# Supplementary material for: Synovial fluid proteome in rheumatoid arthritis
Source: Clin Proteomics. 2016 Jun 5;13:12. doi: 10.1186/s12014-016-9113-1 (PMC4893419; doi:10.1186/s12014-016-9113-1)
Supplement: Supplementary file 2 — 10.1186/s12014-016-9113-1 List of proteins and their corresponding peptides identified in the study. [file 12014_2016_9113_MOESM2_ESM.xlsx]

## Sheet: Fulltryptic
Bhattacharjee et al., 2016. Synovial fluid proteome in rheumatoid arthritis
Table S2-List of the proteins identified in rheumatoid arthritis (RA) from 20 synovial fluid samples as reported by Bhattacharjee et al., 2016.
Accession	Gene symbol	Description	Coverage	PSMS	Peptides	Unique Peptides	Xcorr	Ionscore	Sequence	Proteins	Protein_Groups	Protein Group Accessions	Modifications	MH+	XCorr	IonScore	Exp Value	Missed Cleavages	Charge	M/Z	deltaM(ppm)
4501881	ACTA1	Actin, alpha skeletal muscle	31.56	206	13	1	270.98	3480.07
									YPIEHGIITNWDDmEK	4	1	4501881	M14(Oxidation)	1976.89	3.72			0	3	659.635	-7.91
4501887	ACTG1	Actin, cytoplasmic 2	63.2	435	21	1	748.09	7342.24
									eEEIAALVIDNGSGmcK	1	1	4501887	N-Term(Acetyl); M15(Oxidation); C16(Carbamidomethyl)	1893.86		114	1.6e-10	0	2	947.433	0.4
									eEEIAALVIDNGSGmcK	1	1	4501887	N-Term(Acetyl); M15(Oxidation); C16(Carbamidomethyl)	1893.86		104	1.66e-09	0	2	947.432	0.27
									eEEIAALVIDNGSGmcK	1	1	4501887	N-Term(Acetyl); M15(Oxidation); C16(Carbamidomethyl)	1893.84		97	7.63e-09	0	2	947.424	-8.05
									eEEIAALVIDNGSGmcK	1	1	4501887	N-Term(Acetyl); M15(Oxidation); C16(Carbamidomethyl)	1893.85		89	4.4e-08	0	2	947.428	-4.83
									eEEIAALVIDNGSGmcK	1	1	4501887	N-Term(Acetyl); M15(Oxidation); C16(Carbamidomethyl)	1893.87		71	3.09e-06	0	2	947.437	5.1
									eEEIAALVIDNGSGmcK	1	1	4501887	N-Term(Acetyl); M15(Oxidation); C16(Carbamidomethyl)	1893.86		66	1.04e-05	0	2	947.434	2.07
									eEEIAALVIDNGSGmcK	1	1	4501887	N-Term(Acetyl); M15(Oxidation); C16(Carbamidomethyl)	1893.86		63	1.68e-05	0	2	947.431	-1.02
									eEEIAALVIDNGSGmcK	1	1	4501887	N-Term(Acetyl); M15(Oxidation); C16(Carbamidomethyl)	1893.84		60	3.22e-05	0	2	947.424	-8.31
									eEEIAALVIDnGSGmcK	1	1	4501887	N-Term(Acetyl); N11(Deamidated); M15(Oxidation); C16(Carbamidomethyl)	1894.84		51	0.000231399	0	2	947.924	-0.32
									eEEIAALVIDNGSGmcK	1	1	4501887	N-Term(Acetyl); M15(Oxidation); C16(Carbamidomethyl)	1893.85		50	0.00034997	0	2	947.431	-1.47
									eEEIAALVIDnGSGmcK	1	1	4501887	N-Term(Acetyl); N11(Deamidated); M15(Oxidation); C16(Carbamidomethyl)	1894.83		47	0.000532287	0	2	947.919	-5.34
									eEEIAALVIDNGSGmcK	1	1	4501887	N-Term(Acetyl); M15(Oxidation); C16(Carbamidomethyl)	1893.86		43	0.00204406	0	2	947.432	0.2
4501891	ACTN1	Alpha-actinin-1 isoform b	24.89	41	18	14	64.52	732.71
									LLETIDQLYLEYAK	3	1	4501891		1711.91		75	1.17e-06	0	2	856.457	-4.92
									IcDQWDNLGALTQK	3	1	4501891	C2(Carbamidomethyl)	1661.8		70	5.42e-06	0	2	831.403	1.81
									DDPLTNLNTAFDVAEK	3	1	4501891		1762.85		68	7.85e-06	0	2	881.93	1.97
									LVSIGAEEIVDGNVK	4	1	4501891		1542.84		67	7.9e-06	0	2	771.923	1.11
									ETADTDTADQVmASFK	3	1	4501891	M12(Oxidation)	1745.75		65	6.52e-06	0	2	873.381	0.52
									VLAVNQENEQLmEDYEK	3	1	4501891	M12(Oxidation)	2067.95		64	1.65e-05	0	2	1034.48	-0.29
									mLDAEDIVGTARPDEK	3	1	4501891	M1(Oxidation)	1775.85		59	6.54e-05	0	2	888.429	1.35
									GISQEQmNEFR	3	1	4501891	M7(Oxidation)	1354.61		58	5.59e-05	0	2	677.807	0.35
									mLDAEDIVGTARPDEK	3	1	4501891	M1(Oxidation)	1775.85		57	9.64e-05	0	2	888.429	1.83
									KDDPLTNLNTAFDVAEK	3	1	4501891		1890.95		55	0.000190805	1	2	945.977	1.2
									KDDPLTNLNTAFDVAEK	3	1	4501891		1890.95		46	0.00125948	1	3	630.987	0.58
									ATLPDADKER	3	1	4501891		1115.57		45	0.00125023	1	2	558.288	0.28
									ASFNHFDR	5	1	4501891		993.454		41	0.00327018	0	2	497.231	0.47
									ATLPDADKER	3	1	4501891		1115.57		41	0.00353989	1	2	558.288	0.39
									GISQEQMNEFR	3	1	4501891		1338.61		40	0.00339677	0	2	669.81	1.29
									ATLPDADKER	3	1	4501891		1115.56		40	0.0040462	1	2	558.284	-6.72
									DYETATLSEIK	3	1	4501891		1269.62		38	0.00794717	0	2	635.315	1.42
									DHSGTLGPEEFK	2	1	4501891		1316.61		37	0.0071921	0	2	658.81	0.53
									RDQALTEEHAR	3	1	4501891		1325.66		36	0.0109915	1	3	442.557	-0.26
									mLDAEDIVGTARPDEK	3	1	4501891	M1(Oxidation)	1775.85		36	0.0125637	0	3	592.62	-0.79
									mLDAEDIVGTARPDEK	3	1	4501891	M1(Oxidation)	1775.85	4.51			0	2	888.429	1.35
									DDPLTNLNTAFDVAEK	3	1	4501891		1762.85	4.38			0	2	881.93	1.97
									VLAVNQENEQLmEDYEK	3	1	4501891	M12(Oxidation)	2067.95	4.3			0	2	1034.48	-0.29
									KDDPLTNLNTAFDVAEK	3	1	4501891		1890.95	4.24			1	2	945.977	1.2
									ETADTDTADQVmASFK	3	1	4501891	M12(Oxidation)	1745.75	4.03			0	2	873.381	0.52
									mLDAEDIVGTARPDEK	3	1	4501891	M1(Oxidation)	1775.85	4.01			0	2	888.429	1.83
									IcDQWDNLGALTQK	3	1	4501891	C2(Carbamidomethyl)	1661.8	3.85			0	2	831.403	1.81
									LVSIGAEEIVDGNVK	4	1	4501891		1542.84	3.8			0	2	771.923	1.11
									RDQALTEEHAR	3	1	4501891		1325.66	3.71			1	3	442.557	-0.26
									LLETIDQLYLEYAK	3	1	4501891		1711.91	3.59			0	2	856.457	-4.92
									GISQEQMNEFR	3	1	4501891		1338.61	3.36			0	2	669.81	1.29
									GISQEQmNEFR	3	1	4501891	M7(Oxidation)	1354.61	3.24			0	2	677.807	0.35
									DYETATLSEIK	3	1	4501891		1269.62	3.05			0	2	635.315	1.42
									FAIQDISVEETSAK	6	2	4501891;12025678		1537.76		63	2.55e-05	0	2	769.384	-8.92
									FAIQDISVEETSAK	6	2	4501891;12025678		1537.76		63	2.55e-05	0	2	769.384	-8.92
									TINEVENQILTR	4	2	4501891;12025678		1429.77		55	0.000136874	0	2	715.386	0.67
									TINEVENQILTR	4	2	4501891;12025678		1429.77		55	0.000136874	0	2	715.386	0.67
									cQLEINFNTLQTK	6	2	4501891;12025678	C1(Carbamidomethyl)	1608.81		47	0.00129026	0	2	804.907	1
									cQLEINFNTLQTK	6	2	4501891;12025678	C1(Carbamidomethyl)	1608.81		47	0.00129026	0	2	804.907	1
									GYEEWLLNEIR	5	2	4501891;12025678		1421.7		45	0.00203549	0	2	711.352	-6.12
									GYEEWLLNEIR	5	2	4501891;12025678		1421.7		45	0.00203549	0	2	711.352	-6.12
									FAIQDISVEETSAK	6	2	4501891;12025678		1537.76	4.09			0	2	769.384	-8.92
									FAIQDISVEETSAK	6	2	4501891;12025678		1537.76	4.09			0	2	769.384	-8.92
									cQLEINFNTLQTK	6	2	4501891;12025678	C1(Carbamidomethyl)	1608.81	3.73			0	2	804.907	1
									cQLEINFNTLQTK	6	2	4501891;12025678	C1(Carbamidomethyl)	1608.81	3.73			0	2	804.907	1
									TINEVENQILTR	4	2	4501891;12025678		1429.77	3.59			0	2	715.386	0.67
									TINEVENQILTR	4	2	4501891;12025678		1429.77	3.59			0	2	715.386	0.67
									GYEEWLLNEIR	5	2	4501891;12025678		1421.7	3.05			0	2	711.352	-6.12
									GYEEWLLNEIR	5	2	4501891;12025678		1421.7	3.05			0	2	711.352	-6.12
4501987	AFM	Afamin	48.91	167	28	28	304.05	2352.08
									SccEEQNKVNcLQTR	1	1	4501987	C2(Carbamidomethyl); C3(Carbamidomethyl); C11(Carbamidomethyl)	1925.83		89	2.28e-08	1	2	963.417	0.33
									AIPVTQYLKAFSSYQK	1	1	4501987		1844		89	4.09e-08	1	2	922.503	1.97
									AIPVTQYLKAFSSYQK	1	1	4501987		1844		80	2.82e-07	1	2	922.503	1.71
									IAPQLSTEELVSLGEK	1	1	4501987		1713.93		76	8.75e-07	0	2	857.469	2.24
									IAPQLSTEELVSLGEK	1	1	4501987		1713.93		74	1.19e-06	0	2	857.468	1.53
									IAPQLSTEELVSLGEK	1	1	4501987		1713.91		74	1.64e-06	0	2	857.459	-9.01
									AESPEVcFNEESPK	1	1	4501987	C7(Carbamidomethyl)	1622.7		72	1.34e-06	0	2	811.856	2.26
									YAEDKFnETTEK	1	1	4501987	N7(Deamidated)	1475.65		69	3.59e-06	1	2	738.331	0.44
									AESPEVcFNEESPK	1	1	4501987	C7(Carbamidomethyl)	1622.69		69	2.49e-06	0	2	811.848	-7.52
									KSDVGFLPPFPTLDPEEK	1	1	4501987		2016.02		68	8.13e-06	1	2	1008.52	-4.49
									KSDVGFLPPFPTLDPEEK	1	1	4501987		2016.02		67	9.87e-06	1	2	1008.51	-5.95
									IAPQLSTEELVSLGEK	1	1	4501987		1713.93		67	7.15e-06	0	2	857.469	2.24
									AESPEVcFNEESPK	1	1	4501987	C7(Carbamidomethyl)	1622.7		66	5.68e-06	0	2	811.856	2.56
									RNPFVFAPTLLTVAVHFEEVAK	1	1	4501987		2485.35		65	5.05e-06	1	3	829.122	-3.85
									FTDSENVcQER	1	1	4501987	C8(Carbamidomethyl)	1384.58		65	5.78e-06	0	2	692.795	1.63
									FTDSENVcQER	1	1	4501987	C8(Carbamidomethyl)	1384.58		65	5.28e-06	0	2	692.794	0.04
									FTDSENVcQER	1	1	4501987	C8(Carbamidomethyl)	1384.58		65	5.55e-06	0	2	692.794	0.39
									FTDSENVcQER	1	1	4501987	C8(Carbamidomethyl)	1384.57		65	4.15e-06	0	2	692.788	-8.07
									AESPEVcFNEESPK	1	1	4501987	C7(Carbamidomethyl)	1622.7		63	1.17e-05	0	2	811.854	0.46
									SccEEQNKVNcLQTR	1	1	4501987	C2(Carbamidomethyl); C3(Carbamidomethyl); C11(Carbamidomethyl)	1925.83		62	1.14e-05	1	2	963.417	-0.05
									AESPEVcFNEESPK	1	1	4501987	C7(Carbamidomethyl)	1622.7		61	1.61e-05	0	2	811.856	2.34
									GQcIINSNKDDRPK	1	1	4501987	C3(Carbamidomethyl)	1644.82		61	4.58e-05	1	2	822.912	2.23
									IAPQLSTEELVSLGEK	1	1	4501987		1713.92		61	3.01e-05	0	2	857.464	-3.95
									KSDVGFLPPFPTLDPEEK	1	1	4501987		2016.03		60	5.01e-05	1	2	1008.52	-0.01
									AESPEVcFNEESPK	1	1	4501987	C7(Carbamidomethyl)	1622.7		60	2.3e-05	0	2	811.854	0.68
									KSDVGFLPPFPTLDPEEK	1	1	4501987		2016.03		58	7.48e-05	1	2	1008.52	-0.25
									TINPAVDHccK	1	1	4501987	C9(Carbamidomethyl); C10(Carbamidomethyl)	1314.59		58	3.99e-05	0	2	657.801	1.19
									IAPqLSTEELVSLGEK	1	1	4501987	Q4(Deamidated)	1714.9		57	9.82e-05	0	2	857.951	-9.01
									AESPEVcFNEESPKIGN	1	1	4501987	C7(Carbamidomethyl)	1906.85		57	8.02e-05	1	2	953.929	0.76
									ELISLVEDVSSNYDGccEGDVVQcIR	1	1	4501987	C16(Carbamidomethyl); C17(Carbamidomethyl); C24(Carbamidomethyl)	3016.32		56	5.24e-05	0	3	1006.11	-4.99
									FTDSENVcQER	1	1	4501987	C8(Carbamidomethyl)	1384.57		53	7.68e-05	0	2	692.79	-5.16
									SDVGFLPPFPTLDPEEK	1	1	4501987		1887.93		52	0.000296941	0	2	944.467	-5.83
									GQcIINSNKDDRPK	1	1	4501987	C3(Carbamidomethyl)	1644.82		52	0.000334253	1	2	822.912	2.08
									FTDSENVcQER	1	1	4501987	C8(Carbamidomethyl)	1384.58		52	0.000118456	0	2	692.795	2.24
									TLPEcSKLPNNVLQEK	1	1	4501987	C5(Carbamidomethyl)	1869.96		52	0.000334508	1	2	935.482	-9.09
									SDVGFLPPFPTLDPEEK	1	1	4501987		1887.94		51	0.000380691	0	2	944.473	1.09
									TINPAVDHccK	1	1	4501987	C9(Carbamidomethyl); C10(Carbamidomethyl)	1314.6		51	0.000236183	0	2	657.801	2.02
									LKHELTDEELQSLFTNFANVVDK	1	1	4501987		2690.35		51	0.000356939	1	4	673.343	-6.8
									SDVGFLPPFPTLDPEEK	1	1	4501987		1887.94		50	0.000536929	0	2	944.473	0.5
									SDVGFLPPFPTLDPEEK	1	1	4501987		1887.94		50	0.000565144	0	2	944.473	0.18
									AESPEVcFNEESPK	1	1	4501987	C7(Carbamidomethyl)	1622.7		49	0.000268178	0	2	811.855	0.91
									FTDSENVcQER	1	1	4501987	C8(Carbamidomethyl)	1384.58		48	0.000256919	0	2	692.793	-0.84
									AIPVTQYLKAFSSYQK	1	1	4501987		1844		48	0.000458189	1	2	922.504	2.9
									LPNNVLQEK	1	1	4501987		1054.59		48	0.000468833	0	2	527.798	-0.95
									AESPEVcFnEESPK	1	1	4501987	C7(Carbamidomethyl); N9(Deamidated)	1623.68		47	0.000341756	0	2	812.346	-0.37
									TINPAVDHccK	1	1	4501987	C9(Carbamidomethyl); C10(Carbamidomethyl)	1314.59		47	0.00057474	0	2	657.8	0.26
									LPNNVLQEK	1	1	4501987		1054.58		44	0.00113925	0	2	527.795	-5.23
									FTDSENVcqER	1	1	4501987	C8(Carbamidomethyl); Q9(Deamidated)	1385.56		44	0.000425302	0	2	693.285	-0.14
									FTDSENVcQER	1	1	4501987	C8(Carbamidomethyl)	1384.58		44	0.000722033	0	2	692.795	1.54
									SDVGFLPPFPTLDPEEK	1	1	4501987		1887.93		44	0.00196334	0	2	944.471	-1.44
									TLPEcSKLPNNVLQEK	1	1	4501987	C5(Carbamidomethyl)	1869.96		44	0.00202237	1	2	935.484	-6.87
									DADPDTFFAK	1	1	4501987		1126.51		43	0.00129554	0	2	563.757	0.74
									FTDSENVcQER	1	1	4501987	C8(Carbamidomethyl)	1384.58		43	0.000975612	0	2	692.794	0.22
									AESPEVcFNEESPK	1	1	4501987	C7(Carbamidomethyl)	1622.7		42	0.00130439	0	2	811.855	1.44
									IVQIYKDLLR	1	1	4501987		1260.76		42	0.000532301	1	2	630.881	-9.37
									AIPVTQYLKAFSSYQK	1	1	4501987		1844		41	0.00214972	1	2	922.503	1.58
									KSDVGFLPPFPTLDPEEK	1	1	4501987		2016.03		41	0.00363686	1	3	672.683	0.92
									SDVGFLPPFPTLDPEEK	1	1	4501987		1887.93		40	0.00488636	0	2	944.468	-5.06
									EGKFTDSENVcQER	1	1	4501987	C11(Carbamidomethyl)	1698.75		40	0.00264462	1	2	849.876	3.71
									AESPEVcFnEESPK	1	1	4501987	C7(Carbamidomethyl); N9(Deamidated)	1623.68		40	0.001635	0	2	812.345	-1.35
									SccEEQNKVNcLQTR	1	1	4501987	C2(Carbamidomethyl); C3(Carbamidomethyl); C11(Carbamidomethyl)	1925.83		40	0.00217756	1	3	642.615	1.85
									AIPVTQYLK	1	1	4501987		1032.61		39	0.00182302	0	2	516.808	-0.03
									DADPDTFFAK	1	1	4501987		1126.51		39	0.00325426	0	2	563.757	1.18
									FTFEYSR	1	1	4501987		949.441		38	0.00727691	0	2	475.224	-0.94
									SccEEQNKVNcLQTR	1	1	4501987	C2(Carbamidomethyl); C3(Carbamidomethyl); C11(Carbamidomethyl)	1925.81		38	0.00258509	1	3	642.61	-6.05
									IAPQLSTEELVSLGEK	1	1	4501987		1713.93		38	0.00546028	0	2	857.469	2.67
									LPNNVLQEK	1	1	4501987		1054.59		38	0.00491449	0	2	527.798	-0.14
									SccEEQNKVNcLQTR	1	1	4501987	C2(Carbamidomethyl); C3(Carbamidomethyl); C11(Carbamidomethyl)	1925.83		37	0.00357187	1	3	642.613	-0.53
									FTDSENVcQER	1	1	4501987	C8(Carbamidomethyl)	1384.58		37	0.00353463	0	2	692.794	0.66
									FTFEYSR	1	1	4501987		949.441		37	0.00918302	0	2	475.224	0.02
									LPNNVLQEK	1	1	4501987		1054.59		37	0.00591503	0	2	527.797	-2.57
									EGKFTDSENVcQER	1	1	4501987	C11(Carbamidomethyl)	1698.75		36	0.00653721	1	2	849.877	5.07
									DADPDTFFAK	1	1	4501987		1126.51		36	0.00687001	0	2	563.756	-0.01
									SccEEQNKVncLQTR	1	1	4501987	C2(Carbamidomethyl); C3(Carbamidomethyl); N10(Deamidated); C11(Carbamidomethyl)	1926.81		36	0.00318659	1	3	642.941	-0.91
									FLVNLVK	1	1	4501987		832.522		36	0.00185159	0	2	416.765	-8.11
									TNFAFR	1	1	4501987		755.384		35	0.00729093	0	2	378.196	0.32
									RHPDLSIPELLR	1	1	4501987		1445.81		34	0.0073558	1	2	723.41	-6.05
									NPFVFAPTLLTVAVHFEEVAK	1	1	4501987		2329.25		34	0.00906882	0	3	777.087	-5.27
									LPNNVLQEK	1	1	4501987		1054.59		34	0.0113229	0	2	527.797	-3.26
									FTDSENVcQER	1	1	4501987	C8(Carbamidomethyl)	1384.57		32	0.00750363	0	2	692.788	-8.25
									IVQIYK	1	1	4501987		763.473		32	0.00940446	0	2	382.24	2.76
									FLVNLVK	1	1	4501987		832.53		29	0.00796764	0	2	416.768	0.54
									cqAYESNR	1	1	4501987	C1(Carbamidomethyl); Q2(Deamidated)	1028.41		27	0.0103108	0	2	514.709	0.59
									RNPFVFAPTLLTVAVHFEEVAK	1	1	4501987		2485.35	6.31			1	3	829.122	-3.85
									ELISLVEDVSSNYDGccEGDVVQcIR	1	1	4501987	C16(Carbamidomethyl); C17(Carbamidomethyl); C24(Carbamidomethyl)	3016.32	6.02			0	3	1006.11	-4.99
									ELISLVEDVSSNYDGccEGDVVQcIR	1	1	4501987	C16(Carbamidomethyl); C17(Carbamidomethyl); C24(Carbamidomethyl)	3016.31	4.86			0	3	1006.11	-6.15
									SccEEQNKVNcLQTR	1	1	4501987	C2(Carbamidomethyl); C3(Carbamidomethyl); C11(Carbamidomethyl)	1925.83	4.57			1	2	963.417	0.33
									IAPqLSTEELVSLGEK	1	1	4501987	Q4(Deamidated)	1714.9	4.41			0	2	857.951	-9.01
									IAPQLSTEELVSLGEK	1	1	4501987		1713.93	4.39			0	2	857.468	1.53
									AESPEVcFnEESPK	1	1	4501987	C7(Carbamidomethyl); N9(Deamidated)	1623.68	4.29			0	2	812.345	-1.35
									IAPQLSTEELVSLGEK	1	1	4501987		1713.93	4.28			0	2	857.469	2.24
									IAPQLSTEELVSLGEK	1	1	4501987		1713.93	4.25			0	2	857.469	2.24
									SccEEQNKVNcLQTR	1	1	4501987	C2(Carbamidomethyl); C3(Carbamidomethyl); C11(Carbamidomethyl)	1925.83	4.23			1	3	642.615	1.85
									AIPVTQYLKAFSSYQK	1	1	4501987		1844	4.21			1	2	922.503	1.97
									KSDVGFLPPFPTLDPEEK	1	1	4501987		2016.02	4.2			1	2	1008.51	-5.95
									AESPEVcFnEESPK	1	1	4501987	C7(Carbamidomethyl); N9(Deamidated)	1623.68	4.2			0	2	812.346	-0.37
									AESPEVcFNEESPK	1	1	4501987	C7(Carbamidomethyl)	1622.7	4.16			0	2	811.856	2.56
									KSDVGFLPPFPTLDPEEK	1	1	4501987		2016.02	4.14			1	2	1008.52	-4.49
									FTDSENVcqER	1	1	4501987	C8(Carbamidomethyl); Q9(Deamidated)	1385.56	4.14			0	2	693.285	-0.14
									LKHELTDEELQSLFTNFANVVDK	1	1	4501987		2690.35	4.09			1	4	673.343	-6.8
									SccEEQNKVNcLQTR	1	1	4501987	C2(Carbamidomethyl); C3(Carbamidomethyl); C11(Carbamidomethyl)	1925.83	4.05			1	2	963.417	-0.05
									KSDVGFLPPFPTLDPEEK	1	1	4501987		2016.03	4.05			1	2	1008.52	-0.01
									IAPQLSTEELVSLGEK	1	1	4501987		1713.93	4			0	3	571.981	0.35
									FTDSENVcQER	1	1	4501987	C8(Carbamidomethyl)	1384.58	4			0	2	692.794	0.22
									AESPEVcFNEESPK	1	1	4501987	C7(Carbamidomethyl)	1622.7	3.98			0	2	811.855	0.91
									KSDVGFLPPFPTLDPEEK	1	1	4501987		2016.03	3.97			1	2	1008.52	-0.25
									SccEEQNKVNcLQTR	1	1	4501987	C2(Carbamidomethyl); C3(Carbamidomethyl); C11(Carbamidomethyl)	1925.81	3.97			1	3	642.61	-6.05
									AESPEVcFNEESPK	1	1	4501987	C7(Carbamidomethyl)	1622.7	3.94			0	2	811.855	1.44
									FTDSENVcQER	1	1	4501987	C8(Carbamidomethyl)	1384.58	3.92			0	2	692.794	0.39
									SccEEQNKVNcLQTR	1	1	4501987	C2(Carbamidomethyl); C3(Carbamidomethyl); C11(Carbamidomethyl)	1925.83	3.89			1	3	642.613	-0.53
									AESPEVcFNEESPK	1	1	4501987	C7(Carbamidomethyl)	1622.69	3.88			0	2	811.848	-7.52
									TLPEcSKLPNNVLQEK	1	1	4501987	C5(Carbamidomethyl)	1869.96	3.87			1	2	935.482	-9.09
									IAPQLSTEELVSLGEK	1	1	4501987		1713.92	3.87			0	2	857.464	-3.95
									AESPEVcFNEESPK	1	1	4501987	C7(Carbamidomethyl)	1622.7	3.86			0	2	811.856	2.34
									KSDVGFLPPFPTLDPEEK	1	1	4501987		2016.03	3.8			1	3	672.683	0.92
									FTDSENVcQER	1	1	4501987	C8(Carbamidomethyl)	1384.58	3.77			0	2	692.795	1.63
									AESPEVcFNEESPK	1	1	4501987	C7(Carbamidomethyl)	1622.7	3.77			0	2	811.854	0.46
									IAPQLSTEELVSLGEK	1	1	4501987		1713.91	3.76			0	2	857.459	-9.01
									AESPEVcFNEESPKIGN	1	1	4501987	C7(Carbamidomethyl)	1906.85	3.69			1	2	953.929	0.76
									FTDSENVcQER	1	1	4501987	C8(Carbamidomethyl)	1384.58	3.65			0	2	692.794	0.04
									KSDVGFLPPFPTLDPEEK	1	1	4501987		2016.03	3.63			1	3	672.683	0.56
									AIPVTQYLKAFSSYQK	1	1	4501987		1844	3.62			1	2	922.503	1.71
									AESPEVcFNEESPK	1	1	4501987	C7(Carbamidomethyl)	1622.7	3.57			0	2	811.856	2.26
									SDVGFLPPFPTLDPEEK	1	1	4501987		1887.94	3.56			0	2	944.473	0.5
									AIPVTQYLKAFSSYQK	1	1	4501987		1844	3.55			1	2	922.503	1.58
									AESPEVcFNEESPK	1	1	4501987	C7(Carbamidomethyl)	1622.7	3.47			0	2	811.854	0.68
									AIPVTQYLKAFSSYQK	1	1	4501987		1844	3.46			1	2	922.504	2.44
									SDVGFLPPFPTLDPEEK	1	1	4501987		1887.94	3.42			0	2	944.473	0.18
									KSDVGFLPPFPTLDPEEK	1	1	4501987		2016.03	3.4			1	3	672.683	0.74
									EGKFTDSENVcQER	1	1	4501987	C11(Carbamidomethyl)	1698.74	3.38			1	3	566.919	2.44
									LKHELTDEELQSLFTNFANVVDK	1	1	4501987		2690.35	3.37			1	4	673.342	-7.97
									TLPEcSKLPNNVLQEK	1	1	4501987	C5(Carbamidomethyl)	1869.96	3.35			1	2	935.484	-6.87
									AIPVTQYLKAFSSYQK	1	1	4501987		1844	3.34			1	2	922.504	2.9
									ESLLNHFLYEVAR	1	1	4501987		1590.82	3.34			0	2	795.913	-5.96
									KSDVGFLPPFPTLDPEEK	1	1	4501987		2016.04	3.29			1	2	1008.52	1.87
									EGKFTDSENVcQER	1	1	4501987	C11(Carbamidomethyl)	1698.75	3.29			1	2	849.877	5.07
									FTDSENVcQER	1	1	4501987	C8(Carbamidomethyl)	1384.57	3.29			0	2	692.788	-8.07
									IAPQLSTEELVSLGEK	1	1	4501987		1713.93	3.29			0	2	857.469	2.67
									FTDSENVcQER	1	1	4501987	C8(Carbamidomethyl)	1384.58	3.27			0	2	692.793	-0.84
									GQcIINSNKDDRPK	1	1	4501987	C3(Carbamidomethyl)	1644.84	3.25			1	2	822.923	16.25
									FTDSENVcQER	1	1	4501987	C8(Carbamidomethyl)	1384.58	3.25			0	2	692.794	0.66
									SDVGFLPPFPTLDPEEK	1	1	4501987		1887.94	3.24			0	2	944.473	1.09
									GQcIINSNKDDRPK	1	1	4501987	C3(Carbamidomethyl)	1644.82	3.22			1	2	822.912	2.08
									FTDSENVcQER	1	1	4501987	C8(Carbamidomethyl)	1384.57	3.21			0	2	692.79	-5.16
									SccEEQnKVNcLQTR	1	1	4501987	C2(Carbamidomethyl); C3(Carbamidomethyl); N7(Deamidated); C11(Carbamidomethyl)	1926.81	3.2			1	3	642.941	-0.91
									KSDVGFLPPFPTLDPEEK	1	1	4501987		2016.03	3.18			1	2	1008.52	0.59
									EGKFTDSENVcQER	1	1	4501987	C11(Carbamidomethyl)	1698.75	3.17			1	2	849.876	3.71
									RHPDLSIPELLR	1	1	4501987		1445.81	3.16			1	2	723.41	-6.05
									GQcIINSNKDDRPK	1	1	4501987	C3(Carbamidomethyl)	1644.82	3.15			1	2	822.912	2.23
									SDVGFLPPFPTLDPEEK	1	1	4501987		1887.94	3.13			0	2	944.472	-0.53
									FTDSENVcQER	1	1	4501987	C8(Carbamidomethyl)	1384.58	3.09			0	2	692.795	1.54
									SDVGFLPPFPTLDPEEK	1	1	4501987		1887.93	3.08			0	2	944.468	-5.06
									SDVGFLPPFPTLDPEEK	1	1	4501987		1887.93	3.08			0	2	944.471	-1.44
									SDVGFLPPFPTLDPEEK	1	1	4501987		1887.93	3.07			0	2	944.467	-5.83
									ESLLNHFLYEVAR	1	1	4501987		1590.83	3.06			0	2	795.919	1.56
									LPNNVLQEK	1	1	4501987		1054.59	3.03			0	2	527.797	-2.57
									SDVGFLPPFPTLDPEEK	1	1	4501987		1887.93	3.01			0	2	944.467	-5.96
									TINPAVDHccK	1	1	4501987	C9(Carbamidomethyl); C10(Carbamidomethyl)	1314.59	2.95			0	2	657.8	0.26
									TINPAVDHccK	1	1	4501987	C9(Carbamidomethyl); C10(Carbamidomethyl)	1314.6	2.93			0	2	657.801	2.02
									FTDSENVcQER	1	1	4501987	C8(Carbamidomethyl)	1384.58	2.91			0	2	692.795	2.24
									TINPAVDHccK	1	1	4501987	C9(Carbamidomethyl); C10(Carbamidomethyl)	1314.59	2.89			0	2	657.801	1.19
									FTDSENVcQER	1	1	4501987	C8(Carbamidomethyl)	1384.57	2.83			0	2	692.788	-8.25
									YAEDKFnETTEK	1	1	4501987	N7(Deamidated)	1475.65	2.77			1	2	738.331	0.44
									LPNNVLQEK	1	1	4501987		1054.58	2.75			0	2	527.795	-5.23
									AESPEVcFNEESPK	1	1	4501987	C7(Carbamidomethyl)	1622.73	2.74			0	2	811.867	15.73
									LPNNVLQEK	1	1	4501987		1054.59	2.72			0	2	527.798	-0.14
									IVQIYKDLLR	1	1	4501987		1260.76	2.67			1	2	630.881	-9.37
4502049	AKR1B1	Aldose reductase	2.22	1	1	1	0	28.86
									NLVVIPK	1	1	4502049		782.514		29	0.00572075	0	2	391.76	0.29
4502067	AMBP	Protein AMBP preproprotein	57.95	420	20	20	754.34	5831.15
									EDScQLGYSAGPcMGMTSR	1	1	4502067	C4(Carbamidomethyl); C13(Carbamidomethyl)	2106.84		92	4.28e-09	0	2	1053.92	1.11
									GVcEETSGAYEKTDTDGK	1	1	4502067	C3(Carbamidomethyl)	1946.83		90	1.9e-08	1	2	973.918	0.28
									AFIQLWAFDAVK	1	1	4502067		1408.76		89	3.7e-08	0	2	704.883	-2.02
									GVcEETSGAYEKTDTDGK	1	1	4502067	C3(Carbamidomethyl)	1946.79		89	1.42e-08	1	2	973.9	-18.34
									KGVcEETSGAYEK	1	1	4502067	C4(Carbamidomethyl)	1457.66		88	4.69e-08	1	2	729.334	1.44
									TVAAcNLPIVR	1	1	4502067	C5(Carbamidomethyl)	1213.67		86	8.86e-08	0	2	607.34	-0.04
									TVAAcNLPIVR	1	1	4502067	C5(Carbamidomethyl)	1213.67		81	2.83e-07	0	2	607.34	0.06
									VVAQGVGIPEDSIFTmADR	1	1	4502067	M16(Oxidation)	2021		80	4.96e-07	0	2	1011.01	1.31
									TVAAcNLPIVR	1	1	4502067	C5(Carbamidomethyl)	1213.67		80	3.28e-07	0	2	607.336	-5.57
									AFIQLWAFDAVK	1	1	4502067		1408.75		78	4.74e-07	0	2	704.88	-6.44
									VVAQGVGIPEDSIFTmADR	1	1	4502067	M16(Oxidation)	2021		78	8.5e-07	0	2	1011.01	1.49
									AFIQLWAFDAVK	1	1	4502067		1408.76		78	4.79e-07	0	2	704.885	0.49
									TVAAcNLPIVR	1	1	4502067	C5(Carbamidomethyl)	1213.67		77	6.12e-07	0	2	607.341	1.47
									GEcVPGEQEPEPILIPR	1	1	4502067	C3(Carbamidomethyl)	1919.95		77	1.01e-06	0	2	960.481	0.41
									VVAQGVGIPEDSIFTmADR	1	1	4502067	M16(Oxidation)	2021		77	1.08e-06	0	3	674.34	1.55
									TVAAcNLPIVR	1	1	4502067	C5(Carbamidomethyl)	1213.67		76	8.86e-07	0	2	607.337	-3.76
									AFIQLWAFDAVK	1	1	4502067		1408.75		74	1.12e-06	0	2	704.881	-5.58
									AFIQLWAFDAVK	1	1	4502067		1408.76		74	1.21e-06	0	2	704.886	1.01
									KGVcEETSGAYEK	1	1	4502067	C4(Carbamidomethyl)	1457.66		73	1.28e-06	1	2	729.332	-1.08
									VVAQGVGIPEDSIFTmADR	1	1	4502067	M16(Oxidation)	2021		73	2.72e-06	0	2	1011	0.04
									GVcEETSGAYEKTDTDGK	1	1	4502067	C3(Carbamidomethyl)	1946.83		73	8.66e-07	1	2	973.917	-0.91
									AFIQLWAFDAVK	1	1	4502067		1408.75		72	2.3e-06	0	2	704.879	-7.74
									TVAAcNLPIVR	1	1	4502067	C5(Carbamidomethyl)	1213.67		71	2.48e-06	0	2	607.34	1.17
									TVAAcNLPIVR	1	1	4502067	C5(Carbamidomethyl)	1213.67		71	2.5e-06	0	2	607.34	0.56
									KGVcEETSGAYEK	1	1	4502067	C4(Carbamidomethyl)	1457.65		71	2.29e-06	1	2	729.33	-3.17
									AFIQLWAFDAVK	1	1	4502067		1408.76		71	2.6e-06	0	2	704.882	-4.54
									TVAAcNLPIVR	1	1	4502067	C5(Carbamidomethyl)	1213.67		70	3.56e-06	0	2	607.337	-4.87
									TVAAcNLPIVR	1	1	4502067	C5(Carbamidomethyl)	1213.67		70	3.27e-06	0	2	607.336	-5.67
									KGVcEETSGAYEK	1	1	4502067	C4(Carbamidomethyl)	1457.66		69	4.16e-06	1	2	729.333	0.6
									VVAqGVGIPEDSIFTmADR	1	1	4502067	Q4(Deamidated); M16(Oxidation)	2021.98		68	8.79e-06	0	2	1011.5	-0.32
									TVAAcNLPIVR	1	1	4502067	C5(Carbamidomethyl)	1213.67		68	5.78e-06	0	2	607.34	1.17
									VVAQGVGIPEDSIFTmADR	1	1	4502067	M16(Oxidation)	2020.99		68	1.02e-05	0	3	674.333	-7.51
									VVAQGVGIPEDSIFTmADR	1	1	4502067	M16(Oxidation)	2020.99		67	9.79e-06	0	2	1011	-5.82
									KGVcEETSGAYEK	1	1	4502067	C4(Carbamidomethyl)	1457.65		67	5.01e-06	1	2	729.328	-6.27
									VVAqGVGIPEDSIFTmADR	1	1	4502067	Q4(Deamidated); M16(Oxidation)	2021.99		67	1.01e-05	0	2	1011.5	3.9
									GVcEETSGAYEKTDTDGK	1	1	4502067	C3(Carbamidomethyl)	1946.83		67	4.04e-06	1	2	973.918	-0.09
									TVAAcNLPIVR	1	1	4502067	C5(Carbamidomethyl)	1213.67		66	8.58e-06	0	2	607.34	0.36
									GVcEETSGAYEK	1	1	4502067	C3(Carbamidomethyl)	1329.56		65	4.41e-06	0	2	665.283	-3.29
									VVAQGVGIPEDSIFTmADR	1	1	4502067	M16(Oxidation)	2021		65	1.87e-05	0	2	1011.01	1.13
									AFIQLWAFDAVK	1	1	4502067		1408.75		65	1.07e-05	0	2	704.881	-5.49
									cVLFPYGGcQGnGNK	1	1	4502067	C1(Carbamidomethyl); C9(Carbamidomethyl); N12(Deamidated)	1671.72		64	7.47e-06	0	2	836.365	-1.65
									GVcEETSGAYEK	1	1	4502067	C3(Carbamidomethyl)	1329.56		63	7.46e-06	0	2	665.285	-0.17
									VVAQGVGIPEDSIFTmADR	1	1	4502067	M16(Oxidation)	2021		63	2.62e-05	0	2	1011	0.53
									EDScQLGYSAGPcmGmTSR	1	1	4502067	C4(Carbamidomethyl); C13(Carbamidomethyl); M14(Oxidation); M16(Oxidation)	2138.82		63	1.19e-06	0	2	1069.92	-0.54
									TVAAcNLPIVR	1	1	4502067	C5(Carbamidomethyl)	1213.67		62	2.36e-05	0	2	607.34	1.17
									TVAAcNLPIVR	1	1	4502067	C5(Carbamidomethyl)	1213.67		61	2.4e-05	0	2	607.34	0.06
									WYNLAIGSTcPWLK	1	1	4502067	C10(Carbamidomethyl)	1708.86		61	3.85e-05	0	2	854.931	2.34
									TVAAcNLPIVR	1	1	4502067	C5(Carbamidomethyl)	1213.66		61	2.78e-05	0	2	607.335	-7.28
									EDScQLGYSAGPcmGmTSR	1	1	4502067	C4(Carbamidomethyl); C13(Carbamidomethyl); M14(Oxidation); M16(Oxidation)	2138.83		61	2.36e-06	0	3	713.614	1.14
									AFIQLWAFDAVK	1	1	4502067		1408.76		60	2.77e-05	0	2	704.885	0.57
									GEcVPGEQEPEPILIPR	1	1	4502067	C3(Carbamidomethyl)	1919.95		60	5.82e-05	0	2	960.478	-2.2
									TVAAcNLPIVR	1	1	4502067	C5(Carbamidomethyl)	1213.67		60	3.68e-05	0	2	607.34	0.56
									EYcGVPGDGDEELLR	1	1	4502067	C3(Carbamidomethyl)	1708.75		59	3.33e-05	0	2	854.88	2.41
									VVAQGVGIPEDSIFTmADR	1	1	4502067	M16(Oxidation)	2021		59	6.09e-05	0	3	674.34	2
									TVAAcNLPIVR	1	1	4502067	C5(Carbamidomethyl)	1213.67		59	3.82e-05	0	2	607.34	-0.24
									AFIQLWAFDAVK	1	1	4502067		1408.76		59	3.56e-05	0	2	704.881	-4.88
									AFIQLWAFDAVK	1	1	4502067		1408.76		59	3.93e-05	0	2	704.882	-4.28
									TVAAcNLPIVR	1	1	4502067	C5(Carbamidomethyl)	1213.66		59	4.59e-05	0	2	607.336	-6.98
									TVAAcNLPIVR	1	1	4502067	C5(Carbamidomethyl)	1213.67		59	4.72e-05	0	2	607.338	-2.96
									TVAAcNLPIVR	1	1	4502067	C5(Carbamidomethyl)	1213.67		59	4.64e-05	0	2	607.34	-0.04
									TVAAcNLPIVR	1	1	4502067	C5(Carbamidomethyl)	1213.67		58	4.74e-05	0	2	607.34	0.26
									GVcEETSGAYEK	1	1	4502067	C3(Carbamidomethyl)	1329.56		58	2.44e-05	0	2	665.285	-0.63
									TVAAcNLPIVR	1	1	4502067	C5(Carbamidomethyl)	1213.67		58	5.9e-05	0	2	607.34	0.56
									VVAQGVGIPEDSIFTmADR	1	1	4502067	M16(Oxidation)	2021		57	0.000108689	0	3	674.339	0.91
									GVcEETSGAYEKTDTDGK	1	1	4502067	C3(Carbamidomethyl)	1946.83		57	3.75e-05	1	3	649.614	-0.41
									ETLLQDFR	1	1	4502067		1021.53		57	0.000117309	0	2	511.269	0.27
									GVcEETSGAYEK	1	1	4502067	C3(Carbamidomethyl)	1329.56		57	3.36e-05	0	2	665.285	-0.45
									VVAQGVGIPEDSIFTmADR	1	1	4502067	M16(Oxidation)	2021.01		57	0.000115553	0	2	1011.01	2.1
									TVAAcNLPIVR	1	1	4502067	C5(Carbamidomethyl)	1213.67		57	7.17e-05	0	2	607.34	-0.04
									TVAAcNLPIVR	1	1	4502067	C5(Carbamidomethyl)	1213.67		57	7.25e-05	0	2	607.34	-0.24
									GVcEETSGAYEK	1	1	4502067	C3(Carbamidomethyl)	1329.56		57	3.1e-05	0	2	665.282	-4.39
									EDScQLGYSAGPcmGmTSR	1	1	4502067	C4(Carbamidomethyl); C13(Carbamidomethyl); M14(Oxidation); M16(Oxidation)	2138.82		56	6.42e-06	0	2	1069.92	0.03
									TVAAcNLPIVR	1	1	4502067	C5(Carbamidomethyl)	1213.67		56	7.9e-05	0	2	607.34	0.26
									AFIQLWAFDAVK	1	1	4502067		1408.76		56	7.37e-05	0	2	704.882	-3.41
									TVAAcnLPIVR	1	1	4502067	C5(Carbamidomethyl); N6(Deamidated)	1214.66		56	0.000109107	0	2	607.832	0.36
									TVAAcNLPIVR	1	1	4502067	C5(Carbamidomethyl)	1213.67		56	8.7e-05	0	2	607.34	0.46
									TVAAcNLPIVR	1	1	4502067	C5(Carbamidomethyl)	1213.67		56	9.55e-05	0	2	607.34	0.97
									cVLFPYGGcQGNGNK	1	1	4502067	C1(Carbamidomethyl); C9(Carbamidomethyl)	1670.74		55	9.06e-05	0	2	835.876	1.57
									EYcGVPGDGDEELLR	1	1	4502067	C3(Carbamidomethyl)	1708.75		55	8.75e-05	0	2	854.879	1.48
									TVAAcNLPIVR	1	1	4502067	C5(Carbamidomethyl)	1213.67		55	0.000101738	0	2	607.34	0.06
									cVLFPYGGcQGNGNK	1	1	4502067	C1(Carbamidomethyl); C9(Carbamidomethyl)	1670.74		55	9.57e-05	0	2	835.874	-0.04
									GEcVPGEQEPEPILIPR	1	1	4502067	C3(Carbamidomethyl)	1919.94		55	0.000196114	0	2	960.474	-6.01
									cVLFPYGGcqGNGNK	1	1	4502067	C1(Carbamidomethyl); C9(Carbamidomethyl); Q10(Deamidated)	1671.73		54	7.61e-05	0	2	836.367	1.13
									EDScQLGYSAGPcMGMTSR	1	1	4502067	C4(Carbamidomethyl); C13(Carbamidomethyl)	2106.83		54	2.28e-05	0	2	1053.92	-0.97
									TVAAcNLPIVR	1	1	4502067	C5(Carbamidomethyl)	1213.67		54	0.000134958	0	2	607.34	0.87
									TVAAcNLPIVR	1	1	4502067	C5(Carbamidomethyl)	1213.67		54	0.000144372	0	2	607.34	0.06
									EDScQLGYSAGPcMGMTSR	1	1	4502067	C4(Carbamidomethyl); C13(Carbamidomethyl)	2106.84		53	2.95e-05	0	2	1053.92	0.19
									EDScQLGYSAGPcmGmTSR	1	1	4502067	C4(Carbamidomethyl); C13(Carbamidomethyl); M14(Oxidation); M16(Oxidation)	2138.82		53	1.33e-05	0	2	1069.92	-0.2
									TVAAcNLPIVR	1	1	4502067	C5(Carbamidomethyl)	1213.67		53	0.000167681	0	2	607.34	0.36
									GEcVPGEQEPEPILIPR	1	1	4502067	C3(Carbamidomethyl)	1919.95		53	0.000279113	0	2	960.481	0.53
									cVLFPYGGcQGnGNK	1	1	4502067	C1(Carbamidomethyl); C9(Carbamidomethyl); N12(Deamidated)	1671.72		53	9.92e-05	0	2	836.366	-0.84
									ETLLQDFR	1	1	4502067		1021.53		53	0.000289956	0	2	511.27	0.56
									TVAAcNLPIVR	1	1	4502067	C5(Carbamidomethyl)	1213.67		53	0.000182593	0	2	607.34	0.06
									TVAAcNLPIVR	1	1	4502067	C5(Carbamidomethyl)	1213.67		53	0.000184266	0	2	607.339	-0.54
									GEcVPGEQEPEPILIPR	1	1	4502067	C3(Carbamidomethyl)	1919.96		52	0.000322993	0	2	960.482	2
									TVAAcNLPIVR	1	1	4502067	C5(Carbamidomethyl)	1213.67		52	0.000197462	0	2	607.34	0.56
									TVAAcNLPIVR	1	1	4502067	C5(Carbamidomethyl)	1213.67		52	0.000202525	0	2	607.339	-1.25
									ETLLQDFR	1	1	4502067		1021.53		52	0.000373341	0	2	511.267	-5.23
									TVAAcNLPIVR	1	1	4502067	C5(Carbamidomethyl)	1213.67		52	0.000204401	0	2	607.34	0.16
									TVAAcNLPIVR	1	1	4502067	C5(Carbamidomethyl)	1213.67		51	0.000251468	0	2	607.34	0.16
									TVAAcNLPIVR	1	1	4502067	C5(Carbamidomethyl)	1213.66		51	0.000248583	0	2	607.336	-5.97
									TVAAcNLPIVR	1	1	4502067	C5(Carbamidomethyl)	1213.67		51	0.000260306	0	2	607.34	0.16
									GPcRAFIqLWAFDAVK	1	1	4502067	C3(Carbamidomethyl); Q8(Deamidated)	1879.94		51	0.000410776	1	2	940.475	-5.4
									GVcEETSGAYEK	1	1	4502067	C3(Carbamidomethyl)	1329.57		51	0.000143458	0	2	665.287	2.4
									ETLLQDFR	1	1	4502067		1021.53		51	0.000504795	0	2	511.268	-3.2
									TVAAcnLPIVR	1	1	4502067	C5(Carbamidomethyl); N6(Deamidated)	1214.65		50	0.000418647	0	2	607.829	-3.97
									VVAQGVGIPEDSIFTMADR	1	1	4502067		2005.01		50	0.000547036	0	2	1003.01	0.49
									KEDScQLGYSAGPcmGmTSR	1	1	4502067	C5(Carbamidomethyl); C14(Carbamidomethyl); M15(Oxidation); M17(Oxidation)	2266.92		50	8.16e-05	1	3	756.312	0.97
									TVAAcNLPIVR	1	1	4502067	C5(Carbamidomethyl)	1213.67		50	0.000354237	0	2	607.339	-0.84
									EYcGVPGDGDEELLR	1	1	4502067	C3(Carbamidomethyl)	1708.75		50	0.000302779	0	2	854.879	1.91
									GVcEETSGAYEK	1	1	4502067	C3(Carbamidomethyl)	1329.56		50	0.000163723	0	2	665.283	-2.83
									GVcEETSGAYEK	1	1	4502067	C3(Carbamidomethyl)	1329.55		50	0.000132305	0	2	665.28	-6.87
									TVAAcNLPIVR	1	1	4502067	C5(Carbamidomethyl)	1213.66		49	0.000398619	0	2	607.335	-8.09
									cVLFPYGGcQGnGNK	1	1	4502067	C1(Carbamidomethyl); C9(Carbamidomethyl); N12(Deamidated)	1671.72		49	0.000197191	0	2	836.363	-3.54
									TVAAcNLPIVR	1	1	4502067	C5(Carbamidomethyl)	1213.67		49	0.000478233	0	2	607.337	-4.77
									TVAAcNLPIVR	1	1	4502067	C5(Carbamidomethyl)	1213.67		49	0.000437002	0	2	607.34	0.16
									VVAQGVGIPEDSIFTmADR	1	1	4502067	M16(Oxidation)	2021		49	0.000760532	0	2	1011	-0.02
									TVAAcNLPIVR	1	1	4502067	C5(Carbamidomethyl)	1213.67		48	0.000485829	0	2	607.34	0.16
									TVAAcNLPIVR	1	1	4502067	C5(Carbamidomethyl)	1213.67		48	0.000505223	0	2	607.34	0.06
									TVAAcNLPIVR	1	1	4502067	C5(Carbamidomethyl)	1213.67		48	0.000511074	0	2	607.34	-0.04
									ETLLQDFR	1	1	4502067		1021.53		48	0.000871209	0	2	511.27	0.86
									ETLLQDFR	1	1	4502067		1021.53		48	0.000861653	0	2	511.27	0.44
									TVAAcNLPIVR	1	1	4502067	C5(Carbamidomethyl)	1213.67		48	0.000533929	0	2	607.34	-0.04
									ETLLQDFR	1	1	4502067		1021.53		48	0.000908793	0	2	511.271	2.89
									TVAAcNLPIVR	1	1	4502067	C5(Carbamidomethyl)	1213.67		48	0.000556524	0	2	607.34	0.36
									TVAAcNLPIVR	1	1	4502067	C5(Carbamidomethyl)	1213.66		48	0.000588245	0	2	607.335	-7.18
									GPcRAFIqLWAFDAVK	1	1	4502067	C3(Carbamidomethyl); Q8(Deamidated)	1879.94		48	0.000887464	1	2	940.474	-5.85
									TVAAcnLPIVR	1	1	4502067	C5(Carbamidomethyl); N6(Deamidated)	1214.66		48	0.000746197	0	2	607.832	-0.05
									TVAAcNLPIVR	1	1	4502067	C5(Carbamidomethyl)	1213.67		47	0.000615862	0	2	607.34	0.56
									ETLLQDFR	1	1	4502067		1021.53		47	0.00106634	0	2	511.269	-1.23
									GEcVPGEQEPEPILIPR	1	1	4502067	C3(Carbamidomethyl)	1919.95		47	0.00105086	0	3	640.656	0.78
									TVAAcNLPIVR	1	1	4502067	C5(Carbamidomethyl)	1213.67		47	0.000673726	0	2	607.34	0.06
									ETLLQDFR	1	1	4502067		1021.52		47	0.00127196	0	2	511.266	-6.78
									TVAAcNLPIVR	1	1	4502067	C5(Carbamidomethyl)	1213.67		47	0.000723575	0	2	607.34	0.36
									TVAAcnLPIVR	1	1	4502067	C5(Carbamidomethyl); N6(Deamidated)	1214.66		46	0.000990686	0	2	607.833	1.76
									cVLFPYGGcQGNGNK	1	1	4502067	C1(Carbamidomethyl); C9(Carbamidomethyl)	1670.74		46	0.000760054	0	2	835.875	1.21
									TVAAcNLPIVR	1	1	4502067	C5(Carbamidomethyl)	1213.67		46	0.000840395	0	2	607.34	-0.14
									GPcRAFIqLWAFDAVK	1	1	4502067	C3(Carbamidomethyl); Q8(Deamidated)	1879.94		46	0.00136616	1	2	940.474	-6.37
									EDScQLGYSAGPcmGmTSR	1	1	4502067	C4(Carbamidomethyl); C13(Carbamidomethyl); M14(Oxidation); M16(Oxidation)	2138.83		46	7.74e-05	0	3	713.615	2.42
									GKcVLFPYGGcQGNGNK	1	1	4502067	C3(Carbamidomethyl); C11(Carbamidomethyl)	1855.86		46	0.00112372	1	3	619.291	0.82
									TVAAcNLPIVR	1	1	4502067	C5(Carbamidomethyl)	1213.67		46	0.000934294	0	2	607.34	0.06
									TVAAcNLPIVR	1	1	4502067	C5(Carbamidomethyl)	1213.67		45	0.000936448	0	2	607.34	0.36
									TVAAcNLPIVR	1	1	4502067	C5(Carbamidomethyl)	1213.67		45	0.00105556	0	2	607.34	0.16
									ETLLQDFR	1	1	4502067		1021.53		45	0.00185637	0	2	511.27	1.7
									mTVSTLVLGEGATEAEISmTSTR	1	1	4502067	M1(Oxidation); M19(Oxidation)	2416.16		45	0.0016502	0	3	806.057	-0.23
									KEDScQLGYSAGPcmGmTSR	1	1	4502067	C5(Carbamidomethyl); C14(Carbamidomethyl); M15(Oxidation); M17(Oxidation)	2266.92		45	0.000283659	1	2	1133.96	-0.62
									TVAAcNLPIVR	1	1	4502067	C5(Carbamidomethyl)	1213.7		44	0.000978971	0	2	607.352	19.57
									VVAQGVGIPEDSIFTmADR	1	1	4502067	M16(Oxidation)	2020.99		44	0.00207608	0	3	674.335	-5.07
									TVAAcNLPIVR	1	1	4502067	C5(Carbamidomethyl)	1213.67		44	0.00129266	0	2	607.34	0.46
									TVAAcNLPIVR	1	1	4502067	C5(Carbamidomethyl)	1213.67		44	0.00155467	0	2	607.337	-4.77
									KGVcEETSGAYEK	1	1	4502067	C4(Carbamidomethyl)	1457.66		44	0.0012905	1	3	486.558	0.69
									GEcVPGEQEPEPILIPR	1	1	4502067	C3(Carbamidomethyl)	1919.95		43	0.00258107	0	2	960.48	-0.04
									TVAAcNLPIVR	1	1	4502067	C5(Carbamidomethyl)	1213.67		42	0.00197917	0	2	607.34	0.16
									cVLFPYGGcqGNGNK	1	1	4502067	C1(Carbamidomethyl); C9(Carbamidomethyl); Q10(Deamidated)	1671.73		42	0.00116294	0	2	836.367	0.33
									GVcEETSGAYEK	1	1	4502067	C3(Carbamidomethyl)	1329.57		42	0.00109501	0	2	665.287	2.77
									cVLFPYGGcQGnGNK	1	1	4502067	C1(Carbamidomethyl); C9(Carbamidomethyl); N12(Deamidated)	1671.72		42	0.00126273	0	2	836.364	-2.67
									TVAAcNLPIVR	1	1	4502067	C5(Carbamidomethyl)	1213.67		42	0.00222579	0	2	607.34	0.36
									cVLFPYGGcQGNGNK	1	1	4502067	C1(Carbamidomethyl); C9(Carbamidomethyl)	1670.74		42	0.00209212	0	2	835.876	1.79
									TVAAcNLPIVR	1	1	4502067	C5(Carbamidomethyl)	1213.67		42	0.00231443	0	2	607.34	-0.34
									TVAAcNLPIVR	1	1	4502067	C5(Carbamidomethyl)	1213.67		41	0.00266261	0	2	607.337	-3.76
									TVAAcnLPIVR	1	1	4502067	C5(Carbamidomethyl); N6(Deamidated)	1214.66		41	0.00336843	0	2	607.832	0.86
									TVAAcNLPIVR	1	1	4502067	C5(Carbamidomethyl)	1213.67		41	0.00265756	0	2	607.34	0.26
									cVLFPYGGcqGNGNK	1	1	4502067	C1(Carbamidomethyl); C9(Carbamidomethyl); Q10(Deamidated)	1671.72		41	0.00153022	0	2	836.365	-1.21
									TVAAcNLPIVR	1	1	4502067	C5(Carbamidomethyl)	1213.67		41	0.00271946	0	2	607.34	-0.14
									TVAAcNLPIVR	1	1	4502067	C5(Carbamidomethyl)	1213.66		41	0.00295501	0	2	607.335	-7.68
									TVAAcNLPIVR	1	1	4502067	C5(Carbamidomethyl)	1213.67		41	0.00286737	0	2	607.34	-0.14
									GEcVPGEQEPEPILIPR	1	1	4502067	C3(Carbamidomethyl)	1919.96		40	0.00499087	0	2	960.482	1.3
									TVAAcNLPIVR	1	1	4502067	C5(Carbamidomethyl)	1213.67		40	0.00312956	0	2	607.34	0.56
									FYSEKEcR	1	1	4502067	C7(Carbamidomethyl)	1118.49		40	0.00193979	1	2	559.751	1
									TVAAcNLPIVR	1	1	4502067	C5(Carbamidomethyl)	1213.67		40	0.00347923	0	2	607.34	0.16
									TVAAcNLPIVR	1	1	4502067	C5(Carbamidomethyl)	1213.67		40	0.00347923	0	2	607.34	0.26
									TVAAcNLPIVR	1	1	4502067	C5(Carbamidomethyl)	1213.66		40	0.00340778	0	2	607.336	-6.48
									cVLFPYGGcQGNGNK	1	1	4502067	C1(Carbamidomethyl); C9(Carbamidomethyl)	1670.75		39	0.0035603	0	2	835.876	2.52
									TVAAcNLPIVR	1	1	4502067	C5(Carbamidomethyl)	1213.67		39	0.00414461	0	2	607.34	0.06
									TVAAcNLPIVR	1	1	4502067	C5(Carbamidomethyl)	1213.67		39	0.00481174	0	2	607.339	-1.45
									TVAAcNLPIVR	1	1	4502067	C5(Carbamidomethyl)	1213.67		39	0.00460769	0	2	607.34	0.26
									TVAAcNLPIVR	1	1	4502067	C5(Carbamidomethyl)	1213.67		38	0.00475865	0	2	607.34	0.36
									TVAAcnLPIVR	1	1	4502067	C5(Carbamidomethyl); N6(Deamidated)	1214.66		38	0.00709596	0	2	607.834	4.28
									TVAAcNLPIVR	1	1	4502067	C5(Carbamidomethyl)	1213.67		38	0.00520575	0	2	607.34	-0.04
									EcLQTcR	1	1	4502067	C2(Carbamidomethyl); C6(Carbamidomethyl)	966.416		38	0.00392997	0	2	483.712	3.15
									TVAAcnLPIVR	1	1	4502067	C5(Carbamidomethyl); N6(Deamidated)	1214.66		38	0.00706777	0	2	607.833	2.77
									TVAAcNLPIVR	1	1	4502067	C5(Carbamidomethyl)	1213.67		38	0.00611368	0	2	607.339	-1.45
									EDScQLGYSAGPcmGmTSR	1	1	4502067	C4(Carbamidomethyl); C13(Carbamidomethyl); M14(Oxidation); M16(Oxidation)	2138.83		38	0.000505124	0	3	713.613	0.54
									TVAAcNLPIVR	1	1	4502067	C5(Carbamidomethyl)	1213.66		38	0.00629945	0	2	607.333	-11.1
									TVAAcnLPIVR	1	1	4502067	C5(Carbamidomethyl); N6(Deamidated)	1214.65		37	0.0076392	0	2	607.827	-7.08
									TVAAcNLPIVR	1	1	4502067	C5(Carbamidomethyl)	1213.67		37	0.00617282	0	2	607.34	0.56
									TVAAcNLPIVR	1	1	4502067	C5(Carbamidomethyl)	1213.67		36	0.00768216	0	2	607.34	0.46
									cVLFPYGGcQGnGNK	1	1	4502067	C1(Carbamidomethyl); C9(Carbamidomethyl); N12(Deamidated)	1671.72		36	0.00447876	0	2	836.365	-2.08
									TVAAcNLPIVR	1	1	4502067	C5(Carbamidomethyl)	1213.67		36	0.00802571	0	2	607.34	-0.24
									TVAAcNLPIVR	1	1	4502067	C5(Carbamidomethyl)	1213.67		36	0.00904656	0	2	607.34	0.26
									TVAAcNLPIVR	1	1	4502067	C5(Carbamidomethyl)	1213.67		35	0.00949389	0	2	607.339	-0.74
									FYSEKEcR	1	1	4502067	C7(Carbamidomethyl)	1118.49		35	0.00443948	1	2	559.747	-5.66
									APQLRETLLQDFR	1	1	4502067		1586.86		35	0.0106797	1	3	529.626	-0.33
									EcLQTcR	1	1	4502067	C2(Carbamidomethyl); C6(Carbamidomethyl)	966.415		35	0.00705266	0	2	483.711	1.95
									FYSEKEcR	1	1	4502067	C7(Carbamidomethyl)	1118.49		35	0.00660319	1	2	559.751	0.89
									FYSEKEcR	1	1	4502067	C7(Carbamidomethyl)	1118.49		35	0.00672371	1	2	559.75	-0.74
									FYSEKEcR	1	1	4502067	C7(Carbamidomethyl)	1118.49		34	0.00559665	1	2	559.747	-5.33
									EDScqLGYSAGPcmGmTSR	1	1	4502067	C4(Carbamidomethyl); Q5(Deamidated); C13(Carbamidomethyl); M14(Oxidation); M16(Oxidation)	2139.81		34	0.000673036	0	2	1070.41	0.08
									cVLFPYGGcQGNGNK	1	1	4502067	C1(Carbamidomethyl); C9(Carbamidomethyl)	1670.74		34	0.0114321	0	2	835.874	-0.77
									TVAAcNLPIVR	1	1	4502067	C5(Carbamidomethyl)	1213.67		34	0.0129862	0	2	607.34	0.56
									FYSEKEcR	1	1	4502067	C7(Carbamidomethyl)	1118.49		34	0.00657847	1	2	559.747	-5.98
									EcLqTcR	1	1	4502067	C2(Carbamidomethyl); Q4(Deamidated); C6(Carbamidomethyl)	967.396		31	0.00921263	0	2	484.202	-0.83
									EDScqLGYSAGPcmGmTSR	1	1	4502067	C4(Carbamidomethyl); Q5(Deamidated); C13(Carbamidomethyl); M14(Oxidation); M16(Oxidation)	2139.81		26	0.00360629	0	2	1070.41	-1.63
									VVAQGVGIPEDSIFTmADR	1	1	4502067	M16(Oxidation)	2021	5.45			0	3	674.34	1.55
									EDScQLGYSAGPcMGMTSR	1	1	4502067	C4(Carbamidomethyl); C13(Carbamidomethyl)	2106.84	5.23			0	2	1053.92	0.19
									VVAqGVGIPEDSIFTmADR	1	1	4502067	Q4(Deamidated); M16(Oxidation)	2021.99	5.22			0	2	1011.5	3.9
									VVAQGVGIPEDSIFTmADR	1	1	4502067	M16(Oxidation)	2021	5.14			0	2	1011.01	1.49
									EDScQLGYSAGPcMGMTSR	1	1	4502067	C4(Carbamidomethyl); C13(Carbamidomethyl)	2106.84	5.12			0	2	1053.92	1.11
									GVcEETSGAYEKTDTDGK	1	1	4502067	C3(Carbamidomethyl)	1946.83	4.97			1	2	973.917	-0.91
									mTVSTLVLGEGATEAEISmTSTR	1	1	4502067	M1(Oxidation); M19(Oxidation)	2416.16	4.96			0	3	806.057	-0.23
									VVAQGVGIPEDSIFTmADR	1	1	4502067	M16(Oxidation)	2020.99	4.96			0	3	674.335	-5.07
									EDScQLGYSAGPcmGmTSR	1	1	4502067	C4(Carbamidomethyl); C13(Carbamidomethyl); M14(Oxidation); M16(Oxidation)	2138.82	4.95			0	2	1069.92	0.03
									KEDScQLGYSAGPcmGmTSR	1	1	4502067	C5(Carbamidomethyl); C14(Carbamidomethyl); M15(Oxidation); M17(Oxidation)	2266.92	4.8			1	3	756.312	0.97
									VVAQGVGIPEDSIFTmADR	1	1	4502067	M16(Oxidation)	2021	4.66			0	2	1011	0.53
									GVcEETSGAYEKTDTDGK	1	1	4502067	C3(Carbamidomethyl)	1946.79	4.64			1	2	973.9	-18.34
									GEcVPGEQEPEPILIPR	1	1	4502067	C3(Carbamidomethyl)	1919.95	4.63			0	2	960.478	-2.2
									EDScQLGYSAGPcMGMTSR	1	1	4502067	C4(Carbamidomethyl); C13(Carbamidomethyl)	2106.83	4.62			0	2	1053.92	-0.97
									cVLFPYGGcQGnGNK	1	1	4502067	C1(Carbamidomethyl); C9(Carbamidomethyl); N12(Deamidated)	1671.72	4.52			0	2	836.365	-1.65
									GVcEETSGAYEKTDTDGK	1	1	4502067	C3(Carbamidomethyl)	1946.83	4.47			1	2	973.918	-0.09
									AFIQLWAFDAVK	1	1	4502067		1408.76	4.45			0	2	704.882	-4.54
									KGVcEETSGAYEK	1	1	4502067	C4(Carbamidomethyl)	1457.66	4.37			1	2	729.334	1.44
									EDScQLGYSAGPcmGmTSR	1	1	4502067	C4(Carbamidomethyl); C13(Carbamidomethyl); M14(Oxidation); M16(Oxidation)	2138.82	4.36			0	2	1069.92	-0.54
									GEcVPGEQEPEPILIPR	1	1	4502067	C3(Carbamidomethyl)	1919.95	4.35			0	2	960.481	0.41
									WYNLAIGSTcPWLK	1	1	4502067	C10(Carbamidomethyl)	1708.86	4.34			0	2	854.931	2.34
									EDScQLGYSAGPcmGmTSR	1	1	4502067	C4(Carbamidomethyl); C13(Carbamidomethyl); M14(Oxidation); M16(Oxidation)	2138.82	4.3			0	2	1069.92	-0.2
									GEcVPGEQEPEPILIPR	1	1	4502067	C3(Carbamidomethyl)	1919.95	4.25			0	2	960.481	0.53
									GEcVPGEQEPEPILIPR	1	1	4502067	C3(Carbamidomethyl)	1919.96	4.25			0	2	960.482	2
									GVcEETSGAYEKTDTDGK	1	1	4502067	C3(Carbamidomethyl)	1946.83	4.2			1	2	973.918	0.28
									GKcVLFPYGGcQGNGNK	1	1	4502067	C3(Carbamidomethyl); C11(Carbamidomethyl)	1855.86	4.15			1	3	619.291	0.82
									VVAQGVGIPEDSIFTmADR	1	1	4502067	M16(Oxidation)	2020.99	4.13			0	3	674.333	-7.51
									VVAQGVGIPEDSIFTmADR	1	1	4502067	M16(Oxidation)	2021	4.09			0	2	1011	0.04
									VVAQGVGIPEDSIFTmADR	1	1	4502067	M16(Oxidation)	2021	4.08			0	2	1011.01	1.31
									KGVcEETSGAYEK	1	1	4502067	C4(Carbamidomethyl)	1457.65	4.07			1	2	729.33	-3.17
									AFIQLWAFDAVK	1	1	4502067		1408.76	4.05			0	2	704.885	0.57
									cVLFPYGGcQGnGNK	1	1	4502067	C1(Carbamidomethyl); C9(Carbamidomethyl); N12(Deamidated)	1671.72	4.05			0	2	836.366	-0.84
									KGVcEETSGAYEK	1	1	4502067	C4(Carbamidomethyl)	1457.66	4.05			1	2	729.332	-1.08
									cVLFPYGGcqGNGNK	1	1	4502067	C1(Carbamidomethyl); C9(Carbamidomethyl); Q10(Deamidated)	1671.73	4.04			0	2	836.366	-0.04
									VVAQGVGIPEDSIFTmADR	1	1	4502067	M16(Oxidation)	2021.01	4.04			0	2	1011.01	2.1
									GVcEETSGAYEK	1	1	4502067	C3(Carbamidomethyl)	1329.57	4.03			0	2	665.287	2.4
									TVAAcNLPIVR	1	1	4502067	C5(Carbamidomethyl)	1213.67	4.03			0	2	607.34	0.06
									EDScqLGYSAGPcmGmTSR	1	1	4502067	C4(Carbamidomethyl); Q5(Deamidated); C13(Carbamidomethyl); M14(Oxidation); M16(Oxidation)	2139.81	4.02			0	2	1070.41	-1.63
									VVAQGVGIPEDSIFTmADR	1	1	4502067	M16(Oxidation)	2021	4			0	3	674.339	0.91
									VVAqGVGIPEDSIFTmADR	1	1	4502067	Q4(Deamidated); M16(Oxidation)	2021.98	3.99			0	2	1011.5	-0.32
									GPcRAFIqLWAFDAVK	1	1	4502067	C3(Carbamidomethyl); Q8(Deamidated)	1879.94	3.95			1	2	940.475	-5.4
									cVLFPYGGcqGNGNK	1	1	4502067	C1(Carbamidomethyl); C9(Carbamidomethyl); Q10(Deamidated)	1671.72	3.94			0	2	836.363	-3.54
									GEcVPGEQEPEPILIPR	1	1	4502067	C3(Carbamidomethyl)	1919.95	3.94			0	3	640.656	0.11
									KGVcEETSGAYEK	1	1	4502067	C4(Carbamidomethyl)	1457.66	3.9			1	2	729.333	0.6
									VVAQGVGIPEDSIFTmADR	1	1	4502067	M16(Oxidation)	2021	3.88			0	2	1011.01	1.13
									cVLFPYGGcqGNGNK	1	1	4502067	C1(Carbamidomethyl); C9(Carbamidomethyl); Q10(Deamidated)	1671.72	3.87			0	2	836.366	-0.99
									TVAAcNLPIVR	1	1	4502067	C5(Carbamidomethyl)	1213.67	3.86			0	2	607.336	-5.67
									TVAAcNLPIVR	1	1	4502067	C5(Carbamidomethyl)	1213.67	3.86			0	2	607.337	-4.87
									TVAAcNLPIVR	1	1	4502067	C5(Carbamidomethyl)	1213.67	3.81			0	2	607.34	1.17
									TVAAcNLPIVR	1	1	4502067	C5(Carbamidomethyl)	1213.67	3.81			0	2	607.34	-0.24
									AFIQLWAFDAVK	1	1	4502067		1408.75	3.81			0	2	704.88	-6.44
									cVLFPYGGcqGNGNK	1	1	4502067	C1(Carbamidomethyl); C9(Carbamidomethyl); Q10(Deamidated)	1671.72	3.8			0	2	836.364	-2.67
									AFIQLWAFDAVK	1	1	4502067		1408.76	3.78			0	2	704.886	1.01
									TVAAcNLPIVR	1	1	4502067	C5(Carbamidomethyl)	1213.67	3.77			0	2	607.341	1.47
									GEcVPGEQEPEPILIPR	1	1	4502067	C3(Carbamidomethyl)	1919.95	3.76			0	2	960.48	-0.04
									cVLFPYGGcqGNGNK	1	1	4502067	C1(Carbamidomethyl); C9(Carbamidomethyl); Q10(Deamidated)	1671.73	3.75			0	2	836.367	0.33
									VVAQGVGIPEDSIFTMADR	1	1	4502067		2005.01	3.74			0	2	1003.01	0.49
									VVAQGVGIPEDSIFTmADR	1	1	4502067	M16(Oxidation)	2021	3.73			0	3	674.34	2
									cVLFPYGGcQGnGNK	1	1	4502067	C1(Carbamidomethyl); C9(Carbamidomethyl); N12(Deamidated)	1671.73	3.72			0	2	836.367	1.13
									cVLFPYGGcqGNGNK	1	1	4502067	C1(Carbamidomethyl); C9(Carbamidomethyl); Q10(Deamidated)	1671.72	3.71			0	2	836.365	-1.21
									GPcRAFIqLWAFDAVK	1	1	4502067	C3(Carbamidomethyl); Q8(Deamidated)	1879.94	3.7			1	2	940.474	-6.37
									TVAAcnLPIVR	1	1	4502067	C5(Carbamidomethyl); N6(Deamidated)	1214.66	3.7			0	2	607.832	0.36
									KGVcEETSGAYEK	1	1	4502067	C4(Carbamidomethyl)	1457.65	3.7			1	2	729.328	-6.27
									AFIQLWAFDAVK	1	1	4502067		1408.75	3.68			0	2	704.881	-5.58
									VVAQGVGIPEDSIFTmADR	1	1	4502067	M16(Oxidation)	2020.97	3.68			0	3	674.33	-12.95
									AFIQLWAFDAVK	1	1	4502067		1408.76	3.67			0	2	704.885	0.49
									TVAAcNLPIVR	1	1	4502067	C5(Carbamidomethyl)	1213.67	3.65			0	2	607.34	-0.04
									EDScqLGYSAGPcmGmTSR	1	1	4502067	C4(Carbamidomethyl); Q5(Deamidated); C13(Carbamidomethyl); M14(Oxidation); M16(Oxidation)	2139.81	3.64			0	2	1070.41	0.08
									TVAAcNLPIVR	1	1	4502067	C5(Carbamidomethyl)	1213.67	3.63			0	2	607.337	-3.76
									VVAQGVGIPEDSIFTmADR	1	1	4502067	M16(Oxidation)	2020.99	3.61			0	2	1011	-5.82
									TVAAcNLPIVR	1	1	4502067	C5(Carbamidomethyl)	1213.67	3.6			0	2	607.34	1.17
									VVAQGVGIPEDSIFTmADR	1	1	4502067	M16(Oxidation)	2021	3.59			0	2	1011	-0.02
									TVAAcNLPIVR	1	1	4502067	C5(Carbamidomethyl)	1213.67	3.58			0	2	607.34	1.17
									GEcVPGEQEPEPILIPR	1	1	4502067	C3(Carbamidomethyl)	1919.94	3.58			0	2	960.474	-6.01
									cVLFPYGGcQGNGNK	1	1	4502067	C1(Carbamidomethyl); C9(Carbamidomethyl)	1670.74	3.58			0	2	835.874	-0.04
									EDScQLGYSAGPcmGmTSR	1	1	4502067	C4(Carbamidomethyl); C13(Carbamidomethyl); M14(Oxidation); M16(Oxidation)	2138.83	3.57			0	3	713.614	1.14
									cVLFPYGGcQGNGNK	1	1	4502067	C1(Carbamidomethyl); C9(Carbamidomethyl)	1670.74	3.57			0	2	835.876	1.79
									TVAAcnLPIVR	1	1	4502067	C5(Carbamidomethyl); N6(Deamidated)	1214.66	3.56			0	2	607.832	-0.05
									TVAAcNLPIVR	1	1	4502067	C5(Carbamidomethyl)	1213.67	3.56			0	2	607.34	0.16
									GEcVPGEQEPEPILIPR	1	1	4502067	C3(Carbamidomethyl)	1919.95	3.56			0	3	640.656	0.78
									TVAAcNLPIVR	1	1	4502067	C5(Carbamidomethyl)	1213.66	3.55			0	2	607.336	-6.98
									TVAAcNLPIVR	1	1	4502067	C5(Carbamidomethyl)	1213.67	3.54			0	2	607.34	0.87
									TVAAcNLPIVR	1	1	4502067	C5(Carbamidomethyl)	1213.67	3.53			0	2	607.34	0.06
									AFIQLWAFDAVK	1	1	4502067		1408.75	3.53			0	2	704.879	-7.74
									TVAAcnLPIVR	1	1	4502067	C5(Carbamidomethyl); N6(Deamidated)	1214.66	3.53			0	2	607.832	0.86
									TVAAcnLPIVR	1	1	4502067	C5(Carbamidomethyl); N6(Deamidated)	1214.65	3.53			0	2	607.829	-3.97
									AFIQLWAFDAVK	1	1	4502067		1408.76	3.53			0	2	704.883	-2.02
									GVcEETSGAYEK	1	1	4502067	C3(Carbamidomethyl)	1329.56	3.52			0	2	665.285	-0.45
									GVcEETSGAYEK	1	1	4502067	C3(Carbamidomethyl)	1329.57	3.52			0	2	665.287	2.77
									TVAAcNLPIVR	1	1	4502067	C5(Carbamidomethyl)	1213.67	3.49			0	2	607.34	0.26
									TVAAcNLPIVR	1	1	4502067	C5(Carbamidomethyl)	1213.67	3.47			0	2	607.34	0.97
									TVAAcNLPIVR	1	1	4502067	C5(Carbamidomethyl)	1213.66	3.47			0	2	607.335	-7.28
									cVLFPYGGcQGNGNK	1	1	4502067	C1(Carbamidomethyl); C9(Carbamidomethyl)	1670.74	3.45			0	2	835.875	0.77
									KEDScQLGYSAGPcmGmTSR	1	1	4502067	C5(Carbamidomethyl); C14(Carbamidomethyl); M15(Oxidation); M17(Oxidation)	2266.92	3.44			1	2	1133.96	-0.62
									TVAAcNLPIVR	1	1	4502067	C5(Carbamidomethyl)	1213.67	3.44			0	2	607.34	0.56
									TVAAcNLPIVR	1	1	4502067	C5(Carbamidomethyl)	1213.67	3.44			0	2	607.337	-4.77
									AFIQLWAFDAVK	1	1	4502067		1408.76	3.43			0	2	704.881	-4.88
									TVAAcnLPIVR	1	1	4502067	C5(Carbamidomethyl); N6(Deamidated)	1214.66	3.42			0	2	607.833	2.77
									TVAAcnLPIVR	1	1	4502067	C5(Carbamidomethyl); N6(Deamidated)	1214.66	3.41			0	2	607.834	4.28
									GEcVPGEQEPEPILIPR	1	1	4502067	C3(Carbamidomethyl)	1919.96	3.41			0	2	960.482	1.3
									TVAAcNLPIVR	1	1	4502067	C5(Carbamidomethyl)	1213.67	3.4			0	2	607.34	0.16
									APQLRETLLQDFR	1	1	4502067		1586.86	3.38			1	3	529.626	-0.33
									TVAAcNLPIVR	1	1	4502067	C5(Carbamidomethyl)	1213.67	3.38			0	2	607.34	0.06
									EDScQLGYSAGPcmGmTSR	1	1	4502067	C4(Carbamidomethyl); C13(Carbamidomethyl); M14(Oxidation); M16(Oxidation)	2138.83	3.37			0	3	713.613	0.54
									TVAAcNLPIVR	1	1	4502067	C5(Carbamidomethyl)	1213.67	3.36			0	2	607.34	-0.04
									TVAAcNLPIVR	1	1	4502067	C5(Carbamidomethyl)	1213.67	3.36			0	2	607.34	0.56
									GVcEETSGAYEK	1	1	4502067	C3(Carbamidomethyl)	1329.56	3.35			0	2	665.285	-0.17
									AFIQLWAFDAVK	1	1	4502067		1408.75	3.35			0	2	704.881	-5.49
									TVAAcNLPIVR	1	1	4502067	C5(Carbamidomethyl)	1213.67	3.34			0	2	607.34	-0.04
									TDTDGKFLYHK	1	1	4502067		1324.65	3.34			1	2	662.83	0.2
									TVAAcNLPIVR	1	1	4502067	C5(Carbamidomethyl)	1213.67	3.33			0	2	607.34	0.16
									GEcVPGEQEPEPILIPR	1	1	4502067	C3(Carbamidomethyl)	1919.95	3.33			0	3	640.656	0.69
									TVAAcNLPIVR	1	1	4502067	C5(Carbamidomethyl)	1213.67	3.33			0	2	607.339	-0.54
									cVLFPYGGcQGNGNK	1	1	4502067	C1(Carbamidomethyl); C9(Carbamidomethyl)	1670.74	3.32			0	2	835.876	1.57
									TVAAcNLPIVR	1	1	4502067	C5(Carbamidomethyl)	1213.67	3.32			0	2	607.34	0.36
									TVAAcNLPIVR	1	1	4502067	C5(Carbamidomethyl)	1213.67	3.31			0	2	607.34	0.56
									TVAAcNLPIVR	1	1	4502067	C5(Carbamidomethyl)	1213.67	3.28			0	2	607.34	0.16
									cVLFPYGGcQGNGNK	1	1	4502067	C1(Carbamidomethyl); C9(Carbamidomethyl)	1670.74	3.28			0	2	835.875	1.21
									TVAAcNLPIVR	1	1	4502067	C5(Carbamidomethyl)	1213.67	3.28			0	2	607.34	0.06
									TVAAcNLPIVR	1	1	4502067	C5(Carbamidomethyl)	1213.67	3.28			0	2	607.34	0.06
									TVAAcnLPIVR	1	1	4502067	C5(Carbamidomethyl); N6(Deamidated)	1214.68	3.27			0	2	607.842	17.14
									EDScQLGYSAGPcmGmTSR	1	1	4502067	C4(Carbamidomethyl); C13(Carbamidomethyl); M14(Oxidation); M16(Oxidation)	2138.83	3.27			0	3	713.615	2.42
									TVAAcNLPIVR	1	1	4502067	C5(Carbamidomethyl)	1213.66	3.27			0	2	607.336	-5.97
									TVAAcNLPIVR	1	1	4502067	C5(Carbamidomethyl)	1213.67	3.27			0	2	607.34	0.26
									TVAAcnLPIVR	1	1	4502067	C5(Carbamidomethyl); N6(Deamidated)	1214.65	3.26			0	2	607.827	-7.08
									cVLFPYGGcqGNGNK	1	1	4502067	C1(Carbamidomethyl); C9(Carbamidomethyl); Q10(Deamidated)	1671.72	3.26			0	2	836.365	-2.08
									TVAAcNLPIVR	1	1	4502067	C5(Carbamidomethyl)	1213.67	3.25			0	2	607.34	0.46
									TVAAcNLPIVR	1	1	4502067	C5(Carbamidomethyl)	1213.67	3.25			0	2	607.34	0.06
									TVAAcNLPIVR	1	1	4502067	C5(Carbamidomethyl)	1213.66	3.24			0	2	607.335	-7.18
									GEcVPGEQEPEPILIPR	1	1	4502067	C3(Carbamidomethyl)	1919.96	3.23			0	2	960.481	0.98
									TVAAcNLPIVR	1	1	4502067	C5(Carbamidomethyl)	1213.67	3.22			0	2	607.34	0.36
									cVLFPYGGcQGNGNK	1	1	4502067	C1(Carbamidomethyl); C9(Carbamidomethyl)	1670.75	3.22			0	2	835.877	2.74
									EYcGVPGDGDEELLR	1	1	4502067	C3(Carbamidomethyl)	1708.75	3.19			0	2	854.88	2.41
									TVAAcNLPIVR	1	1	4502067	C5(Carbamidomethyl)	1213.67	3.18			0	2	607.34	0.16
									EYcGVPGDGDEELLR	1	1	4502067	C3(Carbamidomethyl)	1708.75	3.16			0	2	854.878	0.34
									TVAAcNLPIVR	1	1	4502067	C5(Carbamidomethyl)	1213.66	3.16			0	2	607.333	-11.1
									TVAAcNLPIVR	1	1	4502067	C5(Carbamidomethyl)	1213.66	3.16			0	2	607.336	-6.48
									TVAAcNLPIVR	1	1	4502067	C5(Carbamidomethyl)	1213.67	3.16			0	2	607.34	0.97
									GPcRAFIqLWAFDAVK	1	1	4502067	C3(Carbamidomethyl); Q8(Deamidated)	1879.94	3.15			1	2	940.474	-5.85
									cVLFPYGGcQGNGNK	1	1	4502067	C1(Carbamidomethyl); C9(Carbamidomethyl)	1670.75	3.15			0	2	835.876	2.52
									TVAAcNLPIVR	1	1	4502067	C5(Carbamidomethyl)	1213.67	3.14			0	2	607.34	0.36
									cVLFPYGGcQGNGNK	1	1	4502067	C1(Carbamidomethyl); C9(Carbamidomethyl)	1670.74	3.14			0	2	835.875	0.77
									TVAAcNLPIVR	1	1	4502067	C5(Carbamidomethyl)	1213.67	3.13			0	2	607.339	-1.25
									TVAAcNLPIVR	1	1	4502067	C5(Carbamidomethyl)	1213.67	3.13			0	2	607.34	-0.24
									TVAAcNLPIVR	1	1	4502067	C5(Carbamidomethyl)	1213.67	3.13			0	2	607.34	0.56
									cVLFPYGGcQGNGNK	1	1	4502067	C1(Carbamidomethyl); C9(Carbamidomethyl)	1670.74	3.12			0	2	835.875	0.7
									GVcEETSGAYEK	1	1	4502067	C3(Carbamidomethyl)	1329.55	3.12			0	2	665.28	-6.87
									TVAAcNLPIVR	1	1	4502067	C5(Carbamidomethyl)	1213.67	3.12			0	2	607.34	0.36
									TVAAcNLPIVR	1	1	4502067	C5(Carbamidomethyl)	1213.67	3.11			0	2	607.34	-0.04
									TVAAcNLPIVR	1	1	4502067	C5(Carbamidomethyl)	1213.67	3.11			0	2	607.34	0.56
									GVcEETSGAYEK	1	1	4502067	C3(Carbamidomethyl)	1329.56	3.11			0	2	665.285	-0.63
									TVAAcNLPIVR	1	1	4502067	C5(Carbamidomethyl)	1213.67	3.1			0	2	607.34	-0.24
									cVLFPYGGcQGNGNK	1	1	4502067	C1(Carbamidomethyl); C9(Carbamidomethyl)	1670.74	3.09			0	2	835.876	1.79
									TVAAcNLPIVR	1	1	4502067	C5(Carbamidomethyl)	1213.67	3.08			0	2	607.34	0.26
									GKcVLFPYGGcQGNGNK	1	1	4502067	C3(Carbamidomethyl); C11(Carbamidomethyl)	1855.86	3.07			1	2	928.434	1.95
									TVAAcNLPIVR	1	1	4502067	C5(Carbamidomethyl)	1213.67	3.06			0	2	607.34	0.16
									TVAAcNLPIVR	1	1	4502067	C5(Carbamidomethyl)	1213.66	3.05			0	2	607.335	-7.68
									TVAAcNLPIVR	1	1	4502067	C5(Carbamidomethyl)	1213.67	3.05			0	2	607.34	0.36
									GVcEETSGAYEK	1	1	4502067	C3(Carbamidomethyl)	1329.56	3.05			0	2	665.283	-2.83
									GVcEETSGAYEK	1	1	4502067	C3(Carbamidomethyl)	1329.56	3.04			0	2	665.282	-4.39
									TVAAcNLPIVR	1	1	4502067	C5(Carbamidomethyl)	1213.66	3.03			0	2	607.335	-8.09
									EYcGVPGDGDEELLR	1	1	4502067	C3(Carbamidomethyl)	1708.75	3.03			0	2	854.879	1.91
									TVAAcNLPIVR	1	1	4502067	C5(Carbamidomethyl)	1213.67	3.02			0	2	607.34	-0.04
									TVAAcNLPIVR	1	1	4502067	C5(Carbamidomethyl)	1213.67	3.02			0	2	607.34	0.56
									TVAAcNLPIVR	1	1	4502067	C5(Carbamidomethyl)	1213.67	3.02			0	2	607.34	0.36
									TVAAcNLPIVR	1	1	4502067	C5(Carbamidomethyl)	1213.67	3.02			0	2	607.34	0.56
									TVAAcNLPIVR	1	1	4502067	C5(Carbamidomethyl)	1213.67	3.02			0	2	607.339	-0.44
									AFIQLWAFDAVK	1	1	4502067		1408.76	3.01			0	2	704.882	-3.41
									TVAAcNLPIVR	1	1	4502067	C5(Carbamidomethyl)	1213.67	3.01			0	2	607.339	-0.54
									TVAAcNLPIVR	1	1	4502067	C5(Carbamidomethyl)	1213.67	3.01			0	2	607.34	0.06
									TVAAcNLPIVR	1	1	4502067	C5(Carbamidomethyl)	1213.7	3.01			0	2	607.352	19.57
									TVAAcNLPIVR	1	1	4502067	C5(Carbamidomethyl)	1213.67	3			0	2	607.34	0.56
									TVAAcNLPIVR	1	1	4502067	C5(Carbamidomethyl)	1213.67	3			0	2	607.337	-4.77
									TVAAcNLPIVR	1	1	4502067	C5(Carbamidomethyl)	1213.67	2.99			0	2	607.34	-0.14
									TVAAcNLPIVR	1	1	4502067	C5(Carbamidomethyl)	1213.67	2.99			0	2	607.34	0.36
									cVLFPYGGcQGNGNK	1	1	4502067	C1(Carbamidomethyl); C9(Carbamidomethyl)	1670.74	2.98			0	2	835.876	1.86
									TVAAcNLPIVR	1	1	4502067	C5(Carbamidomethyl)	1213.67	2.98			0	2	607.339	-0.54
									TVAAcNLPIVR	1	1	4502067	C5(Carbamidomethyl)	1213.67	2.96			0	2	607.34	0.26
									TVAAcNLPIVR	1	1	4502067	C5(Carbamidomethyl)	1213.67	2.96			0	2	607.34	0.16
									TVAAcNLPIVR	1	1	4502067	C5(Carbamidomethyl)	1213.67	2.95			0	2	607.34	0.26
									TVAAcNLPIVR	1	1	4502067	C5(Carbamidomethyl)	1213.67	2.93			0	2	607.34	-0.14
									AFIQLWAFDAVK	1	1	4502067		1408.76	2.93			0	2	704.882	-4.28
									TVAAcNLPIVR	1	1	4502067	C5(Carbamidomethyl)	1213.67	2.93			0	2	607.34	0.36
									TVAAcNLPIVR	1	1	4502067	C5(Carbamidomethyl)	1213.67	2.93			0	2	607.339	-0.74
									cVLFPYGGcQGNGNK	1	1	4502067	C1(Carbamidomethyl); C9(Carbamidomethyl)	1670.74	2.92			0	2	835.874	-0.77
									TDTDGKFLYHK	1	1	4502067		1324.65	2.92			1	2	662.829	-2.11
									TVAAcNLPIVR	1	1	4502067	C5(Carbamidomethyl)	1213.67	2.92			0	2	607.34	0.36
									TVAAcNLPIVR	1	1	4502067	C5(Carbamidomethyl)	1213.67	2.91			0	2	607.34	-0.04
									GVcEETSGAYEK	1	1	4502067	C3(Carbamidomethyl)	1329.56	2.91			0	2	665.283	-3.29
									TVAAcNLPIVR	1	1	4502067	C5(Carbamidomethyl)	1213.67	2.9			0	2	607.34	-0.14
									TVAAcNLPIVR	1	1	4502067	C5(Carbamidomethyl)	1213.67	2.9			0	2	607.336	-5.57
									TVAAcnLPIVR	1	1	4502067	C5(Carbamidomethyl); N6(Deamidated)	1214.66	2.9			0	2	607.833	1.46
									TVAAcnLPIVR	1	1	4502067	C5(Carbamidomethyl); N6(Deamidated)	1214.66	2.9			0	2	607.832	1.06
									TVAAcNLPIVR	1	1	4502067	C5(Carbamidomethyl)	1213.67	2.9			0	2	607.34	0.16
									TVAAcNLPIVR	1	1	4502067	C5(Carbamidomethyl)	1213.67	2.89			0	2	607.34	0.06
									TVAAcNLPIVR	1	1	4502067	C5(Carbamidomethyl)	1213.67	2.88			0	2	607.339	-1.45
									TVAAcNLPIVR	1	1	4502067	C5(Carbamidomethyl)	1213.67	2.86			0	2	607.34	0.46
									TVAAcNLPIVR	1	1	4502067	C5(Carbamidomethyl)	1213.67	2.86			0	2	607.34	0.26
									TVAAcNLPIVR	1	1	4502067	C5(Carbamidomethyl)	1213.67	2.86			0	2	607.34	1.17
									TVAAcNLPIVR	1	1	4502067	C5(Carbamidomethyl)	1213.66	2.82			0	2	607.333	-10.9
									TVAAcNLPIVR	1	1	4502067	C5(Carbamidomethyl)	1213.67	2.81			0	2	607.34	0.26
									GEcVPGEQEPEPILIPR	1	1	4502067	C3(Carbamidomethyl)	1919.95	2.81			0	2	960.48	-0.42
									TVAAcNLPIVR	1	1	4502067	C5(Carbamidomethyl)	1213.67	2.8			0	2	607.34	-0.34
									TVAAcnLPIVR	1	1	4502067	C5(Carbamidomethyl); N6(Deamidated)	1214.65	2.8			0	2	607.831	-1.35
									cVLFPYGGcQGNGNK	1	1	4502067	C1(Carbamidomethyl); C9(Carbamidomethyl)	1670.75	2.8			0	2	835.876	2.23
									cVLFPYGGcqGNGNK	1	1	4502067	C1(Carbamidomethyl); C9(Carbamidomethyl); Q10(Deamidated)	1671.75	2.8			0	2	836.38	16.39
									cVLFPYGGcQGNGNK	1	1	4502067	C1(Carbamidomethyl); C9(Carbamidomethyl)	1670.75	2.78			0	2	835.879	5.74
									TVAAcNLPIVR	1	1	4502067	C5(Carbamidomethyl)	1213.66	2.78			0	2	607.333	-10.5
									TVAAcNLPIVR	1	1	4502067	C5(Carbamidomethyl)	1213.67	2.78			0	2	607.34	-0.04
									TVAAcNLPIVR	1	1	4502067	C5(Carbamidomethyl)	1213.67	2.77			0	2	607.34	0.06
									ETLLQDFR	1	1	4502067		1021.53	2.74			0	2	511.269	0.27
									TVAAcnLPIVR	1	1	4502067	C5(Carbamidomethyl); N6(Deamidated)	1214.66	2.74			0	2	607.833	2.06
									cVLFPYGGcqGNGNK	1	1	4502067	C1(Carbamidomethyl); C9(Carbamidomethyl); Q10(Deamidated)	1671.73	2.73			0	2	836.367	1.27
									TVAAcNLPIVR	1	1	4502067	C5(Carbamidomethyl)	1213.67	2.73			0	2	607.339	-0.84
									TVAAcNLPIVR	1	1	4502067	C5(Carbamidomethyl)	1213.67	2.72			0	2	607.34	-0.04
									TVAAcNLPIVR	1	1	4502067	C5(Carbamidomethyl)	1213.68	2.7			0	2	607.341	2.58
									TVAAcNLPIVR	1	1	4502067	C5(Carbamidomethyl)	1213.66	2.68			0	2	607.334	-9.39
4502101	ANXA1	Annexin A1	30.64	19	8	8	36.53	392.45
									SEDFGVNEDLADSDAR	1	1	4502101		1739.74		96	3.66e-09	0	2	870.372	1.02
									SEDFGVNEDLADSDAR	1	1	4502101		1739.74		82	1e-07	0	2	870.372	0.6
									GLGTDEDTLIEILASR	1	1	4502101		1702.89		63	2.62e-05	0	2	851.949	2.4
									SEDFGVNEDLADSDAR	1	1	4502101		1739.74		62	9.44e-06	0	2	870.373	1.8
									GVDEATIIDILTK	1	1	4502101		1387.77		56	8.45e-05	0	2	694.388	0.99
									KGTDVNVFNTILTTR	1	1	4502101		1678.91		53	0.000127427	1	2	839.961	1.5
									TPAQFDADELR	1	1	4502101		1262.59		48	0.000808082	0	2	631.8	-6.94
									TPAQFDADELR	1	1	4502101		1262.6		45	0.00158396	0	2	631.805	0.5
									GDRSEDFGVNEDLADSDAR	1	1	4502101		2067.89		40	0.00200138	1	3	689.969	4.25
									ALYEAGER	1	1	4502101		908.444		40	0.00490045	0	2	454.726	-3.84
									GLGTDEDTLIEILASR	1	1	4502101		1702.89	4.79			0	2	851.949	2.4
									SEDFGVNEDLADSDAR	1	1	4502101		1739.74	4.65			0	2	870.372	0.6
									SEDFGVNEDLADSDAR	1	1	4502101		1739.74	4.59			0	2	870.372	1.02
									SEDFGVNEDLADSDAR	1	1	4502101		1739.74	4.48			0	2	870.373	1.8
									GGPGSAVSPYPTFNPSSDVAALHK	1	1	4502101		2356.16	4.39			0	2	1178.58	0.57
									KGTDVNVFNTILTTR	1	1	4502101		1678.91	3.86			1	2	839.961	1.5
									GVDEATIIDILTK	1	1	4502101		1387.77	3.58			0	2	694.388	0.99
									GDRSEDFGVNEDLADSDAR	1	1	4502101		2067.89	3.49			1	3	689.969	4.25
									TPAQFDADELR	1	1	4502101		1262.59	2.71			0	2	631.8	-6.94
4502119	AOC3	Membrane primary amine oxidase	2.49	4	1	1	12.01	43.25
									SPVPPGPAPPLQFYPQGPR	1	1	4502119		2002.06		43	0.0016513	0	3	668.024	0.76
									SPVPPGPAPPLQFYPQGPR	1	1	4502119		2002.06	4.96			0	3	668.024	1.31
									SPVPPGPAPPLQFYPQGPR	1	1	4502119		2002.06	4.31			0	3	668.024	0.76
									SPVPPGPAPPLQFYPQGPR	1	1	4502119		2002.05	2.73			0	2	1001.53	0.07
4502133	APCS	Serum amyloid P-component	35.43	133	10	10	181.46	2414.32
									IVLGQEQDSYGGK	1	1	4502133		1393.69		94	2.2e-08	0	2	697.348	-4.81
									VGEYSLYIGR	1	1	4502133		1156.6		83	1.97e-07	0	2	578.804	0.89
									VGEYSLYIGR	1	1	4502133		1156.6		83	2.15e-07	0	2	578.804	0.89
									IVLGQEQDSYGGK	1	1	4502133		1393.7		77	1.17e-06	0	2	697.351	-0.35
									IVLGqEQDSYGGK	1	1	4502133	Q5(Deamidated)	1394.68		74	2.02e-06	0	2	697.843	-1.31
									VGEYSLYIGR	1	1	4502133		1156.6		74	1.59e-06	0	2	578.804	0.89
									IVLGQEQDSYGGKFDR	1	1	4502133		1811.89		74	2.1e-06	1	2	906.451	1.04
									IVLGQEQDSYGGKFDR	1	1	4502133		1811.89		74	2.14e-06	1	2	906.451	0.9
									IVLGQEQDSYGGKFDR	1	1	4502133		1811.9		73	2.65e-06	1	2	906.451	1.78
									AYSLFSYNTQGR	1	1	4502133		1406.67		72	2.99e-06	0	2	703.84	1.42
									AYSLFSYNTQGR	1	1	4502133		1406.67		72	3.05e-06	0	2	703.84	1.76
									AYSLFSYNTQGR	1	1	4502133		1406.67		72	3.55e-06	0	2	703.84	2.11
									IVLGQEQDSYGGK	1	1	4502133		1393.7		71	4.3e-06	0	2	697.352	0.09
									IVLGQEQDSYGGK	1	1	4502133		1393.7		70	5.84e-06	0	2	697.352	0.53
									AYSLFSYNTQGR	1	1	4502133		1406.67		70	5.47e-06	0	2	703.841	3.06
									AYSLFSYNTQGR	1	1	4502133		1406.66		70	5.21e-06	0	2	703.834	-6.13
									IVLGqEQDSYGGK	1	1	4502133	Q5(Deamidated)	1394.68		69	6.12e-06	0	2	697.842	-2.1
									VGEYSLYIGR	1	1	4502133		1156.6		68	5.63e-06	0	2	578.804	0.99
									VGEYSLYIGR	1	1	4502133		1156.6		68	6.37e-06	0	2	578.803	-0.49
									QGYFVEAQPK	1	1	4502133		1166.58		68	8.51e-06	0	2	583.795	-1.1
									DNELLVYK	1	1	4502133		993.526		67	8.49e-06	0	2	497.267	0.64
									VGEYSLYIGR	1	1	4502133		1156.6		67	8.57e-06	0	2	578.803	-0.59
									VGEYSLYIGR	1	1	4502133		1156.6		66	8.78e-06	0	2	578.803	-0.38
									IVLGQEQDSYGGK	1	1	4502133		1393.69		66	1.51e-05	0	2	697.351	-0.78
									IVLGQEQDSYGGKFDR	1	1	4502133		1811.89		65	1.75e-05	1	2	906.449	-0.38
									VGEYSLYIGR	1	1	4502133		1156.6		64	1.62e-05	0	2	578.803	-0.17
									VGEYSLYIGR	1	1	4502133		1156.6		64	1.63e-05	0	2	578.803	-1.54
									VGEYSLYIGR	1	1	4502133		1156.6		64	1.73e-05	0	2	578.804	0.99
									AYSLFSYNTQGR	1	1	4502133		1406.67		62	3.21e-05	0	2	703.84	1.68
									QGYFVEAQPK	1	1	4502133		1166.58		62	3.55e-05	0	2	583.796	0.16
									IVLGQEQDSYGGK	1	1	4502133		1393.7		61	4.53e-05	0	2	697.352	1.06
									AYSLFSYNTQGR	1	1	4502133		1406.67		61	3.97e-05	0	2	703.84	2.46
									VGEYSLYIGR	1	1	4502133		1156.6		59	4.97e-05	0	2	578.805	2.26
									AYSLFSYNTQGR	1	1	4502133		1406.67		58	8e-05	0	2	703.839	0.72
									IVLGQEQDSYGGK	1	1	4502133		1393.7		58	0.000100301	0	2	697.352	0.44
									IVLGqEQDSYGGKFDR	1	1	4502133	Q5(Deamidated)	1812.87		56	0.000111993	1	2	906.939	-3.14
									QGYFVEAQPK	1	1	4502133		1166.58		55	0.000153343	0	2	583.795	-1.41
									IVLGQEQDSYGGKFDR	1	1	4502133		1811.89		55	0.000165738	1	3	604.636	0.19
									DNELLVYKER	1	1	4502133		1278.67		55	0.00015873	1	2	639.839	1.51
									QGYFVEAQPK	1	1	4502133		1166.58		54	0.000188982	0	2	583.796	-0.05
									qGYFVEAQPK	1	1	4502133	Q1(Deamidated)	1167.57		54	0.000165573	0	2	584.287	-0.89
									AYSLFSYNTqGR	1	1	4502133	Q10(Deamidated)	1407.65		52	0.00033969	0	2	704.331	0.54
									DNELLVYKER	1	1	4502133		1278.67		51	0.000353296	1	2	639.839	2.08
									AYSLFSYNTqGR	1	1	4502133	Q10(Deamidated)	1407.65		50	0.000434371	0	2	704.33	-0.76
									DNELLVYKER	1	1	4502133		1278.67		50	0.000418464	1	2	639.839	1.51
									AYSLFSYnTQGR	1	1	4502133	N8(Deamidated)	1407.65		50	0.000466748	0	2	704.331	0.37
									VGEYSLYIGR	1	1	4502133		1156.59		48	0.000579022	0	2	578.8	-6.29
									IVLGQEQDSYGGK	1	1	4502133		1393.7		48	0.000861595	0	2	697.352	0.71
									AYSLFSYNTqGR	1	1	4502133	Q10(Deamidated)	1407.65		46	0.00114051	0	2	704.33	-0.5
									QGYFVEAQPK	1	1	4502133		1166.59		46	0.00136096	0	2	583.797	1.41
									VGEYSLYIGR	1	1	4502133		1156.6		45	0.00108778	0	2	578.803	-1.54
									AYSDLSR	1	1	4502133		811.396		45	0.00099505	0	2	406.201	1.32
									DNELLVYK	1	1	4502133		993.524		44	0.0016801	0	2	497.266	-0.96
									DNELLVYK	1	1	4502133		993.526		44	0.00169374	0	2	497.266	0.51
									AYSLFSYNTQGR	1	1	4502133		1406.67		43	0.00268097	0	2	703.84	2.54
									IVLGQEQDSYGGKFDR	1	1	4502133		1811.89		42	0.00295611	1	3	604.635	-0.52
									QGYFVEAQPK	1	1	4502133		1166.59		42	0.00316313	0	2	583.796	1.2
									qGYFVEAQPK	1	1	4502133	Q1(Deamidated)	1167.57		41	0.00302756	0	2	584.287	-2.04
									DNELLVYKER	1	1	4502133		1278.67		41	0.003626	1	2	639.838	-0.21
									AYSDLSR	1	1	4502133		811.395		41	0.00241853	0	2	406.201	0.05
									QGYFVEAQPK	1	1	4502133		1166.58		41	0.0041183	0	2	583.796	0.68
									AYSLFSYNTQGR	1	1	4502133		1406.67		41	0.00412779	0	2	703.84	1.33
									AYSDLSR	1	1	4502133		811.396		40	0.00338723	0	2	406.201	1.32
									DNELLVYK	1	1	4502133		993.528		39	0.00586202	0	2	497.268	3.16
									QGYFVEAQPK	1	1	4502133		1166.58		39	0.00648213	0	2	583.796	0.68
									IVLGQEQDSYGGKFDR	1	1	4502133		1811.89		38	0.00779281	1	3	604.636	0.8
									DNELLVYKER	1	1	4502133		1278.67		38	0.00740515	1	2	639.84	2.37
									qGYFVEAQPK	1	1	4502133	Q1(Deamidated)	1167.57		38	0.00737645	0	2	584.288	0.47
									qGYFVEAQPK	1	1	4502133	Q1(Deamidated)	1167.57		38	0.00739346	0	2	584.288	0.67
									GYVIIKPLVWV	1	1	4502133		1286.79		37	0.000793211	0	2	643.898	1.61
									AYSLFSYNTQGR	1	1	4502133		1406.67		37	0.00976672	0	2	703.839	0.98
									DNELLVYKER	1	1	4502133		1278.67		37	0.00879046	1	2	639.839	0.94
									qGYFVEAQPK	1	1	4502133	Q1(Deamidated)	1167.57		37	0.00899182	0	2	584.288	0.47
									QGYFVEAqPK	1	1	4502133	Q8(Deamidated)	1167.57		37	0.00974648	0	2	584.288	0.15
									GLRQGYFVEAQPK	1	1	4502133		1492.79		36	0.0106438	1	2	746.899	-0.36
									GYVIIKPLVWV	1	1	4502133		1286.79		31	0.00323884	0	2	643.899	3.32
									GYVIIKPLVWV	1	1	4502133		1286.79		28	0.00631523	0	2	643.899	2.37
									GYVIIKPLVWV	1	1	4502133		1286.79		27	0.00832509	0	2	643.899	3.22
									IVLGQEQDSYGGKFDR	1	1	4502133		1811.9	4.21			1	2	906.451	1.78
									IVLGqEQDSYGGK	1	1	4502133	Q5(Deamidated)	1394.68	4.1			0	2	697.842	-2.1
									AYSLFSYNTQGR	1	1	4502133		1406.67	3.97			0	2	703.841	3.06
									IVLGQEQDSYGGKFDR	1	1	4502133		1811.89	3.96			1	2	906.451	0.9
									AYSLFSYnTQGR	1	1	4502133	N8(Deamidated)	1407.65	3.95			0	2	704.331	0.54
									IVLGqEQDSYGGK	1	1	4502133	Q5(Deamidated)	1394.68	3.9			0	2	697.843	-1.31
									IVLGQEQDSYGGKFDR	1	1	4502133		1811.89	3.89			1	2	906.451	1.04
									AYSLFSYNTQGR	1	1	4502133		1406.67	3.89			0	2	703.84	2.46
									IVLGQEqDSYGGKFDR	1	1	4502133	Q7(Deamidated)	1812.87	3.8			1	2	906.939	-3.14
									AYSLFSYNTQGR	1	1	4502133		1406.67	3.75			0	2	703.84	2.11
									IVLGQEQDSYGGK	1	1	4502133		1393.7	3.75			0	2	697.352	0.09
									IVLGQEQDSYGGKFDR	1	1	4502133		1811.89	3.74			1	2	906.449	-0.38
									IVLGQEQDSYGGK	1	1	4502133		1393.7	3.73			0	2	697.351	-0.35
									AYSLFSYnTQGR	1	1	4502133	N8(Deamidated)	1407.65	3.62			0	2	704.331	0.37
									AYSLFSYNTQGR	1	1	4502133		1406.67	3.59			0	2	703.84	1.68
									AYSLFSYNTQGR	1	1	4502133		1406.67	3.57			0	2	703.84	1.76
									IVLGQEQDSYGGK	1	1	4502133		1393.69	3.5			0	2	697.348	-4.81
									IVLGQEQDSYGGK	1	1	4502133		1393.7	3.5			0	2	697.352	0.44
									AYSLFSYNTQGR	1	1	4502133		1406.67	3.47			0	2	703.84	2.54
									AYSLFSYnTQGR	1	1	4502133	N8(Deamidated)	1407.65	3.47			0	2	704.33	-0.5
									VGEYSLYIGR	1	1	4502133		1156.6	3.45			0	2	578.804	0.89
									VGEYSLYIGR	1	1	4502133		1156.6	3.45			0	2	578.803	-0.17
									VGEYSLYIGR	1	1	4502133		1156.6	3.34			0	2	578.804	0.99
									IVLGQEQDSYGGK	1	1	4502133		1393.7	3.32			0	2	697.352	0.53
									AYSLFSYNTQGR	1	1	4502133		1406.67	3.3			0	2	703.84	1.42
									GLRQGYFVEAQPK	1	1	4502133		1492.79	3.3			1	3	498.269	0.61
									IVLGQEQDSYGGK	1	1	4502133		1393.69	3.26			0	2	697.351	-0.78
									AYSLFSYnTQGR	1	1	4502133	N8(Deamidated)	1407.65	3.23			0	2	704.33	-0.76
									DNELLVYKER	1	1	4502133		1278.67	3.19			1	2	639.839	2.08
									VGEYSLYIGR	1	1	4502133		1156.6	3.16			0	2	578.803	-0.49
									DNELLVYKER	1	1	4502133		1278.67	3.14			1	2	639.839	1.51
									AYSLFSYNTQGR	1	1	4502133		1406.67	3.14			0	2	703.839	0.72
									DNELLVYKER	1	1	4502133		1278.67	3.13			1	2	639.839	1.51
									VGEYSLYIGR	1	1	4502133		1156.6	3.13			0	2	578.804	0.89
									AYSLFSYNTQGR	1	1	4502133		1406.66	3.12			0	2	703.834	-6.13
									IVLGQEQDSYGGK	1	1	4502133		1393.7	3.12			0	2	697.352	1.06
									DNELLVYKER	1	1	4502133		1278.67	3.04			1	2	639.838	-0.02
									VGEYSLYIGR	1	1	4502133		1156.6	3.03			0	2	578.803	-0.38
									VGEYSLYIGR	1	1	4502133		1156.6	2.99			0	2	578.805	2.26
									GLRQGYFVEAQPK	1	1	4502133		1492.8	2.97			1	2	746.901	3.15
									qGYFVEAQPK	1	1	4502133	Q1(Deamidated)	1167.57	2.95			0	2	584.288	0.47
									VGEYSLYIGR	1	1	4502133		1156.6	2.94			0	2	578.804	0.89
									VGEYSLYIGR	1	1	4502133		1156.6	2.87			0	2	578.803	-1.54
									IVLGQEQDSYGGK	1	1	4502133		1393.7	2.87			0	2	697.352	0.71
									DNELLVYKER	1	1	4502133		1278.67	2.86			1	2	639.838	-0.21
									DNELLVYK	1	1	4502133		993.526	2.86			0	2	497.267	0.64
									DNELLVYK	1	1	4502133		993.526	2.84			0	2	497.266	0.51
									DNELLVYKER	1	1	4502133		1278.67	2.83			1	2	639.839	0.94
									qGYFVEAQPK	1	1	4502133	Q1(Deamidated)	1167.57	2.78			0	2	584.287	-2.04
									AYSLFSYNTQGR	1	1	4502133		1406.67	2.78			0	2	703.839	0.98
									QGYFVEAQPK	1	1	4502133		1166.59	2.77			0	2	583.797	1.52
									VGEYSLYIGR	1	1	4502133		1156.6	2.76			0	2	578.804	0.99
									GLRQGYFVEAQPK	1	1	4502133		1492.79	2.73			1	2	746.899	-0.36
									GYVIIKPLVWV	1	1	4502133		1286.79	2.72			0	2	643.898	1.7
									IVLGQEQDSYGGKFDR	1	1	4502133		1811.9	2.72			1	2	906.451	1.51
4502149	APOA2	Apolipoprotein A-II preproprotein	21	22	3	3	32.17	331.48
									SPELQAEAK	1	1	4502149		972.492		62	2.34e-05	0	2	486.75	-7.68
									VKSPELQAEAK	1	1	4502149		1199.66		55	0.000133204	1	3	400.56	1.04
									SPELQAEAK	1	1	4502149		972.504		53	0.000213299	0	2	486.756	4.81
									SPELQAEAK	1	1	4502149		972.499		51	0.00029829	0	2	486.753	-0.27
									SKEQLTPLIK	1	1	4502149		1156.68		50	0.000247969	1	2	578.846	-8.44
									SPELQAEAK	1	1	4502149		972.493		44	0.00181632	0	2	486.75	-7.11
									SPELqAEAK	1	1	4502149	Q5(Deamidated)	973.478		43	0.00188193	0	2	487.243	-5.61
									SPELQAEAK	1	1	4502149		972.499		42	0.00223461	0	2	486.753	-1.15
									SKEQLTPLIK	1	1	4502149		1156.7		42	0.00102427	1	2	578.852	2.64
									SPELQAEAK	1	1	4502149		972.498		42	0.00256567	0	2	486.753	-1.53
									VKSPELQAEAK	1	1	4502149		1199.66		40	0.00374771	1	2	600.336	0.65
									SKEQLTPLIK	1	1	4502149		1156.69		34	0.00710424	1	2	578.85	-0.63
									VKSPELQAEAK	1	1	4502149		1199.66	3.82			1	3	400.56	1.04
									VKSPELqAEAK	1	1	4502149	Q7(Deamidated)	1200.65	3.73			1	3	400.887	-0.11
									VKSPELqAEAK	1	1	4502149	Q7(Deamidated)	1200.64	3.68			1	3	400.885	-5.07
									VKSPELQAEAK	1	1	4502149		1199.66	3.57			1	3	400.559	-0.33
									VKSPELQAEAK	1	1	4502149		1199.65	3.15			1	3	400.556	-8.73
									SPELQAEAK	1	1	4502149		972.492	2.92			0	2	486.75	-7.68
									VKSPELQAEAK	1	1	4502149		1199.66	2.9			1	2	600.335	-0.88
									SPELQAEAK	1	1	4502149		972.499	2.88			0	2	486.753	-0.27
									SKEQLTPLIK	1	1	4502149		1156.69	2.77			1	2	578.85	-0.53
									VKSPELQAEAK	1	1	4502149		1199.66	2.75			1	2	600.336	0.65
4502163	APOD	Apolipoprotein D	29.63	15	5	5	19.29	227.43
									VLNQELR	1	1	4502163		871.493		46	0.000516861	0	2	436.25	-7.37
									VLNQELR	1	1	4502163		871.501		46	0.000795874	0	2	436.254	1.04
									VLNQELR	1	1	4502163		871.499		45	0.00104547	0	2	436.253	-1.06
									mTVTDQVNcPK	1	1	4502163	M1(Oxidation); C9(Carbamidomethyl)	1308.59		45	0.00119283	0	2	654.799	-0.54
									NPNLPPETVDSLK	1	1	4502163		1423.73		44	0.00215321	0	2	712.37	-6.91
									mTVTDQVNcPK	1	1	4502163	M1(Oxidation); C9(Carbamidomethyl)	1308.58		43	0.00133311	0	2	654.795	-6.89
									mTVTDQVNcPK	1	1	4502163	M1(Oxidation); C9(Carbamidomethyl)	1308.6		42	0.00227244	0	2	654.801	2.16
									VLNQELR	1	1	4502163		871.494		40	0.00349303	0	2	436.25	-7.02
									NILTSNNIDVK	1	1	4502163		1230.66		39	0.00644971	0	2	615.834	-6.56
									cPNPPVQENFDVNK	1	1	4502163	C1(Carbamidomethyl)	1657.77	3.48			0	2	829.388	3.47
									mTVTDQVNcPK	1	1	4502163	M1(Oxidation); C9(Carbamidomethyl)	1308.6	3.45			0	2	654.801	2.16
									mTVTDQVNcPK	1	1	4502163	M1(Oxidation); C9(Carbamidomethyl)	1308.58	3.26			0	2	654.795	-6.89
									mTVTDQVNcPK	1	1	4502163	M1(Oxidation); C9(Carbamidomethyl)	1308.59	3.24			0	2	654.799	-0.54
									cPNPPVQENFDVNK	1	1	4502163	C1(Carbamidomethyl)	1657.77	3.03			0	2	829.388	2.29
									mTVTDQVNcPK	1	1	4502163	M1(Oxidation); C9(Carbamidomethyl)	1308.59	2.83			0	2	654.8	0.11
4502201	ARF1	ADP-ribosylation factor 1	3.87	1	1	1	0	36.29
									LGLHSLR	2	1	4502201		795.486		36	0.00334823	0	2	398.247	2.82
4502337	AZGP1	Zinc-alpha-2-glycoprotein	61.74	287	21	21	519.69	4141.93
									AYLEEEcPATLRK	1	1	4502337	C7(Carbamidomethyl)	1579.77		81	4.04e-07	1	2	790.388	-5.82
									HVEDVPAFQALGSLNDLQFFR	1	1	4502337		2403.21		79	5.38e-07	0	3	801.74	-1
									AREDIFmETLK	1	1	4502337	M7(Oxidation)	1368.67		79	5.72e-07	1	2	684.84	-8.08
									YSLTYIYTGLSK	1	1	4502337		1408.73		78	6.4e-07	0	2	704.869	-4.32
									AKAYLEEEcPATLR	1	1	4502337	C9(Carbamidomethyl)	1650.82		78	1.03e-06	1	2	825.912	1.22
									AREDIFmETLK	1	1	4502337	M7(Oxidation)	1368.68		77	9.55e-07	1	2	684.846	1.02
									AYLEEEcPATLR	1	1	4502337	C7(Carbamidomethyl)	1451.69		77	9.84e-07	0	2	726.346	1.06
									NILDRQDPPSVVVTSHQAPGEK	1	1	4502337		2387.24		76	8e-07	1	3	796.417	2
									YSLTYIYTGLSK	1	1	4502337		1408.73		73	2.15e-06	0	2	704.867	-5.97
									AYLEEEcPATLRK	1	1	4502337	C7(Carbamidomethyl)	1579.77		72	3.06e-06	1	2	790.388	-6.44
									AYLEEEcPATLR	1	1	4502337	C7(Carbamidomethyl)	1451.68		72	3.01e-06	0	2	726.346	0.81
									AYLEEEcPATLR	1	1	4502337	C7(Carbamidomethyl)	1451.68		72	3.17e-06	0	2	726.346	0.14
									AYLEEEcPATLR	1	1	4502337	C7(Carbamidomethyl)	1451.69		72	3.43e-06	0	2	726.346	1.06
									HVEDVPAFQALGSLNDLQFFR	1	1	4502337		2403.2		71	3.64e-06	0	2	1202.1	-3.66
									YSLTYIYTGLSK	1	1	4502337		1408.73		70	4.36e-06	0	2	704.867	-6.23
									HVEDVPAFQALGSLNDLQFFR	1	1	4502337		2403.2		70	4.97e-06	0	3	801.738	-4.12
									AYLEEEcPATLR	1	1	4502337	C7(Carbamidomethyl)	1451.68		70	5.43e-06	0	2	726.346	0.73
									AYLEEEcPATLR	1	1	4502337	C7(Carbamidomethyl)	1451.67		68	6.67e-06	0	2	726.34	-6.84
									YSLTYIYTGLSK	1	1	4502337		1408.73		68	6.46e-06	0	2	704.869	-4.15
									HVEDVPAFQALGSLNDLQFFR	1	1	4502337		2403.21		68	8.21e-06	0	3	801.742	1.29
									NILDRQDPPSVVVTSHQAPGEK	1	1	4502337		2387.23		67	7.1e-06	1	3	796.416	1.23
									HVEDVPAFQALGSLNDLQFFR	1	1	4502337		2403.19		67	9.1e-06	0	3	801.736	-7.02
									AYLEEEcPATLR	1	1	4502337	C7(Carbamidomethyl)	1451.69		67	1.02e-05	0	2	726.347	1.73
									AYLEEEcPATLR	1	1	4502337	C7(Carbamidomethyl)	1451.68		67	1.05e-05	0	2	726.346	0.39
									HVEDVPAFQALGSLNDLQFFR	1	1	4502337		2403.2		66	1.04e-05	0	3	801.739	-2.75
									AYLEEEcPATLRK	1	1	4502337	C7(Carbamidomethyl)	1579.78		65	1.64e-05	1	2	790.394	0.9
									QDPPSVVVTSHQAPGEK	1	1	4502337		1775.88		65	1.67e-05	0	2	888.446	-4.71
									NILDRQDPPSVVVTSHQAPGEK	1	1	4502337		2387.23		65	1.09e-05	1	3	796.416	0.77
									AKAYLEEEcPATLR	1	1	4502337	C9(Carbamidomethyl)	1650.82		65	2.04e-05	1	2	825.912	0.78
									YSLTYIYTGLSK	1	1	4502337		1408.74		65	1.23e-05	0	2	704.874	2.87
									YSLTYIYTGLSK	1	1	4502337		1408.73		64	1.56e-05	0	2	704.868	-5.1
									AYLEEEcPATLR	1	1	4502337	C7(Carbamidomethyl)	1451.69		64	1.9e-05	0	2	726.346	1.23
									YSLTYIYTGLSK	1	1	4502337		1408.73		64	1.64e-05	0	2	704.869	-3.71
									YSLTYIYTGLSK	1	1	4502337		1408.73		64	1.75e-05	0	2	704.868	-4.67
									YYYDGKDYIEFNK	1	1	4502337		1717.76		63	1.28e-05	1	2	859.386	-6.03
									QDPPSVVVTSHQAPGEK	1	1	4502337		1775.9		63	2.65e-05	0	2	888.453	3.05
									AREDIFmETLK	1	1	4502337	M7(Oxidation)	1368.68		63	2.44e-05	1	2	684.841	-5.58
									YYYDGKDYIEFNK	1	1	4502337		1717.78		62	2.19e-05	1	2	859.393	2.35
									NILDRQDPPSVVVTSHQAPGEK	1	1	4502337		2387.22		62	2.7e-05	1	3	796.412	-4.75
									YSLTYIYTGLSK	1	1	4502337		1408.73		62	2.79e-05	0	2	704.866	-7.44
									YSLTYIYTGLSK	1	1	4502337		1408.74		61	2.96e-05	0	2	704.872	0.36
									HVEDVPAFQALGSLNDLQFFR	1	1	4502337		2403.2		61	3.63e-05	0	3	801.738	-4.27
									YSLTYIYTGLSK	1	1	4502337		1408.74		61	3.22e-05	0	2	704.873	1.48
									YSLTYIYTGLSK	1	1	4502337		1408.74		61	3.18e-05	0	2	704.873	1.74
									AYLEEEcPATLRK	1	1	4502337	C7(Carbamidomethyl)	1579.78		60	5.88e-05	1	2	790.395	2.98
									YYYDGKDYIEFNK	1	1	4502337		1717.78		59	4.18e-05	1	2	859.393	2.99
									HVEDVPAFQALGSLNDLQFFR	1	1	4502337		2403.2		59	5.66e-05	0	3	801.737	-5.27
									YYYDGKDYIEFNK	1	1	4502337		1717.78		58	5.83e-05	1	2	859.393	2.21
									HVEDVPAFQALGSLNDLQFFR	1	1	4502337		2403.21		58	8.27e-05	0	2	1202.11	0.1
									QDPPSVVVTSHQAPGEK	1	1	4502337		1775.9		57	0.000106801	0	2	888.451	1.75
									YSLTYIYTGLSK	1	1	4502337		1408.74		57	7.59e-05	0	2	704.873	1.57
									HVEDVPAFQALGSLNDLQFFR	1	1	4502337		2403.2		57	9.4e-05	0	3	801.738	-4.5
									QDPPSVVVTSHQAPGEK	1	1	4502337		1775.9		56	0.000135145	0	2	888.452	2.02
									AYLEEEcPATLR	1	1	4502337	C7(Carbamidomethyl)	1451.69		56	0.000120189	0	2	726.346	1.23
									AYLEEEcPATLR	1	1	4502337	C7(Carbamidomethyl)	1451.69		56	0.000121301	0	2	726.346	1.23
									AYLEEEcPATLR	1	1	4502337	C7(Carbamidomethyl)	1451.68		55	0.000161914	0	2	726.345	-0.2
									QDPPSVVVTSHQAPGEK	1	1	4502337		1775.9		54	0.000252087	0	2	888.452	2.85
									NILDRQDPPSVVVTSHQAPGEK	1	1	4502337		2387.24		53	0.000166447	1	3	796.417	1.84
									AYLEEEcPATLR	1	1	4502337	C7(Carbamidomethyl)	1451.68		53	0.000222457	0	2	726.342	-4.99
									YYYDGKDYIEFNK	1	1	4502337		1717.76		53	0.000155196	1	2	859.385	-6.53
									SSGAFWK	1	1	4502337		782.384		52	0.000120786	0	2	391.696	0.89
									AKAYLEEEcPATLR	1	1	4502337	C9(Carbamidomethyl)	1650.82		52	0.000403224	1	2	825.913	1.89
									YYYDGKDYIEFNK	1	1	4502337		1717.78		52	0.000231648	1	2	859.391	0.36
									FGcEIENNR	1	1	4502337	C3(Carbamidomethyl)	1138.49		51	0.000167205	0	2	569.751	0.25
									AYLEEEcPATLR	1	1	4502337	C7(Carbamidomethyl)	1451.68		51	0.000347493	0	2	726.341	-5.67
									AGEVQEPELR	1	1	4502337		1127.57		50	0.0003974	0	2	564.288	0.06
									YSLTYIYTGLSK	1	1	4502337		1408.72		49	0.000522379	0	2	704.865	-9.09
									YSLTYIYTGLSK	1	1	4502337		1408.74		49	0.000451612	0	2	704.873	1.66
									AGEVQEPELR	1	1	4502337		1127.57		49	0.000439327	0	3	376.527	-2.9
									LKcLAYDFYPGK	1	1	4502337	C3(Carbamidomethyl)	1474.74		49	0.000728505	1	2	737.875	2.3
									AYLEEEcPATLRK	1	1	4502337	C7(Carbamidomethyl)	1579.77		49	0.000733364	1	3	527.261	-6.64
									YSLTYIYTGLSK	1	1	4502337		1408.73		49	0.00060882	0	2	704.868	-5.62
									AGEVQEPELR	1	1	4502337		1127.57		48	0.000513131	0	2	564.289	0.6
									QKWEAEPVYVQR	1	1	4502337		1532.78		48	0.000885475	1	2	766.892	-6.27
									QKWEAEPVYVQR	1	1	4502337		1532.79		48	0.00094717	1	2	766.898	1.45
									QDPPSVVVTSHQAPGEK	1	1	4502337		1775.89		48	0.000949497	0	3	592.636	1.43
									AYLEEEcPATLR	1	1	4502337	C7(Carbamidomethyl)	1451.68		48	0.000770268	0	2	726.344	-1.29
									YSLTYIYTGLSK	1	1	4502337		1408.74		47	0.000695762	0	2	704.872	1.05
									NILDRQDPPSVVVTSHQAPGEK	1	1	4502337		2387.24		47	0.000641445	1	3	796.417	2.15
									YYYDGKDYIEFNK	1	1	4502337		1717.78		47	0.000666351	1	2	859.392	0.93
									YYYDGKDYIEFNK	1	1	4502337		1717.76		47	0.000566085	1	2	859.385	-6.53
									YSLTYIYTGLSK	1	1	4502337		1408.74		47	0.000778862	0	2	704.872	1.05
									AYLEEEcPATLR	1	1	4502337	C7(Carbamidomethyl)	1451.68		47	0.000970635	0	2	726.341	-5.5
									AGEVQEPELR	1	1	4502337		1127.57		46	0.000776554	0	2	564.289	1.25
									AGEVQEPELR	1	1	4502337		1127.57		46	0.000885254	0	2	564.288	-0.8
									AGEVQEPELR	1	1	4502337		1127.57		46	0.000972755	0	2	564.289	1.14
									cLAYDFYPGK	1	1	4502337	C1(Carbamidomethyl)	1233.56		45	0.00116533	0	2	617.285	1.53
									cLAYDFYPGK	1	1	4502337	C1(Carbamidomethyl)	1233.56		45	0.00118154	0	2	617.285	1.83
									YSLTYIYTGLSK	1	1	4502337		1408.73		44	0.00160638	0	2	704.867	-6.57
									QDPPSVVVTSHQAPGEKK	1	1	4502337		1903.99		44	0.00179037	1	2	952.498	0.48
									AGEVQEPELR	1	1	4502337		1127.56		44	0.00138872	0	2	564.284	-7.73
									AGEVQEPELR	1	1	4502337		1127.57		44	0.0016438	0	2	564.286	-3.4
									AGEVQEPELR	1	1	4502337		1127.57		43	0.00158407	0	2	564.289	0.93
									AREDIFmETLK	1	1	4502337	M7(Oxidation)	1368.68		43	0.00233263	1	2	684.846	1.2
									cLAYDFYPGK	1	1	4502337	C1(Carbamidomethyl)	1233.56		43	0.00153125	0	2	617.284	-0.25
									LKcLAYDFYPGK	1	1	4502337	C3(Carbamidomethyl)	1474.74		43	0.0026596	1	2	737.875	2.38
									AGEVQEPELR	1	1	4502337		1127.57		43	0.00167882	0	2	564.289	1.14
									YSLTYIYTGLSK	1	1	4502337		1408.73		43	0.00206427	0	2	704.868	-4.58
									YYYDGKDYIEFNK	1	1	4502337		1717.77		42	0.00186564	1	2	859.391	-0.07
									NILDRQDPPSVVVTSHQAPGEK	1	1	4502337		2387.22		42	0.00270807	1	3	796.411	-5.52
									AYLEEEcPATLR	1	1	4502337	C7(Carbamidomethyl)	1451.69		42	0.00326769	0	2	726.347	1.82
									AYLEEEcPATLR	1	1	4502337	C7(Carbamidomethyl)	1451.68		41	0.00354792	0	2	726.346	0.39
									AGEVQEPELR	1	1	4502337		1127.56		41	0.00265699	0	2	564.284	-6.87
									QVEGmEDWKQDSQLQK	1	1	4502337	M5(Oxidation)	1964.89		41	0.00272588	1	3	655.634	-6.95
									YYYDGKDYIEFNK	1	1	4502337		1717.78		41	0.00303267	1	2	859.392	1.78
									AGEVQEPELR	1	1	4502337		1127.57		41	0.0030745	0	2	564.289	0.82
									HVEDVPAFQALGSLNDLQFFR	1	1	4502337		2403.21		41	0.00412262	0	3	801.742	0.83
									HVEDVPAFQALGSLNDLQFFR	1	1	4502337		2403.21		40	0.00421751	0	3	801.743	1.59
									cLAYDFYPGK	1	1	4502337	C1(Carbamidomethyl)	1233.56		40	0.00332694	0	2	617.284	-0.65
									EIPAWVPFDPAAQITK	1	1	4502337		1782.93		40	0.00416927	0	2	891.968	-7.42
									YSLTYIYTGLSK	1	1	4502337		1408.74		40	0.00418438	0	2	704.872	0.79
									YSLTYIYTGLSK	1	1	4502337		1408.74		40	0.00423284	0	2	704.872	0.88
									IDVHWTR	1	1	4502337		926.485		40	0.00361305	0	2	463.746	0.78
									LKcLAYDFYPGK	1	1	4502337	C3(Carbamidomethyl)	1474.73		40	0.00638428	1	3	492.248	-6.28
									AGEVQEPELR	1	1	4502337		1127.57		39	0.00377721	0	2	564.289	1.47
									EIPAWVPFDPAAQITK	1	1	4502337		1782.93		39	0.0045133	0	2	891.969	-7.01
									AGEVqEPELR	1	1	4502337	Q5(Deamidated)	1128.55		39	0.00408596	0	2	564.78	-0.92
									QDPPSVVVTSHQAPGEK	1	1	4502337		1775.9		39	0.00679976	0	2	888.451	1.68
									AGEVQEPELR	1	1	4502337		1127.57		39	0.00417896	0	2	564.288	-1.02
									AGEVqEPELR	1	1	4502337	Q5(Deamidated)	1128.55		39	0.00417656	0	2	564.781	1.46
									EIPAWVPFDPAAQITK	1	1	4502337		1782.93		39	0.00469813	0	2	891.969	-6.66
									YSLTYIYTGLSK	1	1	4502337		1408.74		39	0.00491429	0	2	704.872	1.05
									AGEVQEPELR	1	1	4502337		1127.57		39	0.00481092	0	2	564.289	0.5
									AGEVQEPELR	1	1	4502337		1127.57		39	0.00483745	0	2	564.288	-0.05
									QKWEAEPVYVQR	1	1	4502337		1532.79		39	0.00817617	1	2	766.897	0.82
									QDPPSVVVTSHQAPGEK	1	1	4502337		1775.89		38	0.00825406	0	3	592.636	0.5
									YSLTYIYTGLSK	1	1	4502337		1408.74		38	0.00563159	0	2	704.872	0.96
									IDVHWTR	1	1	4502337		926.485		38	0.00484032	0	2	463.746	0.78
									qDPPSVVVTSHQAPGEK	1	1	4502337	Q1(Deamidated)	1776.87		38	0.00850321	0	3	592.962	-2.08
									QDPPSVVVTSHqAPGEK	1	1	4502337	Q12(Deamidated)	1776.88		38	0.00834244	0	2	888.942	-0.18
									AREDIFmETLK	1	1	4502337	M7(Oxidation)	1368.68		38	0.00737466	1	3	456.897	-5.08
									YYYDGKDYIEFNK	1	1	4502337		1717.78		38	0.00547902	1	3	573.264	1.28
									LKcLAYDFYPGK	1	1	4502337	C3(Carbamidomethyl)	1474.74		38	0.00941988	1	3	492.252	0.49
									EIPAWVPFDPAAQITK	1	1	4502337		1782.95		37	0.00609245	0	2	891.976	1.76
									AGEVqEPELR	1	1	4502337	Q5(Deamidated)	1128.55		37	0.00645385	0	2	564.781	1.57
									AGEVQEPELR	1	1	4502337		1127.57		37	0.00765999	0	2	564.288	0.17
									EIPAWVPFDPAAQITK	1	1	4502337		1782.95		37	0.00724088	0	2	891.977	1.96
									AGEVQEPELR	1	1	4502337		1127.57		36	0.00816588	0	2	564.289	1.14
									YSLTYIYTGLSK	1	1	4502337		1408.74		36	0.00941091	0	2	704.872	0.7
									AGEVqEPELR	1	1	4502337	Q5(Deamidated)	1128.55		36	0.00859797	0	2	564.778	-4.49
									SSGAFWK	1	1	4502337		782.383		35	0.00753309	0	2	391.695	0.11
									AGEVQEPELR	1	1	4502337		1127.57		35	0.0106676	0	2	564.288	-0.48
									AGEVQEPELR	1	1	4502337		1127.57		35	0.0116206	0	2	564.288	0.06
									AGEVQEPELR	1	1	4502337		1127.57		35	0.0121683	0	2	564.289	0.6
									EIPAWVPFDPAAQITK	1	1	4502337		1782.95		34	0.0132104	0	2	891.977	2.37
									SSGAFWK	1	1	4502337		782.384		34	0.00818499	0	2	391.696	1.44
									NILDRQDPPSVVVTSHQAPGEK	1	1	4502337		2387.24	7.08			1	3	796.417	2
									NILDRQDPPSVVVTSHQAPGEK	1	1	4502337		2387.24	6.21			1	3	796.417	1.84
									HVEDVPAFQALGSLNDLQFFR	1	1	4502337		2403.2	5.94			0	2	1202.1	-3.66
									NILDRQDPPSVVVTSHQAPGEK	1	1	4502337		2387.23	5.73			1	3	796.416	1.23
									NILDRQDPPSVVVTSHQAPGEK	1	1	4502337		2387.23	5.55			1	3	796.416	0.77
									NILDRQDPPSVVVTSHQAPGEK	1	1	4502337		2387.22	5.51			1	3	796.411	-5.52
									NILDRQDPPSVVVTSHQAPGEK	1	1	4502337		2387.24	5.09			1	3	796.417	2.15
									HVEDVPAFQALGSLNDLQFFR	1	1	4502337		2403.21	4.85			0	2	1202.11	0.1
									YYYDGKDYIEFNK	1	1	4502337		1717.78	4.85			1	2	859.393	2.21
									NILDRQDPPSVVVTSHQAPGEK	1	1	4502337		2387.22	4.85			1	3	796.412	-4.75
									HVEDVPAFQALGSLNDLQFFR	1	1	4502337		2403.21	4.78			0	3	801.742	1.29
									AKAYLEEEcPATLR	1	1	4502337	C9(Carbamidomethyl)	1650.82	4.65			1	2	825.912	1.22
									YYYDGKDYIEFNK	1	1	4502337		1717.76	4.54			1	2	859.386	-6.03
									HVEDVPAFQALGSLNDLQFFR	1	1	4502337		2403.2	4.49			0	3	801.737	-5.27
									NILDRQDPPSVVVTSHQAPGEK	1	1	4502337		2387.23	4.48			1	2	1194.12	0.32
									YYYDGKDYIEFNK	1	1	4502337		1717.78	4.45			1	2	859.393	2.35
									YYYDGKDYIEFNK	1	1	4502337		1717.78	4.45			1	2	859.392	1.78
									NILDRQDPPSVVVTSHQAPGEK	1	1	4502337		2387.23	4.41			1	2	1194.12	0.11
									HVEDVPAFQALGSLNDLQFFR	1	1	4502337		2403.21	4.4			0	3	801.74	-1
									YSLTYIYTGLSK	1	1	4502337		1408.74	4.4			0	2	704.873	1.57
									YYYDGKDYIEFNK	1	1	4502337		1717.76	4.38			1	2	859.385	-6.53
									HVEDVPAFQALGSLNDLQFFR	1	1	4502337		2403.2	4.36			0	3	801.738	-4.12
									AYLEEEcPATLR	1	1	4502337	C7(Carbamidomethyl)	1451.69	4.34			0	2	726.346	1.06
									AKAYLEEEcPATLR	1	1	4502337	C9(Carbamidomethyl)	1650.82	4.28			1	2	825.912	0.78
									YYYDGKDYIEFNK	1	1	4502337		1717.78	4.26			1	2	859.392	0.93
									HVEDVPAFQALGSLNDLQFFR	1	1	4502337		2403.2	4.25			0	3	801.739	-2.75
									AYLEEEcPATLR	1	1	4502337	C7(Carbamidomethyl)	1451.68	4.2			0	2	726.346	0.14
									HVEDVPAFQALGSLNDLQFFR	1	1	4502337		2403.21	4.18			0	3	801.742	0.83
									HVEDVPAFQALGSLNDLQFFR	1	1	4502337		2403.21	4.15			0	2	1202.11	-1.02
									YYYDGKDYIEFNK	1	1	4502337		1717.78	4.14			1	2	859.391	0.36
									AYLEEEcPATLRK	1	1	4502337	C7(Carbamidomethyl)	1579.78	4.14			1	2	790.394	0.9
									AYLEEEcPATLR	1	1	4502337	C7(Carbamidomethyl)	1451.68	4.12			0	2	726.346	0.81
									YSLTYIYTGLSK	1	1	4502337		1408.74	4.12			0	2	704.872	0.36
									LKcLAYDFYPGK	1	1	4502337	C3(Carbamidomethyl)	1474.73	4.1			1	3	492.248	-6.28
									YYYDGKDYIEFNK	1	1	4502337		1717.77	4.09			1	2	859.391	-0.07
									NILDRQDPPSVVVTSHQAPGEK	1	1	4502337		2387.23	4.07			1	2	1194.12	0.01
									YSLTYIYTGLSK	1	1	4502337		1408.73	4.06			0	2	704.868	-5.1
									YYYDGKDYIEFNK	1	1	4502337		1717.77	4.01			1	2	859.39	-1.42
									AYLEEEcPATLR	1	1	4502337	C7(Carbamidomethyl)	1451.67	4			0	2	726.34	-6.84
									YSLTYIYTGLSK	1	1	4502337		1408.74	4			0	2	704.874	2.87
									YSLTYIYTGLSK	1	1	4502337		1408.74	3.99			0	2	704.873	1.74
									YYYDGKDYIEFNK	1	1	4502337		1717.77	3.98			1	2	859.391	0.08
									HVEDVPAFQALGSLNDLQFFR	1	1	4502337		2403.19	3.96			0	3	801.736	-7.02
									AYLEEEcPATLRK	1	1	4502337	C7(Carbamidomethyl)	1579.77	3.95			1	2	790.388	-6.44
									AYLEEEcPATLR	1	1	4502337	C7(Carbamidomethyl)	1451.69	3.95			0	2	726.346	1.06
									YSLTYIYTGLSK	1	1	4502337		1408.73	3.93			0	2	704.869	-4.15
									YSLTYIYTGLSK	1	1	4502337		1408.74	3.93			0	2	704.872	0.88
									YYYDGKDYIEFNK	1	1	4502337		1717.76	3.92			1	2	859.385	-6.53
									YSLTYIYTGLSK	1	1	4502337		1408.74	3.9			0	2	704.873	1.66
									LKcLAYDFYPGK	1	1	4502337	C3(Carbamidomethyl)	1474.74	3.86			1	3	492.252	0.49
									AYLEEEcPATLR	1	1	4502337	C7(Carbamidomethyl)	1451.68	3.82			0	2	726.346	0.39
									HVEDVPAFQALGSLNDLQFFR	1	1	4502337		2403.2	3.81			0	3	801.738	-4.5
									YSLTYIYTGLSK	1	1	4502337		1408.73	3.8			0	2	704.867	-6.23
									HVEDVPAFQALGSLNDLQFFR	1	1	4502337		2403.21	3.8			0	3	801.743	1.59
									YYYDGKDYIEFNK	1	1	4502337		1717.78	3.79			1	2	859.393	2.99
									YSLTYIYTGLSK	1	1	4502337		1408.74	3.78			0	2	704.872	0.96
									YSLTYIYTGLSK	1	1	4502337		1408.74	3.76			0	2	704.873	1.48
									LKcLAYDFYPGK	1	1	4502337	C3(Carbamidomethyl)	1474.74	3.74			1	2	737.875	2.38
									YSLTYIYTGLSK	1	1	4502337		1408.73	3.69			0	2	704.869	-4.32
									YSLTYIYTGLSK	1	1	4502337		1408.73	3.69			0	2	704.867	-6.57
									AYLEEEcPATLR	1	1	4502337	C7(Carbamidomethyl)	1451.68	3.69			0	2	726.342	-4.99
									YSLTYIYTGLSK	1	1	4502337		1408.74	3.68			0	2	704.872	1.05
									AYLEEEcPATLR	1	1	4502337	C7(Carbamidomethyl)	1451.68	3.67			0	2	726.346	0.73
									AYLEEEcPATLR	1	1	4502337	C7(Carbamidomethyl)	1451.69	3.61			0	2	726.346	1.23
									YSLTYIYTGLSK	1	1	4502337		1408.73	3.61			0	2	704.866	-7.44
									AYLEEEcPATLRK	1	1	4502337	C7(Carbamidomethyl)	1579.77	3.6			1	2	790.388	-5.82
									YYYDGKDYIEFNK	1	1	4502337		1717.78	3.59			1	2	859.392	1.29
									YSLTYIYTGLSK	1	1	4502337		1408.74	3.59			0	2	704.872	1.05
									HVEDVPAFQALGSLNDLQFFR	1	1	4502337		2403.2	3.58			0	3	801.738	-4.27
									AYLEEEcPATLR	1	1	4502337	C7(Carbamidomethyl)	1451.69	3.58			0	2	726.346	1.23
									EIPAWVPFDPAAQITK	1	1	4502337		1782.94	3.57			0	3	594.986	-0.3
									YSLTYIYTGLSK	1	1	4502337		1408.73	3.57			0	2	704.867	-5.97
									AYLEEEcPATLR	1	1	4502337	C7(Carbamidomethyl)	1451.69	3.56			0	2	726.346	1.23
									AGEVqEPELR	1	1	4502337	Q5(Deamidated)	1128.55	3.55			0	2	564.778	-4.49
									EIPAWVPFDPAAQITK	1	1	4502337		1782.93	3.55			0	3	594.983	-4.51
									AYLEEEcPATLR	1	1	4502337	C7(Carbamidomethyl)	1451.68	3.54			0	2	726.345	-0.2
									AGEVQEPELR	1	1	4502337		1127.56	3.53			0	2	564.284	-6.87
									YSLTYIYTGLSK	1	1	4502337		1408.73	3.53			0	2	704.869	-3.71
									AYLEEEcPATLR	1	1	4502337	C7(Carbamidomethyl)	1451.68	3.52			0	2	726.341	-5.5
									YSLTYIYTGLSK	1	1	4502337		1408.73	3.52			0	2	704.868	-4.67
									YSLTYIYTGLSK	1	1	4502337		1408.74	3.52			0	2	704.872	0.7
									AGEVqEPELR	1	1	4502337	Q5(Deamidated)	1128.55	3.51			0	2	564.778	-4.38
									AREDIFmETLK	1	1	4502337	M7(Oxidation)	1368.68	3.5			1	2	684.846	1.02
									AYLEEEcPATLR	1	1	4502337	C7(Carbamidomethyl)	1451.69	3.49			0	2	726.347	1.73
									AREDIFmETLK	1	1	4502337	M7(Oxidation)	1368.67	3.48			1	2	684.84	-8.08
									AKAYLEEEcPATLR	1	1	4502337	C9(Carbamidomethyl)	1650.82	3.42			1	2	825.913	1.89
									AYLEEEcPATLRK	1	1	4502337	C7(Carbamidomethyl)	1579.78	3.42			1	2	790.395	2.98
									YSLTYIYTGLSK	1	1	4502337		1408.73	3.41			0	2	704.867	-6.57
									DYIEFNKEIPAWVPFDPAAQITK	1	1	4502337		2692.35	3.41			1	3	898.122	-4.8
									AREDIFmETLK	1	1	4502337	M7(Oxidation)	1368.68	3.4			1	3	456.899	0.34
									cLAYDFYPGK	1	1	4502337	C1(Carbamidomethyl)	1233.56	3.4			0	2	617.285	1.53
									YSLTYIYTGLSK	1	1	4502337		1408.72	3.37			0	2	704.865	-9.09
									AYLEEEcPATLR	1	1	4502337	C7(Carbamidomethyl)	1451.68	3.36			0	2	726.341	-5.67
									QKWEAEPVYVQR	1	1	4502337		1532.78	3.35			1	2	766.892	-6.11
									YSLTYIYTGLSK	1	1	4502337		1408.74	3.34			0	2	704.872	0.79
									QKWEAEPVYVQR	1	1	4502337		1532.79	3.26			1	2	766.898	1.45
									LKcLAYDFYPGK	1	1	4502337	C3(Carbamidomethyl)	1474.74	3.23			1	2	737.875	2.3
									AREDIFmETLK	1	1	4502337	M7(Oxidation)	1368.68	3.22			1	2	684.841	-5.58
									AGEVqEPELR	1	1	4502337	Q5(Deamidated)	1128.55	3.22			0	2	564.781	1.57
									EIPAWVPFDPAAQITK	1	1	4502337		1782.93	3.2			0	2	891.97	-5.77
									QVEGmEDWKQDSQLQK	1	1	4502337	M5(Oxidation)	1964.91	3.17			1	2	982.956	1.91
									AYLEEEcPATLR	1	1	4502337	C7(Carbamidomethyl)	1451.69	3.16			0	2	726.347	1.82
									YSLTYIYTGLSK	1	1	4502337		1408.74	3.13			0	2	704.872	1.05
									AYLEEEcPATLR	1	1	4502337	C7(Carbamidomethyl)	1451.68	3.12			0	2	726.344	-1.29
									AYLEEEcPATLR	1	1	4502337	C7(Carbamidomethyl)	1451.68	3.08			0	2	726.346	0.39
									AGEVQEPELR	1	1	4502337		1127.56	3.08			0	2	564.285	-6
									AGEVQEPELR	1	1	4502337		1127.57	3.08			0	2	564.288	-0.8
									AGEVqEPELR	1	1	4502337	Q5(Deamidated)	1128.55	3.07			0	2	564.781	1.46
									EIPAWVPFDPAAQITK	1	1	4502337		1782.95	3.06			0	2	891.976	1.76
									AGEVQEPELR	1	1	4502337		1127.57	3.04			0	2	564.289	0.5
									QKWEAEPVYVQR	1	1	4502337		1532.78	3.03			1	2	766.892	-6.27
									YSLTYIYTGLSK	1	1	4502337		1408.73	3.02			0	2	704.868	-5.62
									AGEVQEPELR	1	1	4502337		1127.56	3.01			0	2	564.284	-7.19
									AGEVqEPELR	1	1	4502337	Q5(Deamidated)	1128.55	3			0	2	564.78	-0.92
									EIPAWVPFDPAAQITK	1	1	4502337		1782.93	2.99			0	2	891.97	-5.29
									AGEVQEPELR	1	1	4502337		1127.57	2.99			0	2	564.289	1.25
									YYYDGKDYIEFNK	1	1	4502337		1717.78	2.97			1	2	859.392	1.43
									YYYDGKDYIEFNK	1	1	4502337		1717.77	2.97			1	2	859.39	-1.49
									EIPAWVPFDPAAqITK	1	1	4502337	Q13(Deamidated)	1783.92	2.96			0	2	892.461	-6.39
									FGcEIENNR	1	1	4502337	C3(Carbamidomethyl)	1138.49	2.95			0	2	569.751	0.25
									AGEVQEPELR	1	1	4502337		1127.57	2.91			0	2	564.289	0.93
									EIPAWVPFDPAAQITK	1	1	4502337		1782.93	2.91			0	2	891.97	-5.77
									AGEVQEPELR	1	1	4502337		1127.57	2.88			0	2	564.288	-0.05
									cLAYDFYPGK	1	1	4502337	C1(Carbamidomethyl)	1233.56	2.88			0	2	617.285	1.83
									EIPAWVPFDPAAQITK	1	1	4502337		1782.95	2.87			0	2	891.977	2.37
									AGEVQEPELR	1	1	4502337		1127.56	2.86			0	2	564.284	-7.73
									cLAYDFYPGK	1	1	4502337	C1(Carbamidomethyl)	1233.56	2.83			0	2	617.284	-0.65
									AGEVQEPELR	1	1	4502337		1127.57	2.82			0	2	564.289	0.6
									AGEVQEPELR	1	1	4502337		1127.57	2.81			0	2	564.289	1.14
									AGEVQEPELR	1	1	4502337		1127.57	2.8			0	2	564.289	1.47
									EIPAWVPFDPAAQITK	1	1	4502337		1782.95	2.8			0	2	891.977	1.96
									AGEVQEPELR	1	1	4502337		1127.56	2.78			0	2	564.284	-7.3
									WEAEPVYVQR	1	1	4502337		1276.62	2.78			0	2	638.816	-6.3
									AREDIFMETLK	1	1	4502337		1352.69	2.76			1	2	676.849	1.78
									YSLTYIYTGLSK	1	1	4502337		1408.73	2.76			0	2	704.868	-4.58
									AGEVQEPELR	1	1	4502337		1127.57	2.73			0	2	564.288	0.06
									AREDIFmETLK	1	1	4502337	M7(Oxidation)	1368.69	2.72			1	2	684.846	1.73
									EIPAWVPFDPAAQITK	1	1	4502337		1782.94	2.71			0	2	891.973	-2.42
									EIPAWVPFDPAAQITK	1	1	4502337		1782.93	2.71			0	2	891.97	-5.84
									YSLTYIYTGLSK	1	1	4502337		1408.74	2.68			0	2	704.872	-0.08
									AGEVQEPELR	1	1	4502337		1127.56	2.68			0	2	564.284	-6.76
4502503	C4BPA	C4b-binding protein alpha chain	17.09	78	9	9	120.85	1463.48
									TPScGDIcNFPPK	1	1	4502503	C4(Carbamidomethyl); C8(Carbamidomethyl)	1492.66		97	5.65e-09	0	2	746.833	1.44
									TPScGDIcNFPPK	1	1	4502503	C4(Carbamidomethyl); C8(Carbamidomethyl)	1492.66		80	2.56e-07	0	2	746.831	-0.28
									TPScGDIcNFPPK	1	1	4502503	C4(Carbamidomethyl); C8(Carbamidomethyl)	1492.66		78	4.51e-07	0	2	746.832	-0.11
									TPScGDIcNFPPK	1	1	4502503	C4(Carbamidomethyl); C8(Carbamidomethyl)	1492.66		78	4.61e-07	0	2	746.832	0.05
									TPScGDIcNFPPK	1	1	4502503	C4(Carbamidomethyl); C8(Carbamidomethyl)	1492.66		75	8.13e-07	0	2	746.832	0.79
									TPScGDIcNFPPK	1	1	4502503	C4(Carbamidomethyl); C8(Carbamidomethyl)	1492.66		74	1.08e-06	0	2	746.832	0.79
									LNnGEITQHR	1	1	4502503	N3(Deamidated)	1182.59		74	1.66e-06	0	2	591.797	0.73
									TPScGDIcNFPPK	1	1	4502503	C4(Carbamidomethyl); C8(Carbamidomethyl)	1492.66		67	5.5e-06	0	2	746.833	1.69
									TPScGDIcNFPPK	1	1	4502503	C4(Carbamidomethyl); C8(Carbamidomethyl)	1492.66		66	7.55e-06	0	2	746.833	1.44
									TPScGDIcNFPPK	1	1	4502503	C4(Carbamidomethyl); C8(Carbamidomethyl)	1492.66		65	8.13e-06	0	2	746.832	0.46
									TPScGDIcNFPPK	1	1	4502503	C4(Carbamidomethyl); C8(Carbamidomethyl)	1492.66		64	1.14e-05	0	2	746.832	0.54
									TPScGDIcNFPPK	1	1	4502503	C4(Carbamidomethyl); C8(Carbamidomethyl)	1492.66		63	1.51e-05	0	2	746.833	1.19
									TPScGDIcNFPPK	1	1	4502503	C4(Carbamidomethyl); C8(Carbamidomethyl)	1492.66		63	1.57e-05	0	2	746.833	1.19
									TPScGDIcNFPPK	1	1	4502503	C4(Carbamidomethyl); C8(Carbamidomethyl)	1492.66		62	1.6e-05	0	2	746.832	1.03
									TPScGDIcNFPPK	1	1	4502503	C4(Carbamidomethyl); C8(Carbamidomethyl)	1492.66		62	1.59e-05	0	2	746.832	0.05
									TPScGDIcNFPPK	1	1	4502503	C4(Carbamidomethyl); C8(Carbamidomethyl)	1492.66		61	2.27e-05	0	2	746.832	0.13
									TPScGDIcNFPPK	1	1	4502503	C4(Carbamidomethyl); C8(Carbamidomethyl)	1492.66		60	2.62e-05	0	2	746.832	0.38
									TPScGDIcNFPPK	1	1	4502503	C4(Carbamidomethyl); C8(Carbamidomethyl)	1492.66		60	2.84e-05	0	2	746.833	1.19
									TPScGDIcNFPPK	1	1	4502503	C4(Carbamidomethyl); C8(Carbamidomethyl)	1492.66		59	3.42e-05	0	2	746.832	0.54
									FSAIcQGDGTWSPR	1	1	4502503	C5(Carbamidomethyl)	1581.71		54	0.00012617	0	2	791.361	1.43
									TPScGDIcNFPPK	1	1	4502503	C4(Carbamidomethyl); C8(Carbamidomethyl)	1492.66		54	9.96e-05	0	2	746.832	0.05
									FSAIcQGDGTWSPR	1	1	4502503	C5(Carbamidomethyl)	1581.72		54	0.000147309	0	2	791.361	2.59
									FSAIcQGDGTWSPR	1	1	4502503	C5(Carbamidomethyl)	1581.71		51	0.00027078	0	2	791.36	0.43
									TPScGDIcNFPPK	1	1	4502503	C4(Carbamidomethyl); C8(Carbamidomethyl)	1492.66		50	0.000305552	0	2	746.833	1.69
									TPScGDIcNFPPK	1	1	4502503	C4(Carbamidomethyl); C8(Carbamidomethyl)	1492.66		50	0.000301271	0	2	746.832	0.79
									TPScGDIcNFPPK	1	1	4502503	C4(Carbamidomethyl); C8(Carbamidomethyl)	1492.66		49	0.000355257	0	2	746.831	-0.28
									TPScGDIcNFPPK	1	1	4502503	C4(Carbamidomethyl); C8(Carbamidomethyl)	1492.66		48	0.000470931	0	2	746.832	0.46
									TPScGDIcNFPPK	1	1	4502503	C4(Carbamidomethyl); C8(Carbamidomethyl)	1492.66		47	0.000601115	0	2	746.832	0.87
									TPScGDIcNFPPK	1	1	4502503	C4(Carbamidomethyl); C8(Carbamidomethyl)	1492.66		47	0.000653569	0	2	746.833	2.01
									WTPYQGcEALccPEPK	1	1	4502503	C7(Carbamidomethyl); C11(Carbamidomethyl); C12(Carbamidomethyl)	1995.84		46	0.00032461	0	2	998.424	0.64
									TPScGDIcNFPPK	1	1	4502503	C4(Carbamidomethyl); C8(Carbamidomethyl)	1492.66		45	0.000891163	0	2	746.832	0.62
									LNNGEITQHR	1	1	4502503		1181.6		42	0.00278174	0	3	394.539	0.06
									WTPYQGcEALccPEPK	1	1	4502503	C7(Carbamidomethyl); C11(Carbamidomethyl); C12(Carbamidomethyl)	1995.84		41	0.00105528	0	2	998.424	0.27
									TPScGDIcNFPPK	1	1	4502503	C4(Carbamidomethyl); C8(Carbamidomethyl)	1492.66		41	0.00210842	0	2	746.832	0.7
									TPScGDIcNFPPK	1	1	4502503	C4(Carbamidomethyl); C8(Carbamidomethyl)	1492.66		41	0.00214863	0	2	746.832	0.21
									QSSSYSFFK	1	1	4502503		1080.5		38	0.00615449	0	2	540.754	0.69
									LNnGEITQHR	1	1	4502503	N3(Deamidated)	1182.59		38	0.00682177	0	2	591.797	0.01
									TPScGDIcNFPPK	1	1	4502503	C4(Carbamidomethyl); C8(Carbamidomethyl)	1492.66		36	0.00745011	0	2	746.832	0.21
									LNNGEITQHRK	1	1	4502503		1309.7		35	0.011926	1	2	655.353	0.57
									LNnGEITQHR	1	1	4502503	N3(Deamidated)	1182.59		35	0.0127027	0	3	394.867	0.44
									TPScGDIcNFPPK	1	1	4502503	C4(Carbamidomethyl); C8(Carbamidomethyl)	1492.66		35	0.00899409	0	2	746.832	0.46
									TPScGDIcNFPPK	1	1	4502503	C4(Carbamidomethyl); C8(Carbamidomethyl)	1492.66	4.2			0	2	746.832	0.05
									FSAIcQGDGTWSPR	1	1	4502503	C5(Carbamidomethyl)	1581.72	4.1			0	2	791.361	2.59
									FSAIcQGDGTWSPR	1	1	4502503	C5(Carbamidomethyl)	1581.71	3.97			0	2	791.361	1.43
									TPScGDIcNFPPK	1	1	4502503	C4(Carbamidomethyl); C8(Carbamidomethyl)	1492.66	3.87			0	2	746.832	-0.11
									TPScGDIcNFPPK	1	1	4502503	C4(Carbamidomethyl); C8(Carbamidomethyl)	1492.66	3.86			0	2	746.833	1.44
									FSAIcQGDGTWSPR	1	1	4502503	C5(Carbamidomethyl)	1581.71	3.81			0	2	791.36	0.43
									TPScGDIcNFPPK	1	1	4502503	C4(Carbamidomethyl); C8(Carbamidomethyl)	1492.66	3.5			0	2	746.832	0.05
									cHPGYKPTTDEPTTVIcQK	1	1	4502503	C1(Carbamidomethyl); C17(Carbamidomethyl)	2232.04	3.47			0	3	744.686	0.83
									TPScGDIcNFPPK	1	1	4502503	C4(Carbamidomethyl); C8(Carbamidomethyl)	1492.66	3.45			0	2	746.831	-0.28
									TPScGDIcNFPPK	1	1	4502503	C4(Carbamidomethyl); C8(Carbamidomethyl)	1492.66	3.43			0	2	746.832	0.21
									TPScGDIcNFPPK	1	1	4502503	C4(Carbamidomethyl); C8(Carbamidomethyl)	1492.66	3.38			0	2	746.833	1.69
									TPScGDIcNFPPK	1	1	4502503	C4(Carbamidomethyl); C8(Carbamidomethyl)	1492.66	3.38			0	2	746.832	0.79
									TPScGDIcNFPPK	1	1	4502503	C4(Carbamidomethyl); C8(Carbamidomethyl)	1492.66	3.36			0	2	746.833	1.69
									TPScGDIcNFPPK	1	1	4502503	C4(Carbamidomethyl); C8(Carbamidomethyl)	1492.66	3.34			0	2	746.832	0.79
									TPScGDIcNFPPK	1	1	4502503	C4(Carbamidomethyl); C8(Carbamidomethyl)	1492.66	3.33			0	2	746.833	1.19
									TPScGDIcNFPPK	1	1	4502503	C4(Carbamidomethyl); C8(Carbamidomethyl)	1492.66	3.29			0	2	746.833	1.19
									WTPYQGcEALccPEPK	1	1	4502503	C7(Carbamidomethyl); C11(Carbamidomethyl); C12(Carbamidomethyl)	1995.84	3.26			0	2	998.424	0.64
									TPScGDIcNFPPK	1	1	4502503	C4(Carbamidomethyl); C8(Carbamidomethyl)	1492.66	3.18			0	2	746.832	0.46
									LNNGEITQHRK	1	1	4502503		1309.7	3.18			1	2	655.353	0.57
									TPScGDIcNFPPK	1	1	4502503	C4(Carbamidomethyl); C8(Carbamidomethyl)	1492.66	3.18			0	2	746.832	0.46
									TPScGDIcNFPPK	1	1	4502503	C4(Carbamidomethyl); C8(Carbamidomethyl)	1492.66	3.17			0	2	746.833	1.44
									TPScGDIcNFPPK	1	1	4502503	C4(Carbamidomethyl); C8(Carbamidomethyl)	1492.66	3.15			0	2	746.832	0.13
									TPScGDIcNFPPK	1	1	4502503	C4(Carbamidomethyl); C8(Carbamidomethyl)	1492.66	3.07			0	2	746.832	0.54
									TPScGDIcNFPPK	1	1	4502503	C4(Carbamidomethyl); C8(Carbamidomethyl)	1492.66	3.06			0	2	746.832	1.03
									LNnGEITQHR	1	1	4502503	N3(Deamidated)	1182.59	3.06			0	2	591.797	0.73
									TPScGDIcNFPPK	1	1	4502503	C4(Carbamidomethyl); C8(Carbamidomethyl)	1492.66	3.05			0	2	746.832	0.05
									TPScGDIcNFPPK	1	1	4502503	C4(Carbamidomethyl); C8(Carbamidomethyl)	1492.66	3.02			0	2	746.831	-0.28
									TPScGDIcNFPPK	1	1	4502503	C4(Carbamidomethyl); C8(Carbamidomethyl)	1492.66	2.94			0	2	746.832	0.38
									TPScGDIcNFPPK	1	1	4502503	C4(Carbamidomethyl); C8(Carbamidomethyl)	1492.66	2.93			0	2	746.832	0.54
									WTPYQGcEALccPEPK	1	1	4502503	C7(Carbamidomethyl); C11(Carbamidomethyl); C12(Carbamidomethyl)	1995.84	2.93			0	2	998.424	0.09
									TPScGDIcNFPPK	1	1	4502503	C4(Carbamidomethyl); C8(Carbamidomethyl)	1492.66	2.93			0	2	746.832	0.87
									TPScGDIcNFPPK	1	1	4502503	C4(Carbamidomethyl); C8(Carbamidomethyl)	1492.66	2.89			0	2	746.832	0.46
									TPScGDIcNFPPK	1	1	4502503	C4(Carbamidomethyl); C8(Carbamidomethyl)	1492.66	2.88			0	2	746.832	0.79
									EDVYVVGTVLR	1	1	4502503		1249.68	2.88			0	2	625.343	0.41
									TPScGDIcNFPPK	1	1	4502503	C4(Carbamidomethyl); C8(Carbamidomethyl)	1492.66	2.86			0	2	746.832	0.7
									TPScGDIcNFPPK	1	1	4502503	C4(Carbamidomethyl); C8(Carbamidomethyl)	1492.66	2.75			0	2	746.832	0.62
									YTcLPGYVR	1	1	4502503	C3(Carbamidomethyl)	1128.55	2.73			0	2	564.779	0.36
4502511	C9	Complement component C9	46.51	365	27	24	636.71	5239.97
									cnGDNDcGDFSDEDDcESEPRPPcR	1	1	4502511	C1(Carbamidomethyl); N2(Deamidated); C7(Carbamidomethyl); C16(Carbamidomethyl); C24(Carbamidomethyl)	3004.04		103	6.82e-11	0	3	1002.02	0.73
									GTVIDVTDFVNWASSINDAPVLISQK	1	1	4502511		2789.41		98	5.05e-09	0	2	1395.21	-8.1
									AEQccEETASSISLHGK	1	1	4502511	C4(Carbamidomethyl); C5(Carbamidomethyl)	1906.83		93	1.23e-08	0	2	953.918	0.54
									AEQccEETASSISLHGK	1	1	4502511	C4(Carbamidomethyl); C5(Carbamidomethyl)	1906.83		87	4.98e-08	0	2	953.916	-0.94
									cNGDnDcGDFSDEDDcESEPRPPcR	1	1	4502511	C1(Carbamidomethyl); N5(Deamidated); C7(Carbamidomethyl); C16(Carbamidomethyl); C24(Carbamidomethyl)	3004.04		85	4.41e-09	0	3	1002.02	1.16
									QcVPTEPcEDAEDDcGNDFQcSTGR	1	1	4502511	C2(Carbamidomethyl); C8(Carbamidomethyl); C15(Carbamidomethyl); C21(Carbamidomethyl)	2947.09		77	2.83e-08	0	2	1474.05	-0.71
									NRDVVLTTTFVDDIK	1	1	4502511		1735.93		76	8.64e-07	1	2	868.466	1.67
									LRcNGDNDcGDFSDEDDcESEPRPPcR	1	1	4502511	C3(Carbamidomethyl); C9(Carbamidomethyl); C18(Carbamidomethyl); C26(Carbamidomethyl)	3272.24		73	1.25e-07	1	4	818.815	0.59
									GTVIDVTDFVNWASSINDAPVLISQK	1	1	4502511		2789.42		73	1.84e-06	0	3	930.477	-6.4
									TSNFNAAISLK	1	1	4502511		1165.62		71	2.68e-06	0	2	583.314	0.36
									AEqccEETASSISLHGK	1	1	4502511	Q3(Deamidated); C4(Carbamidomethyl); C5(Carbamidomethyl)	1907.81		71	1.5e-06	0	2	954.408	-1.07
									AEQccEETASSISLHGK	1	1	4502511	C4(Carbamidomethyl); C5(Carbamidomethyl)	1906.83		68	3.39e-06	0	2	953.916	-0.74
									TEHYEEQIEAFK	1	1	4502511		1523.7		67	7.54e-06	0	2	762.355	1.54
									DVVLTTTFVDDIK	1	1	4502511		1465.78		66	8.98e-06	0	2	733.394	1.06
									AEQccEETASSISLHGK	1	1	4502511	C4(Carbamidomethyl); C5(Carbamidomethyl)	1906.83		65	7.3e-06	0	2	953.918	0.6
									DVVLTTTFVDDIK	1	1	4502511		1465.78		64	1.38e-05	0	2	733.394	1.06
									TEHYEEQIEAFK	1	1	4502511		1523.7		64	1.65e-05	0	2	762.355	1.54
									SIEVFGQFnGKR	1	1	4502511	N9(Deamidated)	1382.7		64	2.18e-05	1	2	691.851	-8.13
									FTPTETNKAEQccEETASSISLHGK	1	1	4502511	C12(Carbamidomethyl); C13(Carbamidomethyl)	2825.27		63	1.68e-05	1	2	1413.14	0.87
									TSNFNAAISLK	1	1	4502511		1165.62		62	2.14e-05	0	2	583.314	-0.27
									DGNTLTYYR	1	1	4502511		1102.51		59	3.58e-05	0	2	551.759	-5.63
									RQcVPTEPcEDAEDDcGNDFQcSTGR	1	1	4502511	C3(Carbamidomethyl); C9(Carbamidomethyl); C16(Carbamidomethyl); C22(Carbamidomethyl)	3103.19		59	2.77e-06	1	3	1035.07	1.22
									AEQccEETASSISLHGK	1	1	4502511	C4(Carbamidomethyl); C5(Carbamidomethyl)	1906.83		59	3.4e-05	0	2	953.918	0.47
									ISEGLPALEFPNEK	1	1	4502511		1543.8		57	8.54e-05	0	2	772.405	1.75
									AEQccEETASSISLHGK	1	1	4502511	C4(Carbamidomethyl); C5(Carbamidomethyl)	1906.82		57	3.82e-05	0	2	953.912	-5.35
									TSNFNAAISLK	1	1	4502511		1165.61		57	0.000103084	0	2	583.308	-11.58
									DGNTLTYYR	1	1	4502511		1102.52		56	7.81e-05	0	2	551.762	0.58
									QcVPTEPcEDAEDDcGNDFQcSTGR	1	1	4502511	C2(Carbamidomethyl); C8(Carbamidomethyl); C15(Carbamidomethyl); C21(Carbamidomethyl)	2947.08		56	3.65e-06	0	2	1474.05	-0.96
									LSPIYNLVPVK	1	1	4502511		1242.75		56	1.97e-05	0	2	621.878	2.83
									RPWNVASLIYETK	1	1	4502511		1576.85		56	9.25e-05	0	2	788.929	2.05
									FTPTETNKAEQccEETASSISLHGK	1	1	4502511	C12(Carbamidomethyl); C13(Carbamidomethyl)	2825.27		56	8.82e-05	1	3	942.429	0.2
									NRDVVLTTTFVDDIK	1	1	4502511		1735.92		55	9.86e-05	1	2	868.466	0.75
									FEGIAcEISK	1	1	4502511	C6(Carbamidomethyl)	1153.56		55	0.000130312	0	2	577.281	-0.22
									RPWNVASLIYETK	1	1	4502511		1576.85		55	0.000110976	0	2	788.929	1.66
									TEHYEEQIEAFK	1	1	4502511		1523.69		55	0.000113265	0	2	762.349	-6.31
									SIEVFGQFNGKR	1	1	4502511		1381.72		54	0.000180806	1	2	691.366	1.32
									DRVVEESELAR	1	1	4502511		1302.65		54	0.000226026	1	2	651.83	-8.94
									cLcAcPFKFEGIAcEISK	1	1	4502511	C1(Carbamidomethyl); C3(Carbamidomethyl); C5(Carbamidomethyl); C14(Carbamidomethyl)	2189.99		54	0.000143709	1	3	730.667	0.83
									TSNFNAAISLK	1	1	4502511		1165.62		54	0.000155818	0	2	583.314	-0.37
									DRVVEESELAR	1	1	4502511		1302.66		53	0.000238786	1	2	651.835	-1.44
									TEHYEEQIEAFK	1	1	4502511		1523.7		53	0.000191525	0	2	762.355	1.54
									SIEVFGQFNGKR	1	1	4502511		1381.71		53	0.000228866	1	2	691.36	-6.63
									TSNFNAAISLK	1	1	4502511		1165.62		53	0.000179728	0	2	583.315	0.57
									LSPIYNLVPVK	1	1	4502511		1242.73		53	8.27e-05	0	2	621.871	-8.86
									DRDGNTLTYYR	1	1	4502511		1373.64		52	0.000194751	1	2	687.322	-5.77
									SIEVFGQFNGKR	1	1	4502511		1381.72		52	0.000287579	1	2	691.365	0.44
									TEHYEEQIEAFK	1	1	4502511		1523.7		52	0.00026226	0	2	762.355	1.06
									TEHYEEQIEAFK	1	1	4502511		1523.7		52	0.000277714	0	2	762.354	-0.62
									SIEVFGQFNGKR	1	1	4502511		1381.72		52	0.000317843	1	2	691.366	1.23
									FEGIAcEISK	1	1	4502511	C6(Carbamidomethyl)	1153.55		51	0.000287301	0	2	577.277	-8.37
									FEGIAcEISK	1	1	4502511	C6(Carbamidomethyl)	1153.56		51	0.000317671	0	2	577.282	0.1
									NRDVVLTTTFVDDIK	1	1	4502511		1735.93		51	0.000253297	1	2	868.466	1.67
									RPWNVASLIYETK	1	1	4502511		1576.85		51	0.000283972	0	2	788.93	2.43
									FEGIAcEISK	1	1	4502511	C6(Carbamidomethyl)	1153.56		51	0.000359731	0	2	577.282	0.2
									DGNTLTYYR	1	1	4502511		1102.51		49	0.000307867	0	2	551.761	-2.3
									DRDGNTLTYYR	1	1	4502511		1373.65		49	0.00047285	1	2	687.327	1.16
									DRDGNTLTYYR	1	1	4502511		1373.64		49	0.000453196	1	2	687.325	-1.51
									RPWNVASLIYETK	1	1	4502511		1576.85		49	0.000436124	0	3	526.288	1.03
									AEQccEETASSISLHGK	1	1	4502511	C4(Carbamidomethyl); C5(Carbamidomethyl)	1906.83		49	0.000308331	0	3	636.281	0.37
									LRcNGDNDcGDFSDEDDcESEPRPPcR	1	1	4502511	C3(Carbamidomethyl); C9(Carbamidomethyl); C18(Carbamidomethyl); C26(Carbamidomethyl)	3272.24		49	3.32e-05	1	3	1091.42	0.39
									DVVLTTTFVDDIK	1	1	4502511		1465.78		48	0.000509599	0	2	733.394	1.14
									LRcNGDNDcGDFSDEDDcESEPRPPcR	1	1	4502511	C3(Carbamidomethyl); C9(Carbamidomethyl); C18(Carbamidomethyl); C26(Carbamidomethyl)	3272.24		48	3.68e-05	1	4	818.815	0.52
									FTPTETNKAEQccEETASSISLHGK	1	1	4502511	C12(Carbamidomethyl); C13(Carbamidomethyl)	2825.27		48	0.000537087	1	3	942.429	0
									RPWNVASLIYETK	1	1	4502511		1576.85		48	0.000578748	0	2	788.93	2.28
									TSNFNAAISLK	1	1	4502511		1165.62		48	0.000573609	0	2	583.314	0.04
									TEHYEEQIEAFK	1	1	4502511		1523.71		48	0.000671352	0	2	762.356	2.5
									AEQccEETASSISLHGK	1	1	4502511	C4(Carbamidomethyl); C5(Carbamidomethyl)	1906.83		48	0.00042916	0	3	636.282	1.9
									FTPTETNKAEqccEETASSISLHGK	1	1	4502511	Q11(Deamidated); C12(Carbamidomethyl); C13(Carbamidomethyl)	2826.27		47	0.000757807	1	3	942.763	6.15
									RPWNVASLIYETK	1	1	4502511		1576.84		47	0.000923026	0	2	788.923	-5.46
									DRVVEESELAR	1	1	4502511		1302.67		46	0.00135983	1	2	651.836	0.34
									RPWNVASLIYETK	1	1	4502511		1576.84		46	0.0010589	0	2	788.922	-7.01
									TSNFNAAISLK	1	1	4502511		1165.62		46	0.000928146	0	2	583.315	0.46
									DGNTLTYYR	1	1	4502511		1102.52		45	0.000964709	0	2	551.762	0.13
									AEqccEETASSISLHGK	1	1	4502511	Q3(Deamidated); C4(Carbamidomethyl); C5(Carbamidomethyl)	1907.8		45	0.000531218	0	2	954.405	-4.01
									cLcAcPFKFEGIAcEISK	1	1	4502511	C1(Carbamidomethyl); C3(Carbamidomethyl); C5(Carbamidomethyl); C14(Carbamidomethyl)	2189.99		45	0.0010741	1	3	730.667	0.91
									DRVVEESELAR	1	1	4502511		1302.67		45	0.00190028	1	2	651.837	0.9
									SIEVFGQFNGKR	1	1	4502511		1381.72		45	0.00156752	1	2	691.366	1.15
									SIEVFGQFnGKR	1	1	4502511	N9(Deamidated)	1382.71		44	0.00182924	1	2	691.857	0.87
									DRDGNTLTYYR	1	1	4502511		1373.63		44	0.00121002	1	2	687.32	-9.15
									AEQccEETASSISLHGK	1	1	4502511	C4(Carbamidomethyl); C5(Carbamidomethyl)	1906.81		43	0.000801878	0	3	636.275	-8.85
									RPWNVASLIYETK	1	1	4502511		1576.85		43	0.00188196	0	2	788.929	1.04
									AEqccEETASSISLHGK	1	1	4502511	Q3(Deamidated); C4(Carbamidomethyl); C5(Carbamidomethyl)	1907.81		43	0.000970887	0	3	636.608	-1.36
									LSPIYNLVPVK	1	1	4502511		1242.75		42	0.000535972	0	2	621.877	1.35
									LSPIYNLVPVK	1	1	4502511		1242.75		42	0.000531678	0	2	621.877	1.06
									RPWNVASLIYETK	1	1	4502511		1576.85		42	0.00218891	0	2	788.929	1.58
									RPWNVASLIYETK	1	1	4502511		1576.85		42	0.00229223	0	3	526.288	0.1
									DRDGNTLTYYR	1	1	4502511		1373.65		42	0.00256225	1	2	687.327	1.43
									TSNFNAAISLK	1	1	4502511		1165.62		42	0.00241763	0	2	583.315	0.88
									SIEVFGQFNGK	1	1	4502511		1225.62		42	0.00309227	0	2	613.315	1.03
									cLcAcPFKFEGIAcEISK	1	1	4502511	C1(Carbamidomethyl); C3(Carbamidomethyl); C5(Carbamidomethyl); C14(Carbamidomethyl)	2189.99		41	0.00232742	1	3	730.668	1.83
									DGNTLTYYR	1	1	4502511		1102.52		41	0.00254048	0	2	551.762	1.13
									DRVVEESELAR	1	1	4502511		1302.66		41	0.00473015	1	2	651.836	-0.6
									TSNFNAAISLK	1	1	4502511		1165.62		41	0.00318308	0	2	583.315	1.83
									DGNTLTYYR	1	1	4502511		1102.51		40	0.00241193	0	2	551.76	-2.41
									AEqccEETASSISLHGK	1	1	4502511	Q3(Deamidated); C4(Carbamidomethyl); C5(Carbamidomethyl)	1907.81		40	0.0019665	0	3	636.608	-0.5
									AEQccEETASSISLHGK	1	1	4502511	C4(Carbamidomethyl); C5(Carbamidomethyl)	1906.83		40	0.00272434	0	3	636.281	1.23
									AEqccEETASSISLHGK	1	1	4502511	Q3(Deamidated); C4(Carbamidomethyl); C5(Carbamidomethyl)	1907.8		39	0.00202234	0	3	636.606	-3.76
									DRDGNTLTYYR	1	1	4502511		1373.64		39	0.00455037	1	2	687.326	-0.17
									LSPIYNLVPVK	1	1	4502511		1242.75		39	0.00114195	0	2	621.877	0.47
									TSNFNAAISLK	1	1	4502511		1165.61		39	0.0053798	0	2	583.31	-7.91
									LSPIYNLVPVK	1	1	4502511		1242.75		39	0.00128867	0	2	621.877	1.35
									LSPIYNLVPVK	1	1	4502511		1242.75		38	0.00137293	0	2	621.877	1.25
									LSPIYNLVPVK	1	1	4502511		1242.75		38	0.00146099	0	2	621.877	0.47
									TSNFNAAISLK	1	1	4502511		1165.63		38	0.00527476	0	2	583.321	11.46
									SIEVFGQFNGK	1	1	4502511		1225.62		38	0.0075661	0	2	613.315	0.83
									NRDVVLTTTFVDDIK	1	1	4502511		1735.92		38	0.00579318	1	3	579.313	0.64
									RPWNVASLIYETK	1	1	4502511		1576.85		38	0.0064159	0	3	526.288	-0.01
									QcVPTEPcEDAEDDcGNDFQcSTGR	1	1	4502511	C2(Carbamidomethyl); C8(Carbamidomethyl); C15(Carbamidomethyl); C21(Carbamidomethyl)	2947.09		37	0.000270434	0	3	983.033	-0.51
									AEQccEETASSISLHGK	1	1	4502511	C4(Carbamidomethyl); C5(Carbamidomethyl)	1906.83		37	0.00470905	0	2	953.919	1.82
									TEHYEEQIEAFK	1	1	4502511		1523.7		37	0.00750115	0	3	508.572	0.43
									DGNTLTYYR	1	1	4502511		1102.52		37	0.00653718	0	2	551.762	0.8
									DGNTLTYYR	1	1	4502511		1102.52		37	0.00663616	0	2	551.763	1.46
									DGNTLTYYR	1	1	4502511		1102.52		37	0.00705478	0	2	551.762	-0.31
									RPWNVASLIYETK	1	1	4502511		1576.85		37	0.00788648	0	2	788.929	1.5
									TSNFNAAISLK	1	1	4502511		1165.62		36	0.00804667	0	2	583.315	0.57
									LSPIYNLVPVK	1	1	4502511		1242.75		36	0.00213132	0	2	621.877	0.57
									SIEVFGQFNGK	1	1	4502511		1225.62		36	0.0109004	0	2	613.315	1.53
									RPWNVASLIYETK	1	1	4502511		1576.85		35	0.0115069	0	3	526.288	1.15
									GEIHLGR	1	1	4502511		781.433		34	0.00992419	0	2	391.22	1.27
									LSPIYNLVPVK	1	1	4502511		1242.75		34	0.00330863	0	2	621.877	0.27
									LSPIYNLVPVKmK	1	1	4502511	M12(Oxidation)	1517.88		34	0.00395716	1	2	759.443	1.74
									LSPIYNLVPVK	1	1	4502511		1242.75		34	0.00336239	0	2	621.877	1.16
									LSPIYnLVPVK	1	1	4502511	N6(Deamidated)	1243.73		33	0.0068118	0	2	622.369	0.36
									AEQccEETASSISLHGK	1	1	4502511	C4(Carbamidomethyl); C5(Carbamidomethyl)	1906.83		33	0.0116149	0	3	636.281	0.18
									LSPIYNLVPVK	1	1	4502511		1242.74		33	0.00744375	0	2	621.872	-6.51
									LSPIYNLVPVK	1	1	4502511		1242.75		31	0.00646619	0	2	621.877	0.57
									LSPIYNLVPVK	1	1	4502511		1242.75		31	0.0064811	0	2	621.877	0.96
									LSPIYNLVPVK	1	1	4502511		1242.75		30	0.00835876	0	2	621.878	1.84
									LSPIYNLVPVK	1	1	4502511		1242.75		29	0.0110319	0	2	621.877	0.08
									LSPIYNLVPVK	1	1	4502511		1242.75		29	0.0111083	0	2	621.877	1.25
									LSPIYNLVPVK	1	1	4502511		1242.75		29	0.0112888	0	2	621.877	0.96
									LSPIYNLVPVK	1	1	4502511		1242.75		29	0.0100483	0	2	621.878	3.22
									GTVIDVTDFVNWASSINDAPVLISQK	1	1	4502511		2789.42	5.94			0	3	930.477	-6.4
									RQcVPTEPcEDAEDDcGNDFQcSTGR	1	1	4502511	C3(Carbamidomethyl); C9(Carbamidomethyl); C16(Carbamidomethyl); C22(Carbamidomethyl)	3103.19	5.4			1	3	1035.07	1.22
									LRcNGDNDcGDFSDEDDcESEPRPPcR	1	1	4502511	C3(Carbamidomethyl); C9(Carbamidomethyl); C18(Carbamidomethyl); C26(Carbamidomethyl)	3272.24	5.31			1	3	1091.42	0.39
									NRDVVLTTTFVDDIK	1	1	4502511		1735.93	5.18			1	2	868.466	1.67
									NRDVVLTTTFVDDIK	1	1	4502511		1735.92	5.1			1	2	868.466	0.75
									AEQccEETASSISLHGK	1	1	4502511	C4(Carbamidomethyl); C5(Carbamidomethyl)	1906.83	5.07			0	2	953.918	0.54
									cLcAcPFKFEGIAcEISK	1	1	4502511	C1(Carbamidomethyl); C3(Carbamidomethyl); C5(Carbamidomethyl); C14(Carbamidomethyl)	2189.99	4.86			1	3	730.667	0.83
									AEQccEETASSISLHGK	1	1	4502511	C4(Carbamidomethyl); C5(Carbamidomethyl)	1906.83	4.76			0	2	953.916	-0.94
									GTVIDVTDFVNWASSINDAPVLISQK	1	1	4502511		2789.43	4.75			0	3	930.481	-3.05
									AEQccEETASSISLHGK	1	1	4502511	C4(Carbamidomethyl); C5(Carbamidomethyl)	1906.83	4.72			0	3	636.282	1.9
									FTPTETNKAEQccEETASSISLHGK	1	1	4502511	C12(Carbamidomethyl); C13(Carbamidomethyl)	2825.27	4.7			1	3	942.429	0.2
									FTPTETnKAEQccEETASSISLHGK	1	1	4502511	N7(Deamidated); C12(Carbamidomethyl); C13(Carbamidomethyl)	2826.27	4.68			1	3	942.763	6.15
									FTPTETNKAEQccEETASSISLHGK	1	1	4502511	C12(Carbamidomethyl); C13(Carbamidomethyl)	2825.27	4.67			1	3	942.429	0
									TEHYEEQIEAFK	1	1	4502511		1523.7	4.66			0	3	508.572	0.43
									AEQccEETASSISLHGK	1	1	4502511	C4(Carbamidomethyl); C5(Carbamidomethyl)	1906.83	4.61			0	2	953.916	-0.74
									cNGDnDcGDFSDEDDcESEPRPPcR	1	1	4502511	C1(Carbamidomethyl); N5(Deamidated); C7(Carbamidomethyl); C16(Carbamidomethyl); C24(Carbamidomethyl)	3004.04	4.58			0	3	1002.02	1.16
									GTVIDVTDFVNWASSINDAPVLISQK	1	1	4502511		2789.41	4.54			0	2	1395.21	-8.1
									cnGDNDcGDFSDEDDcESEPRPPcR	1	1	4502511	C1(Carbamidomethyl); N2(Deamidated); C7(Carbamidomethyl); C16(Carbamidomethyl); C24(Carbamidomethyl)	3004.04	4.5			0	3	1002.02	0.73
									FTPTETNKAEQccEETASSISLHGK	1	1	4502511	C12(Carbamidomethyl); C13(Carbamidomethyl)	2825.27	4.48			1	2	1413.14	0.87
									AEqccEETASSISLHGK	1	1	4502511	Q3(Deamidated); C4(Carbamidomethyl); C5(Carbamidomethyl)	1907.81	4.43			0	2	954.408	-1.07
									cLcAcPFKFEGIAcEISK	1	1	4502511	C1(Carbamidomethyl); C3(Carbamidomethyl); C5(Carbamidomethyl); C14(Carbamidomethyl)	2189.99	4.42			1	3	730.668	1.83
									NRDVVLTTTFVDDIK	1	1	4502511		1735.93	4.4			1	2	868.466	1.67
									AEQccEETASSISLHGK	1	1	4502511	C4(Carbamidomethyl); C5(Carbamidomethyl)	1906.83	4.39			0	3	636.281	0.37
									LRcNGDNDcGDFSDEDDcESEPRPPcR	1	1	4502511	C3(Carbamidomethyl); C9(Carbamidomethyl); C18(Carbamidomethyl); C26(Carbamidomethyl)	3272.24	4.37			1	4	818.815	0.52
									DRVVEESELAR	1	1	4502511		1302.66	4.34			1	3	434.893	-0.26
									cLcAcPFKFEGIAcEISK	1	1	4502511	C1(Carbamidomethyl); C3(Carbamidomethyl); C5(Carbamidomethyl); C14(Carbamidomethyl)	2189.99	4.31			1	3	730.667	0.91
									TEHYEEQIEAFK	1	1	4502511		1523.69	4.29			0	2	762.349	-6.31
									QcVPTEPcEDAEDDcGNDFQcSTGR	1	1	4502511	C2(Carbamidomethyl); C8(Carbamidomethyl); C15(Carbamidomethyl); C21(Carbamidomethyl)	2947.09	4.25			0	3	983.033	-0.51
									AEQccEETASSISLHGK	1	1	4502511	C4(Carbamidomethyl); C5(Carbamidomethyl)	1906.83	4.19			0	2	953.918	0.47
									RPWNVASLIYETK	1	1	4502511		1576.85	4.19			0	3	526.288	1.03
									TEHYEEQIEAFK	1	1	4502511		1523.7	4.13			0	2	762.354	-0.62
									AEQccEETASSISLHGK	1	1	4502511	C4(Carbamidomethyl); C5(Carbamidomethyl)	1906.83	4.11			0	2	953.918	0.6
									AEQccEETASSISLHGK	1	1	4502511	C4(Carbamidomethyl); C5(Carbamidomethyl)	1906.81	4.09			0	3	636.275	-8.85
									LRcNGDNDcGDFSDEDDcESEPRPPcR	1	1	4502511	C3(Carbamidomethyl); C9(Carbamidomethyl); C18(Carbamidomethyl); C26(Carbamidomethyl)	3272.24	3.99			1	4	818.815	0.59
									RPWNVASLIYETK	1	1	4502511		1576.85	3.97			0	2	788.929	2.05
									TEHYEEQIEAFK	1	1	4502511		1523.7	3.93			0	2	762.355	1.54
									TEHYEEQIEAFK	1	1	4502511		1523.7	3.92			0	3	508.573	1.27
									DVVLTTTFVDDIK	1	1	4502511		1465.78	3.9			0	2	733.394	1.06
									AEQccEETASSISLHGK	1	1	4502511	C4(Carbamidomethyl); C5(Carbamidomethyl)	1906.83	3.89			0	3	636.281	1.23
									TEHYEEQIEAFK	1	1	4502511		1523.7	3.88			0	2	762.355	1.54
									AEQccEETASSISLHGK	1	1	4502511	C4(Carbamidomethyl); C5(Carbamidomethyl)	1906.83	3.85			0	3	636.281	1.23
									TEHYEEQIEAFK	1	1	4502511		1523.7	3.84			0	2	762.355	1.54
									AEqccEETASSISLHGK	1	1	4502511	Q3(Deamidated); C4(Carbamidomethyl); C5(Carbamidomethyl)	1907.8	3.75			0	3	636.606	-3.76
									TEHYEEQIEAFK	1	1	4502511		1523.7	3.69			0	2	762.355	1.06
									ISEGLPALEFPNEK	1	1	4502511		1543.8	3.66			0	2	772.405	1.75
									cLcAcPFKFEGIAcEISK	1	1	4502511	C1(Carbamidomethyl); C3(Carbamidomethyl); C5(Carbamidomethyl); C14(Carbamidomethyl)	2189.99	3.65			1	2	1095.5	0.44
									TEHYEEQIEAFK	1	1	4502511		1523.7	3.65			0	3	508.573	1.63
									RPWNVASLIYETK	1	1	4502511		1576.85	3.64			0	2	788.929	1.66
									RPWNVASLIYETK	1	1	4502511		1576.85	3.62			0	2	788.93	2.28
									TEHYEEQIEAFK	1	1	4502511		1523.7	3.61			0	3	508.573	1.21
									RPWNVASLIYETK	1	1	4502511		1576.85	3.59			0	3	526.288	0.1
									TEHYEEQIEAFK	1	1	4502511		1523.7	3.59			0	3	508.573	1.87
									DVVLTTTFVDDIK	1	1	4502511		1465.78	3.59			0	2	733.394	1.06
									DRVVEESELAR	1	1	4502511		1302.65	3.56			1	2	651.83	-8.94
									RPWNVASLIYETK	1	1	4502511		1576.85	3.54			0	2	788.929	1.58
									DVVLTTTFVDDIK	1	1	4502511		1465.78	3.54			0	2	733.394	1.14
									LSPIYnLVPVK	1	1	4502511	N6(Deamidated)	1243.73	3.53			0	2	622.369	0.36
									RPWNVASLIYETK	1	1	4502511		1576.85	3.53			0	2	788.93	2.43
									AEQccEETASSISLHGK	1	1	4502511	C4(Carbamidomethyl); C5(Carbamidomethyl)	1906.82	3.5			0	2	953.912	-5.35
									RPWNVASLIYETK	1	1	4502511		1576.84	3.5			0	2	788.922	-7.01
									QcVPTEPcEDAEDDcGNDFQcSTGR	1	1	4502511	C2(Carbamidomethyl); C8(Carbamidomethyl); C15(Carbamidomethyl); C21(Carbamidomethyl)	2947.09	3.49			0	3	983.034	-0.32
									AEQccEETASSISLHGK	1	1	4502511	C4(Carbamidomethyl); C5(Carbamidomethyl)	1906.83	3.44			0	3	636.281	0.27
									TEHYEEQIEAFK	1	1	4502511		1523.7	3.43			0	2	762.356	2.26
									TEHYEEQIEAFKSIIQEK	1	1	4502511		2222.1	3.42			1	3	741.371	0.74
									DRVVEESELAR	1	1	4502511		1302.67	3.41			1	3	434.893	0.66
									FTPTETNKAEQccEETASSISLHGK	1	1	4502511	C12(Carbamidomethyl); C13(Carbamidomethyl)	2825.27	3.4			1	3	942.427	-1.36
									RPWNVASLIYETK	1	1	4502511		1576.85	3.38			0	2	788.929	1.35
									RPWNVASLIYETK	1	1	4502511		1576.84	3.38			0	3	526.284	-7.56
									QcVPTEPcEDAEDDcGNDFQcSTGR	1	1	4502511	C2(Carbamidomethyl); C8(Carbamidomethyl); C15(Carbamidomethyl); C21(Carbamidomethyl)	2947.09	3.34			0	2	1474.05	-0.71
									TSNFNAAISLK	1	1	4502511		1165.62	3.34			0	2	583.314	-0.37
									RPWNVASLIYETK	1	1	4502511		1576.85	3.31			0	2	788.929	1.35
									TEHYEEQIEAFK	1	1	4502511		1523.7	3.31			0	3	508.572	0.85
									TSNFNAAISLK	1	1	4502511		1165.62	3.31			0	2	583.314	0.36
									DRVVEESELAR	1	1	4502511		1302.66	3.27			1	2	651.836	-0.6
									DRDGNTLTYYR	1	1	4502511		1373.65	3.26			1	2	687.327	1.16
									cLcAcPFKFEGIAcEISK	1	1	4502511	C1(Carbamidomethyl); C3(Carbamidomethyl); C5(Carbamidomethyl); C14(Carbamidomethyl)	2189.99	3.26			1	3	730.668	1.83
									AEQccEETASSISLHGK	1	1	4502511	C4(Carbamidomethyl); C5(Carbamidomethyl)	1906.83	3.25			0	3	636.281	0.75
									TSNFNAAISLK	1	1	4502511		1165.62	3.24			0	2	583.315	0.57
									AEQccEETASSISLHGK	1	1	4502511	C4(Carbamidomethyl); C5(Carbamidomethyl)	1906.83	3.23			0	3	636.281	0.18
									DRDGNTLTYYR	1	1	4502511		1373.64	3.23			1	2	687.322	-5.77
									LSPIYNLVPVK	1	1	4502511		1242.75	3.23			0	2	621.877	1.25
									DRDGNTLTYYR	1	1	4502511		1373.65	3.22			1	2	687.327	1.43
									TEHYEEQIEAFK	1	1	4502511		1523.71	3.21			0	2	762.356	2.5
									RPWNVASLIYETK	1	1	4502511		1576.85	3.19			0	2	788.929	1.5
									SIEVFGQFNGK	1	1	4502511		1225.62	3.17			0	2	613.315	1.03
									TSNFNAAISLK	1	1	4502511		1165.62	3.15			0	2	583.314	-0.27
									LSPIYNLVPVK	1	1	4502511		1242.75	3.14			0	2	621.877	0.57
									RPWNVASLIYETK	1	1	4502511		1576.85	3.08			0	2	788.929	1.04
									DRDGNTLTYYR	1	1	4502511		1373.63	3.07			1	2	687.32	-9.15
									LSPIYNLVPVK	1	1	4502511		1242.75	3.07			0	2	621.877	1.16
									LSPIYNLVPVK	1	1	4502511		1242.75	3.05			0	2	621.877	0.96
									TSNFNAAISLK	1	1	4502511		1165.62	3.05			0	2	583.315	1.83
									TEHYEEQIEAFK	1	1	4502511		1523.7	3.04			0	2	762.353	-1.34
									ISEGLPALEFPnEK	1	1	4502511	N12(Deamidated)	1544.79	3.04			0	2	772.897	1.74
									TSNFNAAISLK	1	1	4502511		1165.62	3.04			0	2	583.315	0.46
									LSPIYNLVPVK	1	1	4502511		1242.75	3.03			0	2	621.877	0.57
									FEGIAcEISK	1	1	4502511	C6(Carbamidomethyl)	1153.55	3.03			0	2	577.277	-8.37
									TSNFNAAISLK	1	1	4502511		1165.61	3.01			0	2	583.31	-7.91
									SIEVFGQFNGK	1	1	4502511		1225.62	3			0	2	613.315	0.83
									AEqccEETASSISLHGK	1	1	4502511	Q3(Deamidated); C4(Carbamidomethyl); C5(Carbamidomethyl)	1907.8	3			0	2	954.405	-4.01
									QcVPTEPcEDAEDDcGNDFQcSTGR	1	1	4502511	C2(Carbamidomethyl); C8(Carbamidomethyl); C15(Carbamidomethyl); C21(Carbamidomethyl)	2947.08	2.98			0	2	1474.05	-0.96
									LSPIYNLVPVK	1	1	4502511		1242.75	2.96			0	2	621.877	0.47
									DGNTLTYYR	1	1	4502511		1102.52	2.94			0	2	551.762	0.58
									SIEVFGQFNGKR	1	1	4502511		1381.71	2.92			1	2	691.36	-6.63
									RPWNVASLIYETK	1	1	4502511		1576.85	2.91			0	2	788.929	1.5
									LSPIYNLVPVKmK	1	1	4502511	M12(Oxidation)	1517.88	2.9			1	2	759.442	0.13
									SIEVFGQFNGKR	1	1	4502511		1381.72	2.89			1	2	691.366	1.32
									LSPIYNLVPVK	1	1	4502511		1242.74	2.88			0	2	621.873	-5.82
									LSPIYNLVPVK	1	1	4502511		1242.75	2.87			0	2	621.877	1.16
									DRDGNTLTYYR	1	1	4502511		1373.64	2.83			1	2	687.326	-0.17
									LSPIYNLVPVK	1	1	4502511		1242.75	2.83			0	2	621.877	0.47
									TSNFnAAISLK	1	1	4502511	N5(Deamidated)	1166.61	2.82			0	2	583.807	1.92
									SIEVFGQFNGK	1	1	4502511		1225.62	2.81			0	2	613.315	1.53
									LSPIYNLVPVKmK	1	1	4502511	M12(Oxidation)	1517.88	2.8			1	2	759.443	1.74
									LSPIYNLVPVK	1	1	4502511		1242.75	2.8			0	2	621.877	0.57
									SIEVFGQFnGKR	1	1	4502511	N9(Deamidated)	1382.7	2.79			1	2	691.851	-8.13
									DRDGNTLTYYR	1	1	4502511		1373.64	2.79			1	2	687.325	-1.51
									LSPIYNLVPVK	1	1	4502511		1242.75	2.78			0	2	621.877	0.27
									FEGIAcEISK	1	1	4502511	C6(Carbamidomethyl)	1153.56	2.77			0	2	577.281	-0.22
									SIEVFGQFNGK	1	1	4502511		1225.62	2.76			0	2	613.315	1.53
									LSPIYNLVPVK	1	1	4502511		1242.75	2.76			0	2	621.877	1.35
									TSNFNAAISLK	1	1	4502511		1165.61	2.76			0	2	583.311	-6.03
									DGNTLTYYR	1	1	4502511		1102.52	2.75			0	2	551.762	0.13
									TSNFNAAISLK	1	1	4502511		1165.62	2.73			0	2	583.316	2.77
									SIEVFGQFNGK	1	1	4502511		1225.62	2.73			0	2	613.314	-0.26
									RPWNVASLIYETK	1	1	4502511		1576.85	2.73			0	2	788.928	0.81
									DGNTLTYYR	1	1	4502511		1102.52	2.72			0	2	551.762	1.13
									LSPIYNLVPVK	1	1	4502511		1242.75	2.71			0	2	621.877	0.96
									DGNTLTYYR	1	1	4502511		1102.51	2.71			0	2	551.761	-2.3
4502805	CHGA	Chromogranin-A preproprotein	5.03	1	1	1	0	36.71
									SEALAVDGAGKPGAEEAQDPEGK	1	1	4502805		2226.05		37	0.0104839	0	3	742.69	0.8
4502901	CLTB	Clathrin light chain B isoform a	4.74	1	1	1	2.78	0
									VAQLcDFNPK	2	1	4502901	C5(Carbamidomethyl)	1191.59	2.78			0	2	596.296	2.12
4502951	COL3A1	Collagen alpha-1(III) chain preproprotein	5.32	32	7	7	53.64	543.22
									FTYTVLEDGcTK	2	1	4502951	C10(Carbamidomethyl)	1433.65		85	9.85e-08	0	2	717.329	-7.13
									FTYTVLEDGcTK	2	1	4502951	C10(Carbamidomethyl)	1433.66		75	1.38e-06	0	2	717.336	2.07
									SVnGQIESLISPDGSR	2	1	4502951	N3(Deamidated)	1659.82		69	7.51e-06	0	2	830.415	2.15
									INTDEImTSLK	2	1	4502951	M7(Oxidation)	1280.64		62	2.95e-05	0	2	640.822	-2.67
									INTDEImTSLK	2	1	4502951	M7(Oxidation)	1280.63		61	3.56e-05	0	2	640.82	-5.91
									FTYTVLEDGcTK	2	1	4502951	C10(Carbamidomethyl)	1433.65		55	0.00010173	0	2	717.33	-6.11
									GPVGPSGPPGK	2	1	4502951		949.51		55	0.000129605	0	2	475.259	0.08
									INTDEImTSLK	2	1	4502951	M7(Oxidation)	1280.64		51	0.00040578	0	2	640.824	1.05
									SGEYWVDPNQGcK	1	1	4502951	C12(Carbamidomethyl)	1539.65		50	0.000178253	0	2	770.331	0.58
									FTYTVLEDGcTK	2	1	4502951	C10(Carbamidomethyl)	1433.66		48	0.000607535	0	2	717.335	0.62
									INTDEImTSLK	2	1	4502951	M7(Oxidation)	1280.64		48	0.000854558	0	2	640.824	0.29
									NSIAYmDqASGNVKK	1	1	4502951	M6(Oxidation); Q8(Deamidated)	1642.79		44	0.00205931	1	2	821.901	12.36
									INTDEIMTSLK	2	1	4502951		1264.65		43	0.00212408	0	2	632.827	0.61
									SVNGQIESLISPDGSR	2	1	4502951		1658.84		41	0.00460929	0	2	829.922	0.98
									INTDEImTSLK	2	1	4502951	M7(Oxidation)	1280.64		38	0.0075872	0	2	640.825	1.81
									SVNGQIESLISPDGSR	2	1	4502951		1658.84		37	0.00974418	0	2	829.922	1.64
									FTYTVLEDGcTK	2	1	4502951	C10(Carbamidomethyl)	1433.65	4.14			0	2	717.329	-7.13
									SVNGQIESLISPDGSR	2	1	4502951		1658.84	3.9			0	2	829.922	1.64
									SGEYWVDPNQGcK	1	1	4502951	C12(Carbamidomethyl)	1539.65	3.83			0	2	770.331	0.58
									FTYTVLEDGcTK	2	1	4502951	C10(Carbamidomethyl)	1433.65	3.74			0	2	717.33	-6.11
									FTYTVLEDGcTK	2	1	4502951	C10(Carbamidomethyl)	1433.66	3.63			0	2	717.336	2.07
									SVNGqIESLISPDGSR	2	1	4502951	Q5(Deamidated)	1659.82	3.59			0	2	830.415	2.15
									INTDEImTSLK	2	1	4502951	M7(Oxidation)	1280.64	3.3			0	2	640.822	-2.67
									SVNGQIESLISPDGSR	2	1	4502951		1658.84	3.25			0	2	829.922	0.98
									INTDEImTSLK	2	1	4502951	M7(Oxidation)	1280.63	3.25			0	2	640.82	-5.91
									GPVGPSGPPGK	2	1	4502951		949.51	3.24			0	2	475.259	0.08
									NSIAYmDqASGNVKK	1	1	4502951	M6(Oxidation); Q8(Deamidated)	1642.79	3.19			1	2	821.901	12.36
									INTDEImTSLK	2	1	4502951	M7(Oxidation)	1280.64	3.11			0	2	640.824	0.29
									INTDEImTSLK	2	1	4502951	M7(Oxidation)	1280.64	2.99			0	2	640.824	1.05
									INTDEImTSLK	2	1	4502951	M7(Oxidation)	1280.64	2.84			0	2	640.825	1.81
									nSIAYMDQASGnVK	1	1	4502951	N1(Deamidated); N12(Deamidated)	1499.68	2.83			0	2	750.342	5.66
									SVNGQIESLISPDGSR	2	1	4502951		1658.84	2.8			0	2	829.922	1.42
4503011	CPN1	Carboxypeptidase N catalytic chain	20.52	62	7	7	81.44	994.08
									NnANGVDLNR	2	1	4503011	N2(Deamidated)	1087.51		89	4.26e-08	0	2	544.26	-0.21
									IHILPSmNPDGYEVAAAQGPNKPGYLVGR	1	1	4503011	M7(Oxidation)	3080.56		78	5.29e-07	0	4	770.896	-0.22
									NnANGVDLNR	2	1	4503011	N2(Deamidated)	1087.51		70	3.44e-06	0	2	544.26	-0.77
									NFPDLNTYIYYNEK	2	1	4503011		1793.84		62	3.36e-05	0	2	897.424	2.01
									NNANGVDLNR	2	1	4503011		1086.53		60	2.89e-05	0	2	543.768	0.25
									NNANGVDLNR	2	1	4503011		1086.53		60	3.29e-05	0	2	543.768	0.47
									NFPDLNTYIYYNEK	2	1	4503011		1793.84		60	5.77e-05	0	2	897.424	1.8
									IVQLIQDTR	1	1	4503011		1085.63		58	4.05e-05	0	2	543.321	2.15
									IVQLIQDTR	1	1	4503011		1085.63		56	8.43e-05	0	2	543.316	-5.83
									NNANGVDLNR	2	1	4503011		1086.53		55	9.72e-05	0	2	543.768	0.58
									NNANGVDLNR	2	1	4503011		1086.53		55	0.000103662	0	2	543.768	0.25
									NnANGVDLNR	2	1	4503011	N2(Deamidated)	1087.51		54	0.000106371	0	2	544.26	0.24
									IVQLIQDTR	1	1	4503011		1085.63		54	0.000101801	0	2	543.32	0.58
									NNANGVDLNR	2	1	4503011		1086.53		52	0.000192584	0	2	543.768	0.13
									NNAnGVDLNR	2	1	4503011	N4(Deamidated)	1087.51		52	0.000186261	0	2	544.257	-6.05
									NNANGVDLNR	2	1	4503011		1086.53		51	0.000237043	0	2	543.769	1.93
									nNANGVDLNR	2	1	4503011	N1(Deamidated)	1087.51		51	0.000221729	0	2	544.26	0.24
									VQNEcPGITR	1	1	4503011	C5(Carbamidomethyl)	1173.57		50	0.000432795	0	2	587.289	2.42
									YVGNmHGNEALGR	1	1	4503011	M5(Oxidation)	1433.66		50	0.000374713	0	2	717.333	-0.84
									NFPDLNTYIYYNEK	2	1	4503011		1793.83		49	0.000614605	0	2	897.417	-5.95
									IVQLIQDTR	1	1	4503011		1085.63		49	0.000372344	0	2	543.32	1.47
									YVGNmHGNEALGR	1	1	4503011	M5(Oxidation)	1433.65		48	0.000515443	0	2	717.329	-5.95
									VQNEcPGITR	1	1	4503011	C5(Carbamidomethyl)	1173.57		47	0.000862513	0	2	587.288	0.65
									NNANGVDLNR	2	1	4503011		1086.52		45	0.000994093	0	2	543.763	-8.29
									SIPQVSPVR	1	1	4503011		982.566		44	0.000630252	0	2	491.787	-2.25
									IVQLIQDTR	1	1	4503011		1085.63		43	0.00145662	0	2	543.319	0.13
									VQNEcPGITR	1	1	4503011	C5(Carbamidomethyl)	1173.56		42	0.00217212	0	2	587.284	-6.43
									IVQLIQDTR	1	1	4503011		1085.63		42	0.00206228	0	2	543.319	0.01
									IVQLIQDTR	1	1	4503011		1085.63		41	0.00222509	0	2	543.319	-0.1
									IVQLIQDTR	1	1	4503011		1085.63		41	0.0030055	0	2	543.316	-5.72
									VQNEcPGITR	1	1	4503011	C5(Carbamidomethyl)	1173.57		39	0.00473986	0	2	587.288	0.44
									VQNEcPGITR	1	1	4503011	C5(Carbamidomethyl)	1173.56		39	0.00520393	0	2	587.286	-2.89
									IVQLIQDTR	1	1	4503011		1085.63		39	0.00410532	0	2	543.319	-0.55
									NNAnGVDLNR	2	1	4503011	N4(Deamidated)	1087.53		37	0.00792213	0	2	544.269	16.51
									YVGNmHGNEALGR	1	1	4503011	M5(Oxidation)	1433.66		35	0.0109721	0	3	478.558	-0.29
									SIPQVSPVR	1	1	4503011		982.567		33	0.00619354	0	2	491.787	-1.13
									IHILPSmNPDGYEVAAAQGPNKPGYLVGR	1	1	4503011	M7(Oxidation)	3080.56	4.14			0	4	770.896	-0.22
									NNANGVDLNR	2	1	4503011		1086.53	3.53			0	2	543.768	0.25
									YVGNmHGNEALGR	1	1	4503011	M5(Oxidation)	1433.66	3.49			0	2	717.333	-0.84
									IVQLIQDTR	1	1	4503011		1085.63	3.47			0	2	543.319	0.01
									NFPDLNTYIYYNEK	2	1	4503011		1793.84	3.29			0	2	897.424	1.8
									nNANGVDLNR	2	1	4503011	N1(Deamidated)	1087.51	3.29			0	2	544.26	0.24
									VQNEcPGITR	1	1	4503011	C5(Carbamidomethyl)	1173.57	3.24			0	2	587.288	0.44
									IVQLIQDTR	1	1	4503011		1085.63	3.23			0	2	543.319	-0.55
									VQNEcPGITR	1	1	4503011	C5(Carbamidomethyl)	1173.57	3.22			0	2	587.289	2.42
									NNANGVDLNR	2	1	4503011		1086.53	3.2			0	2	543.768	0.25
									NNAnGVDLNR	2	1	4503011	N4(Deamidated)	1087.53	3.18			0	2	544.269	16.51
									NFPDLNTYIYYNEK	2	1	4503011		1793.84	3.16			0	2	897.424	2.01
									IVQLIQDTR	1	1	4503011		1085.63	3.14			0	2	543.319	-0.1
									nNANGVDLNR	2	1	4503011	N1(Deamidated)	1087.51	3.11			0	2	544.26	0.24
									NFPDLNTYIYYNEK	2	1	4503011		1793.83	3.1			0	2	897.417	-5.95
									NFPDLNTYIYYNEK	2	1	4503011		1793.84	2.99			0	2	897.424	1.8
									IVQLIQDTR	1	1	4503011		1085.63	2.98			0	2	543.319	0.13
									IVQLIQDTR	1	1	4503011		1085.63	2.95			0	2	543.316	-5.83
									NnANGVDLNR	2	1	4503011	N2(Deamidated)	1087.51	2.93			0	2	544.26	-0.21
									NNANGVDLNR	2	1	4503011		1086.53	2.87			0	2	543.768	0.58
									VQNEcPGITR	1	1	4503011	C5(Carbamidomethyl)	1173.57	2.87			0	2	587.288	0.65
									nNANGVDLNR	2	1	4503011	N1(Deamidated)	1087.51	2.87			0	2	544.26	-0.77
									NNANGVDLNR	2	1	4503011		1086.52	2.86			0	2	543.763	-8.29
									VQNEcPGITR	1	1	4503011	C5(Carbamidomethyl)	1173.56	2.86			0	2	587.286	-2.89
									IVQLIQDTR	1	1	4503011		1085.63	2.77			0	2	543.32	0.58
									IVQLIQDTR	1	1	4503011		1085.63	2.68			0	2	543.321	2.15
4503053	HAPLN1	Hyaluronan and proteoglycan link protein 1	4.52	3	2	2	2.96	60.82
									FVGFPDKK	1	1	4503053		937.515		46	0.000625414	1	2	469.261	1.02
									TYGGYQGR	1	1	4503053		901.416		38	0.00245973	0	2	451.212	0.18
									FVGFPDKK	1	1	4503053		937.515	2.96			1	2	469.261	1.02
4503107	CST3	cystatin-C	44.52	27	5	5	45.67	511.23
									LVGGPmDASVEEEGVR	1	1	4503107	M6(Oxidation)	1660.79		103	2.22e-09	0	2	830.899	3.34
									LVGGPmDASVEEEGVR	1	1	4503107	M6(Oxidation)	1660.79		95	1.48e-08	0	2	830.897	0.69
									LVGGPmDASVEEEGVR	1	1	4503107	M6(Oxidation)	1660.79		75	1.54e-06	0	2	830.897	1.28
									LVGGPmDASVEEEGVR	1	1	4503107	M6(Oxidation)	1660.79		66	1.25e-05	0	2	830.897	1.65
									ALDFAVGEYNK	1	1	4503107		1226.61		61	3.72e-05	0	2	613.809	4.91
									LVGGPmDASVEEEGVR	1	1	4503107	M6(Oxidation)	1660.79		58	7.11e-05	0	2	830.898	2.02
									AFcSFQIYAVPWQGTmTLSK	1	1	4503107	C3(Carbamidomethyl); M16(Oxidation)	2351.13		53	0.000271728	0	2	1176.07	5.48
									ALDFAVGEYNK	1	1	4503107		1226.61		48	0.000697407	0	2	613.807	0.83
									LVGGPmDASVEEEGVR	1	1	4503107	M6(Oxidation)	1660.79		44	0.00180758	0	3	554.268	2.26
									RALDFAVGEYNK	1	1	4503107		1382.71		44	0.00189844	1	2	691.86	5.12
									ALDFAVGEYNK	1	1	4503107		1226.61		43	0.00232533	0	2	613.809	5.11
									ALDFAVGEYNK	1	1	4503107		1226.61		42	0.00264537	0	2	613.807	0.53
									RALDFAVGEYNK	1	1	4503107		1382.71		41	0.00397371	1	2	691.858	1.5
									TQPNLDNcPFHDQPHLK	1	1	4503107	C8(Carbamidomethyl)	2060.96		40	0.00526973	0	2	1030.99	2.01
									AFcSFQIYAVPWQGTmTLSK	1	1	4503107	C3(Carbamidomethyl); M16(Oxidation)	2351.13	4.2			0	2	1176.07	5.48
									LVGGPmDASVEEEGVR	1	1	4503107	M6(Oxidation)	1660.79	4.06			0	3	554.268	2.26
									TQPNLDNcPFHDQPHLK	1	1	4503107	C8(Carbamidomethyl)	2060.96	4			0	2	1030.99	2.01
									LVGGPmDASVEEEGVR	1	1	4503107	M6(Oxidation)	1660.79	3.93			0	2	830.899	3.34
									AFcSFQIYAVPWQGTmTLSK	1	1	4503107	C3(Carbamidomethyl); M16(Oxidation)	2351.14	3.82			0	3	784.384	7.08
									LVGGPmDASVEEEGVR	1	1	4503107	M6(Oxidation)	1660.79	3.78			0	2	830.897	1.28
									LVGGPmDASVEEEGVR	1	1	4503107	M6(Oxidation)	1660.79	3.46			0	2	830.897	0.69
									LVGGPmDASVEEEGVR	1	1	4503107	M6(Oxidation)	1660.79	3.45			0	2	830.897	1.65
									RALDFAVGEYNK	1	1	4503107		1382.71	3.2			1	2	691.86	5.12
									ALDFAVGEYNK	1	1	4503107		1226.61	3.15			0	2	613.807	0.83
									RALDFAVGEYNK	1	1	4503107		1382.71	2.92			1	2	691.858	1.5
									LVGGPmDASVEEEGVR	1	1	4503107	M6(Oxidation)	1660.79	2.91			0	2	830.898	2.02
									ALDFAVGEYNK	1	1	4503107		1226.61	2.8			0	2	613.807	0.53
4503113	CST6	cystatin-M	14.09	4	1	1	9.89	79.3
									VTGDHVDLTTcPLAAGAQQEK	1	1	4503113	C11(Carbamidomethyl)	2211.07		54	0.000178911	0	2	1106.04	-0.57
									VTGDHVDLTTcPLAAGAQQEK	1	1	4503113	C11(Carbamidomethyl)	2211.07		48	0.000758868	0	3	737.696	0.7
									VTGDHVDLTTcPLAAGAQQEK	1	1	4503113	C11(Carbamidomethyl)	2211.07	5.24			0	2	1106.04	-0.57
									VTGDHVDLTTcPLAAGAQQEK	1	1	4503113	C11(Carbamidomethyl)	2211.07	4.65			0	3	737.696	0.7
4503117	CSTB	cystatin-B	24.49	5	2	2	10.44	105.14
									VHVGDEDFVHLR	1	1	4503117		1422.72		57	0.000120275	0	3	474.911	4.97
									SQVVAGTNYFIK	1	1	4503117		1326.71		49	0.000529224	0	2	663.856	0.26
									VHVGDEDFVHLR	1	1	4503117		1422.72	3.64			0	3	474.911	4.97
									SQVVAGTNYFIK	1	1	4503117		1326.71	3.53			0	2	663.856	0.26
									SQVVAGTNYFIK	1	1	4503117		1326.71	3.27			0	2	663.856	0.26
4503123	CTGF	connective tissue growth factor	3.72	4	1	1	7.11	93.93
									DGAPcIFGGTVYR	1	1	4503123	C5(Carbamidomethyl)	1412.66		50	0.000384322	0	2	706.835	0.43
									DGAPcIFGGTVYR	1	1	4503123	C5(Carbamidomethyl)	1412.66		44	0.00180187	0	2	706.836	1.46
									DGAPcIFGGTVYR	1	1	4503123	C5(Carbamidomethyl)	1412.66	3.78			0	2	706.836	1.46
									DGAPcIFGGTVYR	1	1	4503123	C5(Carbamidomethyl)	1412.66	3.32			0	2	706.835	0.43
4503139	CTSB	cathepsin B preproprotein	23.3	11	7	7	11.84	231.86
									HYGYNSYSVSNSEK	1	1	4503139		1634.71		91	1.69e-08	0	2	817.858	0.91
									NGPVEGAFSVYSDFLLYK	1	1	4503139		2005.98		57	0.000103556	0	2	1003.5	-2.92
									TDQYWEKI	1	1	4503139		1082.51		43	0.00201789	1	2	541.759	-5.1
									IcEPGYSPTYKQDK	1	1	4503139	C2(Carbamidomethyl)	1685.79		42	0.00290608	1	2	843.399	4.55
									LPASFDAR	1	1	4503139		876.452		41	0.00563427	0	2	438.729	-6.61
									IcEPGYSPTYK	1	1	4503139	C2(Carbamidomethyl)	1314.6		41	0.00237182	0	2	657.805	-1.16
									GQDHcGIESEVVAGIPR	1	1	4503139	C5(Carbamidomethyl)	1823.86		39	0.00620368	0	3	608.624	-7.05
									IcEPGYSPTYK	1	1	4503139	C2(Carbamidomethyl)	1314.6		38	0.00475302	0	2	657.802	-4.59
									NGPVEGAFSVYSDFLLYK	1	1	4503139		2005.98	4.52			0	2	1003.5	-2.92
									HYGYNSYSVSNSEK	1	1	4503139		1634.71	4.49			0	2	817.858	0.91
									IcEPGYSPTYKQDK	1	1	4503139	C2(Carbamidomethyl)	1685.79	2.83			1	2	843.399	4.55
4503355	DOCK1	dedicator of cytokinesis protein 1	0.64	1	1	1	2.76	0
									EILLPmMTDQLK	1	1	4503355	M6(Oxidation)	1447.75	2.76			0	2	724.377	-4.97
4503471	EEF1A1	elongation factor 1-alpha 1	2.38	2	1	1	3.2	50.07
									IGGIGTVPVGR	2	1	4503471		1025.61		50	9e-05	0	2	513.309	-0.35
									IGGIGTVPVGR	2	1	4503471		1025.61	3.2			0	2	513.309	-0.35
4503483	EEF2	Elongation factor 2	3.85	4	3	3	6.63	50.46
									ETVSEESNVLcLSK	1	1	4503483	C11(Carbamidomethyl)	1594.76		39	0.0059121	0	2	797.886	1.17
									DKEGKPLLK	1	1	4503483		1027.63		32	0.0109679	1	2	514.317	11.99
									ETVSEESNVLcLSK	1	1	4503483	C11(Carbamidomethyl)	1594.76	3.93			0	2	797.886	1.17
									GEGQLGPAER	1	1	4503483		1013.5	2.7			0	2	507.254	-0.03
4503515	EIF3H	Eukaryotic translation initiation factor 3 subunit H	5.4	2	1	1	4.45	64.83
									EGTGSTATSSSSTAGAAGK	1	1	4503515		1627.74		65	1.22e-05	0	2	814.375	0.98
									EGTGSTATSSSSTAGAAGK	1	1	4503515		1627.74	4.45			0	2	814.375	0.98
4503549	ELANE	Neutrophil elastase preproprotein	3	1	1	1	0	38.24
									SNVcTLVR	1	1	4503549	C4(Carbamidomethyl)	948.494		38	0.007146	0	2	474.751	0.76
4503571	ENO1	Alpha-enolase isoform 1	32.95	41	10	10	79.35	646.2
									VNQIGSVTESIQAcK	4	1	4503571	C14(Carbamidomethyl)	1633.81		111	5.47e-10	0	2	817.41	-4.86
									AAVPSGASTGIYEALELR	4	1	4503571		1804.95		101	3.71e-09	0	2	902.977	1.68
									AAVPSGASTGIYEALELR	4	1	4503571		1804.95		91	3.92e-08	0	2	902.977	1.07
									VNQIGSVTESIQAcK	4	1	4503571	C14(Carbamidomethyl)	1633.82		82	3.84e-07	0	2	817.416	1.42
									VNQIGSVTESIQAcK	4	1	4503571	C14(Carbamidomethyl)	1633.82		75	1.74e-06	0	2	817.415	1.04
									GNPTVEVDLFTSK	1	1	4503571		1406.72		74	1.94e-06	0	2	703.863	1.38
									VNQIGSVTESIQAcK	4	1	4503571	C14(Carbamidomethyl)	1633.82		69	6.71e-06	0	2	817.416	1.94
									YISPDQLADLYK	2	1	4503571		1425.73		69	6.69e-06	0	2	713.367	0.98
									AAVPSGASTGIYEALELR	4	1	4503571		1804.95		67	8.47e-06	0	2	902.977	1.27
									YISPDQLADLYK	2	1	4503571		1425.73		67	1.01e-05	0	2	713.368	1.41
									GNPTVEVDLFTSK	1	1	4503571		1406.72		65	1.9e-05	0	2	703.863	1.29
									FTASAGIQVVGDDLTVTNPK	2	1	4503571		2033.06		62	2.27e-05	0	2	1017.03	0.86
									VNQIGSVTESIQAcK	4	1	4503571	C14(Carbamidomethyl)	1633.82		58	8.72e-05	0	2	817.415	0.52
									GNPTVEVDLFTSK	1	1	4503571		1406.72		55	0.000178813	0	2	703.862	1.03
									DATNVGDEGGFAPNILENK	2	1	4503571		1960.93		48	0.00072511	0	2	980.967	0.78
									YISPDQLADLYK	2	1	4503571		1425.73		48	0.000721433	0	2	713.368	2.27
									YISPDQLADLYK	2	1	4503571		1425.73		47	0.000913111	0	2	713.368	1.41
									VNQIGSVTESIQAcK	4	1	4503571	C14(Carbamidomethyl)	1633.82		47	0.00114298	0	3	545.278	-1.21
									GNPTVEVDLFTSK	1	1	4503571		1406.72		47	0.00104993	0	2	703.863	1.12
									AAVPSGASTGIYEALELRDNDK	1	1	4503571		2277.13		46	0.001409	1	2	1139.07	-0.67
									HIADLAGNSEVILPVPAFNVINGGSHAGNK	2	1	4503571		3011.57		40	0.00232047	0	3	1004.53	1.21
									YISPDQLADLYK	2	1	4503571		1425.73		39	0.0056617	0	2	713.367	0.47
									YISPDQLADLYK	2	1	4503571		1425.73		38	0.00795286	0	2	713.368	1.24
									YISPDQLADLYK	2	1	4503571		1425.73		38	0.00834636	0	2	713.367	0.56
									FTASAGIQVVGDDLTVTNPKR	2	1	4503571		2189.16		34	0.0114656	1	3	730.392	1.94
									FTASAGIQVVGDDLTVTNPK	2	1	4503571		2033.06	5.32			0	2	1017.03	0.86
									HIADLAGNSEVILPVPAFNVINGGSHAGNK	2	1	4503571		3011.57	5.13			0	3	1004.53	1.21
									DATNVGDEGGFAPNILENK	2	1	4503571		1960.93	4.56			0	2	980.967	0.78
									AAVPSGASTGIYEALELR	4	1	4503571		1804.95	4.48			0	2	902.977	1.68
									VNQIGSVTESLQAcK	4	1	4503571	C14(Carbamidomethyl)	1633.82	4.29			0	3	545.278	-1.21
									AAVPSGASTGIYEALELR	4	1	4503571		1804.95	4.01			0	2	902.977	1.27
									VNQIGSVTESLQAcK	4	1	4503571	C14(Carbamidomethyl)	1633.81	3.99			0	2	817.41	-4.86
									VNQIGSVTESIQAcK	4	1	4503571	C14(Carbamidomethyl)	1633.82	3.97			0	2	817.415	1.04
									VNQIGSVTESIQAcK	4	1	4503571	C14(Carbamidomethyl)	1633.82	3.72			0	2	817.416	1.42
									YISPDQLADLYK	2	1	4503571		1425.73	3.71			0	2	713.368	1.41
									VNQIGSVTESIQAcK	4	1	4503571	C14(Carbamidomethyl)	1633.82	3.69			0	2	817.416	1.94
									GNPTVEVDLFTSK	1	1	4503571		1406.72	3.67			0	2	703.863	1.38
									AAVPSGASTGIYEALELR	4	1	4503571		1804.95	3.65			0	2	902.977	1.07
									YISPDQLADLYK	2	1	4503571		1425.73	3.53			0	2	713.367	0.98
									VNQIGSVTESIQAcK	4	1	4503571	C14(Carbamidomethyl)	1633.82	3.44			0	2	817.415	0.52
									AAVPSGASTGIYEALELR	4	1	4503571		1804.95	3.26			0	3	602.32	0.59
									GNPTVEVDLFTSK	1	1	4503571		1406.72	3.22			0	2	703.863	1.29
									LNVTEQEKIDK	1	1	4503571		1316.71	3.18			1	2	658.857	0.51
									YISPDQLADLYK	2	1	4503571		1425.73	3.17			0	2	713.368	1.41
									YISPDQLADLYK	2	1	4503571		1425.73	3.02			0	2	713.367	0.47
									AAVPSGASTGIYEALELRDNDK	1	1	4503571		2277.13	3			1	2	1139.07	-0.67
									YISPDQLADLYK	2	1	4503571		1425.73	2.96			0	2	713.368	1.24
									YISPDQLADLYK	2	1	4503571		1425.73	2.85			0	2	713.367	0.9
									GNPTVEVDLFTSK	1	1	4503571		1406.72	2.85			0	2	703.862	1.03
									GNPTVEVDLFTSK	1	1	4503571		1406.72	2.77			0	2	703.863	2.07
									GNPTVEVDLFTSK	1	1	4503571		1406.72	2.72			0	2	703.863	1.12
4503625	F10	coagulation factor X preproprotein	30.33	50	13	13	85.25	924.05
									QEDAcQGDSGGPHVTR	1	1	4503625	C5(Carbamidomethyl)	1713.73		110	1.88e-10	0	2	857.368	1.95
									DGDQcETSPcQNQGK	1	1	4503625	C5(Carbamidomethyl); C10(Carbamidomethyl)	1723.67		80	4.19e-08	0	2	862.338	2.13
									QEDAcQGDSGGPHVTR	1	1	4503625	C5(Carbamidomethyl)	1713.73		78	2.93e-07	0	2	857.368	2.16
									YKDGDQcETSPcQNQGK	1	1	4503625	C7(Carbamidomethyl); C12(Carbamidomethyl)	2014.82		70	1.06e-06	1	2	1007.92	-0.04
									DGDQcETSPcQNQGK	1	1	4503625	C5(Carbamidomethyl); C10(Carbamidomethyl)	1723.67		67	9.21e-07	0	2	862.338	1.99
									DGDQcETSPcqNQGK	1	1	4503625	C5(Carbamidomethyl); C10(Carbamidomethyl); Q11(Deamidated)	1724.65		65	6.36e-07	0	2	862.826	-1.84
									QEDAcQGDSGGPHVTR	1	1	4503625	C5(Carbamidomethyl)	1713.73		60	1.75e-05	0	3	571.914	1.12
									QEDAcQGDSGGPHVTR	1	1	4503625	C5(Carbamidomethyl)	1713.73		58	2.8e-05	0	3	571.913	0.27
									QEDAcQGDSGGPHVTR	1	1	4503625	C5(Carbamidomethyl)	1713.72		57	2.68e-05	0	3	571.91	-4.54
									NTEQEEGGEAVHEVEVVIK	1	1	4503625		2096.01		54	0.000182453	0	2	1048.51	0.06
									QEDAcQGDSGGPHVTR	1	1	4503625	C5(Carbamidomethyl)	1713.71		50	0.000143618	0	3	571.909	-7.75
									NTEQEEGGEAVHEVEVVIK	1	1	4503625		2096.01		46	0.00121941	0	2	1048.51	0.06
									LcSLDNGDcDQFcHEEQNSVVcScAR	1	1	4503625	C2(Carbamidomethyl); C9(Carbamidomethyl); C13(Carbamidomethyl); C22(Carbamidomethyl); C24(Carbamidomethyl)	3160.22		46	9.43e-05	0	3	1054.08	-1.98
									AcIPTGPYPcGK	1	1	4503625	C2(Carbamidomethyl); C10(Carbamidomethyl)	1320.61		46	0.00110933	0	2	660.808	0.58
									DGDQcETSPcqNQGK	1	1	4503625	C5(Carbamidomethyl); C10(Carbamidomethyl); Q11(Deamidated)	1724.65		45	7.1e-05	0	2	862.829	1.35
									DGDQcETSPcQNQGK	1	1	4503625	C5(Carbamidomethyl); C10(Carbamidomethyl)	1723.67		45	0.000138481	0	2	862.338	1.85
									YKDGDQcETSPcQNQGK	1	1	4503625	C7(Carbamidomethyl); C12(Carbamidomethyl)	2014.82		44	0.000425019	1	3	672.279	0.26
									mNVAPAcLPER	1	1	4503625	M1(Oxidation); C7(Carbamidomethyl)	1273.6		44	0.00181898	0	2	637.305	0.48
									AcIPTGPYPcGK	1	1	4503625	C2(Carbamidomethyl); C10(Carbamidomethyl)	1320.61		43	0.00223866	0	2	660.809	1.69
									TGIVSGFGR	1	1	4503625		893.484		42	0.00212948	0	2	447.246	0
									AcIPTGPYPcGK	1	1	4503625	C2(Carbamidomethyl); C10(Carbamidomethyl)	1320.61		41	0.00323586	0	2	660.808	1.13
									TGIVSGFGR	1	1	4503625		893.484		40	0.00350973	0	2	447.245	-0.54
									MLEVPYVDR	1	1	4503625		1121.57		39	0.00682285	0	2	561.287	-0.15
									NcELFTR	1	1	4503625	C2(Carbamidomethyl)	939.436		39	0.00357189	0	2	470.222	1.08
									DGDQcETSPcQNQGK	1	1	4503625	C5(Carbamidomethyl); C10(Carbamidomethyl)	1723.67		37	0.000919155	0	2	862.337	1.64
									MLEVPYVDR	1	1	4503625		1121.57		36	0.0133975	0	2	561.287	0.61
									DGDQcETSPcQNQGK	1	1	4503625	C5(Carbamidomethyl); C10(Carbamidomethyl)	1723.67		36	0.0010824	0	2	862.338	1.78
									DGDQcETSPcQNQGK	1	1	4503625	C5(Carbamidomethyl); C10(Carbamidomethyl)	1723.67		32	0.00271302	0	2	862.338	2.27
									YKDGDQcETSPcQNQGK	1	1	4503625	C7(Carbamidomethyl); C12(Carbamidomethyl)	2014.82	5.36			1	2	1007.92	-0.04
									NTEQEEGGEAVHEVEVVIK	1	1	4503625		2096.01	5.24			0	2	1048.51	0.06
									DGDQcETSPcqNQGK	1	1	4503625	C5(Carbamidomethyl); C10(Carbamidomethyl); Q11(Deamidated)	1724.65	5.18			0	2	862.826	-1.84
									NTEQEEGGEAVHEVEVVIK	1	1	4503625		2096.01	4.66			0	2	1048.51	0.06
									DGDQcETSPcqNQGK	1	1	4503625	C5(Carbamidomethyl); C10(Carbamidomethyl); Q11(Deamidated)	1724.65	4.54			0	2	862.829	1.35
									LcSLDNGDcDQFcHEEQNSVVcScAR	1	1	4503625	C2(Carbamidomethyl); C9(Carbamidomethyl); C13(Carbamidomethyl); C22(Carbamidomethyl); C24(Carbamidomethyl)	3160.22	4.46			0	3	1054.08	-1.98
									DGDQcETSPcQNQGK	1	1	4503625	C5(Carbamidomethyl); C10(Carbamidomethyl)	1723.67	4.32			0	2	862.338	1.99
									DGDQcETSPcQNQGK	1	1	4503625	C5(Carbamidomethyl); C10(Carbamidomethyl)	1723.67	4.22			0	2	862.338	2.13
									QEDAcQGDSGGPHVTR	1	1	4503625	C5(Carbamidomethyl)	1713.73	4.09			0	2	857.368	2.16
									QEDAcQGDSGGPHVTR	1	1	4503625	C5(Carbamidomethyl)	1713.73	4.01			0	2	857.368	1.95
									DGDQcETSPcQNQGK	1	1	4503625	C5(Carbamidomethyl); C10(Carbamidomethyl)	1723.67	3.84			0	2	862.338	1.85
									NTEQEEGGEAVHEVEVVIK	1	1	4503625		2096.02	3.77			0	2	1048.51	1.46
									DGDQcETSPcQNQGK	1	1	4503625	C5(Carbamidomethyl); C10(Carbamidomethyl)	1723.67	3.7			0	2	862.338	2.27
									YKDGDQcETSPcQNQGK	1	1	4503625	C7(Carbamidomethyl); C12(Carbamidomethyl)	2014.83	3.66			1	3	672.281	2.17
									DGDQcETSPcQNQGK	1	1	4503625	C5(Carbamidomethyl); C10(Carbamidomethyl)	1723.67	3.62			0	2	862.337	1.64
									YKDGDQcETSPcQNQGK	1	1	4503625	C7(Carbamidomethyl); C12(Carbamidomethyl)	2014.82	3.55			1	3	672.279	0.26
									DGDQcETSPcQNQGK	1	1	4503625	C5(Carbamidomethyl); C10(Carbamidomethyl)	1723.67	3.06			0	2	862.338	1.78
									AcIPTGPYPcGK	1	1	4503625	C2(Carbamidomethyl); C10(Carbamidomethyl)	1320.61	2.9			0	2	660.808	0.58
									TGIVSGFGR	1	1	4503625		893.484	2.83			0	2	447.246	0
									mNVAPAcLPERDWAESTLmTQK	1	1	4503625	M1(Oxidation); C7(Carbamidomethyl); M19(Oxidation)	2580.19	2.83			1	2	1290.6	0.76
									ETYDFDIAVLR	1	1	4503625		1341.67	2.72			0	2	671.338	0.14
									DWAESTLMTQK	1	1	4503625		1309.61	2.72			0	2	655.308	-0.68
4503627	F11	coagulation factor XI	19.52	44	11	11	61.92	719.17
									DSVTETLPR	1	1	4503627		1017.52		69	8.27e-06	0	2	509.262	-4.07
									mAESGYDIALLK	1	1	4503627	M1(Oxidation)	1326.66		69	6.37e-06	0	2	663.835	0.93
									DSVTETLPR	1	1	4503627		1017.52		69	9.58e-06	0	2	509.262	-4.61
									mAESGYDIALLK	1	1	4503627	M1(Oxidation)	1326.66		67	9.18e-06	0	2	663.835	0.65
									mAESGYDIALLK	1	1	4503627	M1(Oxidation)	1326.66		67	9.31e-06	0	2	663.834	0.19
									mAESGYDIALLK	1	1	4503627	M1(Oxidation)	1326.66		57	9e-05	0	2	663.835	1.21
									DSVTETLPR	1	1	4503627		1017.52		56	0.000161848	0	2	509.263	-3.23
									IPLVTNEEcQK	1	1	4503627	C9(Carbamidomethyl)	1330.67		55	0.000161212	0	2	665.838	1.36
									cQFFTYTPAQAScNEGK	1	1	4503627	C1(Carbamidomethyl); C13(Carbamidomethyl)	2008.85		51	0.000108128	0	2	1004.93	-0.73
									cQFFTYTPAQAScNEGK	1	1	4503627	C1(Carbamidomethyl); C13(Carbamidomethyl)	2008.85		51	0.000113838	0	2	1004.93	0.54
									DAcKGDSGGPLScK	1	1	4503627	C3(Carbamidomethyl); C13(Carbamidomethyl)	1451.63		49	0.000260843	1	2	726.317	1.43
									DSVTETLPR	1	1	4503627		1017.52		49	0.00090212	0	2	509.265	1.2
									GGISGYTLR	1	1	4503627		923.494		48	0.000504515	0	2	462.251	-0.38
									mAESGYDIALLK	1	1	4503627	M1(Oxidation)	1326.66		47	0.000940037	0	2	663.836	2.49
									IPLVTNEEcQK	1	1	4503627	C9(Carbamidomethyl)	1330.67		46	0.00120614	0	2	665.838	1.45
									MAESGYDIALLK	1	1	4503627		1310.67		45	0.00170374	0	2	655.836	-0.8
									DSVTETLPR	1	1	4503627		1017.52		45	0.00241985	0	2	509.264	-0.78
									MAESGYDIALLK	1	1	4503627		1310.67		43	0.00249559	0	2	655.837	1.07
									TSESGLPSTR	1	1	4503627		1034.51		42	0.00423604	0	2	517.76	0.43
									ALSGFSLQScR	1	1	4503627	C10(Carbamidomethyl)	1225.6		41	0.00374604	0	2	613.304	1.28
									ALSGFSLQScR	1	1	4503627	C10(Carbamidomethyl)	1225.59		40	0.00413513	0	2	613.299	-7.79
									IPLVTNEEcQKR	1	1	4503627	C9(Carbamidomethyl)	1486.77		39	0.00687831	1	2	743.888	0.86
									ALSGFSLQScR	1	1	4503627	C10(Carbamidomethyl)	1225.6		38	0.00754459	0	2	613.303	-0.52
									TSESGLPSTR	1	1	4503627		1034.51		38	0.010681	0	2	517.76	1.37
									GGISGYTLR	1	1	4503627		923.505		37	0.00445131	0	2	462.256	11.45
									GGISGYTLR	1	1	4503627		923.493		36	0.00779604	0	2	462.25	-1.57
									cQFFTYTPAQAScNEGK	1	1	4503627	C1(Carbamidomethyl); C13(Carbamidomethyl)	2008.85	5.13			0	2	1004.93	-0.73
									cQFFTYTPAQAScNEGK	1	1	4503627	C1(Carbamidomethyl); C13(Carbamidomethyl)	2008.85	4.32			0	2	1004.93	0.54
									mAESGYDIALLK	1	1	4503627	M1(Oxidation)	1326.66	3.89			0	2	663.834	0.19
									mAESGYDIALLK	1	1	4503627	M1(Oxidation)	1326.66	3.64			0	2	663.835	0.65
									MAESGYDIALLK	1	1	4503627		1310.67	3.63			0	2	655.837	1.07
									IPLVTNEEcQK	1	1	4503627	C9(Carbamidomethyl)	1330.67	3.59			0	2	665.838	1.45
									IPLVTNEEcQK	1	1	4503627	C9(Carbamidomethyl)	1330.67	3.57			0	2	665.838	1.36
									DTcFEGGDITTVFTPSAK	1	1	4503627	C3(Carbamidomethyl)	1945.88	3.56			0	2	973.444	-1.73
									mAESGYDIALLK	1	1	4503627	M1(Oxidation)	1326.66	3.49			0	2	663.835	1.21
									MAESGYDIALLK	1	1	4503627		1310.67	3.47			0	2	655.836	-0.8
									mAESGYDIALLK	1	1	4503627	M1(Oxidation)	1326.66	3.41			0	2	663.835	0.93
									IPLVTNEEcQKR	1	1	4503627	C9(Carbamidomethyl)	1486.77	3.19			1	2	743.888	0.86
									ALSGFSLQScR	1	1	4503627	C10(Carbamidomethyl)	1225.6	2.98			0	2	613.303	-0.52
									TAAISGYSFK	1	1	4503627		1044.54	2.85			0	2	522.772	0.1
									TSESGLPSTR	1	1	4503627		1034.51	2.84			0	2	517.76	1.37
									DSVTETLPR	1	1	4503627		1017.52	2.82			0	2	509.262	-4.07
									mAESGYDIALLK	1	1	4503627	M1(Oxidation)	1326.66	2.8			0	2	663.836	2.49
									GGISGYTLR	1	1	4503627		923.494	2.72			0	2	462.251	-0.38
4503635	F2	prothrombin preproprotein	54.66	439	33	33	908.7	6666.04
									DKLAAcLEGNcAEGLGTNYR	1	1	4503635	C6(Carbamidomethyl); C11(Carbamidomethyl)	2212.02		140	4.17e-13	1	2	1106.51	1.45
									LAAcLEGNcAEGLGTNYR	1	1	4503635	C4(Carbamidomethyl); C9(Carbamidomethyl)	1968.89		122	2.23e-11	0	2	984.949	0.49
									DKLAAcLEGNcAEGLGTNYR	1	1	4503635	C6(Carbamidomethyl); C11(Carbamidomethyl)	2212		116	8.76e-11	1	2	1106.5	-5.84
									DKLAAcLEGNcAEGLGTNYR	1	1	4503635	C6(Carbamidomethyl); C11(Carbamidomethyl)	2212.01		114	1.77e-10	1	2	1106.51	1.12
									HQDFNSAVQLVENFcR	1	1	4503635	C15(Carbamidomethyl)	1963.91		102	2.47e-09	0	2	982.458	0.5
									HQDFNSAVQLVENFcR	1	1	4503635	C15(Carbamidomethyl)	1963.89		102	2.27e-09	0	2	982.45	-7.83
									DKLAAcLEGNcAEGLGTNYR	1	1	4503635	C6(Carbamidomethyl); C11(Carbamidomethyl)	2212.01		102	2.87e-09	1	2	1106.51	0.89
									NPDSSTTGPWcYTTDPTVR	1	1	4503635	C11(Carbamidomethyl)	2154.94		100	2.8e-09	0	2	1077.97	-0.23
									NPDSSTTGPWcYTTDPTVR	1	1	4503635	C11(Carbamidomethyl)	2154.94		99	3.08e-09	0	2	1077.97	0.91
									HQDFNSAVQLVENFcR	1	1	4503635	C15(Carbamidomethyl)	1963.9		99	4.46e-09	0	2	982.452	-5.65
									LAAcLEGNcAEGLGTNYR	1	1	4503635	C4(Carbamidomethyl); C9(Carbamidomethyl)	1968.89		98	5.5e-09	0	2	984.95	1.42
									GQPSVLQVVNLPIVERPVcK	1	1	4503635	C19(Carbamidomethyl)	2232.24		95	3.63e-09	0	2	1116.62	-8.06
									NPDSSTTGPWcYTTDPTVR	1	1	4503635	C11(Carbamidomethyl)	2154.94		93	1.17e-08	0	2	1077.97	-0.45
									LAAcLEGNcAEGLGTNYR	1	1	4503635	C4(Carbamidomethyl); C9(Carbamidomethyl)	1968.88		93	1.47e-08	0	2	984.942	-6.95
									HQDFNSAVQLVENFcR	1	1	4503635	C15(Carbamidomethyl)	1963.89		90	3.37e-08	0	2	982.451	-6.71
									HQDFNSAVQLVENFcR	1	1	4503635	C15(Carbamidomethyl)	1963.9		86	9.88e-08	0	2	982.451	-6.4
									SEGSSVNLSPPLEQcVPDR	1	1	4503635	C15(Carbamidomethyl)	2070.96		85	1.52e-07	0	2	1035.99	-6.26
									HQDFNSAVQLVENFcR	1	1	4503635	C15(Carbamidomethyl)	1963.89		83	1.64e-07	0	2	982.45	-7.45
									LAAcLEGNcAEGLGTNYR	1	1	4503635	C4(Carbamidomethyl); C9(Carbamidomethyl)	1968.89		83	1.89e-07	0	2	984.951	2.11
									NPDSSTTGPWcYTTDPTVR	1	1	4503635	C11(Carbamidomethyl)	2154.93		83	1.2e-07	0	2	1077.97	-4.19
									DKLAAcLEGncAEGLGTNYR	1	1	4503635	C6(Carbamidomethyl); N10(Deamidated); C11(Carbamidomethyl)	2213.02		79	5.19e-07	1	2	1107.01	8.56
									KSPQELLcGASLISDR	2	1	4503635	C8(Carbamidomethyl)	1773.91		79	6.93e-07	1	2	887.457	-5.65
									LAAcLEGNcAEGLGTNYR	1	1	4503635	C4(Carbamidomethyl); C9(Carbamidomethyl)	1968.88		78	4.29e-07	0	2	984.942	-6.45
									NPDSSTTGPWcYTTDPTVR	1	1	4503635	C11(Carbamidomethyl)	2154.94		78	3.77e-07	0	2	1077.97	-0.34
									SEGSSVNLSPPLEQcVPDRGQQYQGR	1	1	4503635	C15(Carbamidomethyl)	2888.34		77	8.54e-07	1	3	963.452	-6.02
									SPQELLcGASLISDR	2	1	4503635	C7(Carbamidomethyl)	1645.81		77	1.14e-06	0	2	823.41	-5.42
									NPDSSTTGPWcYTTDPTVR	1	1	4503635	C11(Carbamidomethyl)	2154.93		76	4.86e-07	0	2	1077.97	-5.44
									NPDSSTTGPWcYTTDPTVR	1	1	4503635	C11(Carbamidomethyl)	2154.94		76	6.16e-07	0	2	1077.97	-0.11
									LAVTTHGLPcLAWASAQAK	1	1	4503635	C10(Carbamidomethyl)	1995.03		76	1.02e-06	0	2	998.021	-7.22
									ETAASLLQAGYKGR	1	1	4503635		1464.78		75	1.09e-06	1	2	732.895	1.49
									LAVTTHGLPcLAWASAQAK	1	1	4503635	C10(Carbamidomethyl)	1995.04		75	1.16e-06	0	2	998.021	-6.3
									NPDSSTTGPWcYTTDPTVR	1	1	4503635	C11(Carbamidomethyl)	2154.94		75	8.47e-07	0	2	1077.97	-0.57
									GQPSVLQVVNLPIVERPVcK	1	1	4503635	C19(Carbamidomethyl)	2232.25		74	3.15e-07	0	2	1116.63	-1.61
									RQEcSIPVcGQDQVTVAmTPR	1	1	4503635	C4(Carbamidomethyl); C9(Carbamidomethyl); M18(Oxidation)	2448.14		74	1.83e-06	1	3	816.72	0.84
									LAAcLEGNcAEGLGTNYR	1	1	4503635	C4(Carbamidomethyl); C9(Carbamidomethyl)	1968.88		73	1.35e-06	0	2	984.943	-6.33
									GQPSVLQVVNLPIVERPVcK	1	1	4503635	C19(Carbamidomethyl)	2232.25		73	4.46e-07	0	2	1116.63	-0.52
									NPDSSTTGPWcYTTDPTVR	1	1	4503635	C11(Carbamidomethyl)	2154.93		71	1.52e-06	0	2	1077.97	-5.21
									LAAcLEGNcAEGLGTNYR	1	1	4503635	C4(Carbamidomethyl); C9(Carbamidomethyl)	1968.88		71	2.24e-06	0	2	984.941	-7.57
									SPQELLcGASLISDR	2	1	4503635	C7(Carbamidomethyl)	1645.81		71	4.54e-06	0	2	823.409	-6.46
									NPDSSTTGPWcYTTDPTVR	1	1	4503635	C11(Carbamidomethyl)	2154.94		69	3.55e-06	0	2	1077.97	1.02
									GQPSVLQVVNLPIVERPVcK	1	1	4503635	C19(Carbamidomethyl)	2232.23		69	1.72e-06	0	2	1116.62	-10.8
									NPDSSTTGPWcYTTDPTVR	1	1	4503635	C11(Carbamidomethyl)	2154.93		68	3.2e-06	0	2	1077.97	-6.34
									ETAASLLQAGYK	1	1	4503635		1251.65		67	8.98e-06	0	2	626.328	-8.18
									SEGSSVNLSPPLEQcVPDR	1	1	4503635	C15(Carbamidomethyl)	2070.98		66	1.1e-05	0	3	690.998	1.3
									SEGSSVNLSPPLEQcVPDR	1	1	4503635	C15(Carbamidomethyl)	2070.96		66	1.14e-05	0	2	1035.98	-8.62
									LAVTTHGLPcLAWASAQAK	1	1	4503635	C10(Carbamidomethyl)	1995.04		66	9.95e-06	0	2	998.022	-5.26
									LAVTTHGLPcLAWASAQAK	1	1	4503635	C10(Carbamidomethyl)	1995.05		66	8.74e-06	0	2	998.027	-0.3
									IVEGSDAEIGmSPWQVmLFR	1	1	4503635	M11(Oxidation); M17(Oxidation)	2297.09		66	1.22e-05	0	2	1149.05	-0.39
									SEGSSVNLSPPLEQcVPDR	1	1	4503635	C15(Carbamidomethyl)	2070.97		66	1.2e-05	0	2	1035.99	-5.2
									RGDAcEGDSGGPFVmK	2	1	4503635	C5(Carbamidomethyl); M15(Oxidation)	1698.72		65	5.33e-06	1	2	849.864	-0.52
									HQDFNSAVQLVENFcR	1	1	4503635	C15(Carbamidomethyl)	1963.91		64	1.54e-05	0	2	982.457	-0.86
									DKLAAcLEGNcAEGLGTNYR	1	1	4503635	C6(Carbamidomethyl); C11(Carbamidomethyl)	2212		64	1.39e-05	1	3	738.004	-6.56
									QEcSIPVcGQDQVTVAmTPR	1	1	4503635	C3(Carbamidomethyl); C8(Carbamidomethyl); M17(Oxidation)	2292.04		64	1.83e-05	0	2	1146.52	-0.23
									DKLAAcLEGNcAEGLGTNYR	1	1	4503635	C6(Carbamidomethyl); C11(Carbamidomethyl)	2212.02		63	2e-05	1	3	738.01	1.8
									GDAcEGDSGGPFVmK	2	1	4503635	C4(Carbamidomethyl); M14(Oxidation)	1542.62		63	4.65e-06	0	2	771.813	-0.86
									NPDSSTTGPWcYTTDPTVR	1	1	4503635	C11(Carbamidomethyl)	2154.94		62	1.58e-05	0	2	1077.97	0.57
									VTGWGNLKETWTANVGK	1	1	4503635		1860.95		62	3.5e-05	1	2	930.979	-5.24
									RQEcSIPVcGQDQVTVAmTPR	1	1	4503635	C4(Carbamidomethyl); C9(Carbamidomethyl); M18(Oxidation)	2448.12		62	2.49e-05	1	3	816.712	-9.19
									DKLAAcLEGNcAEGLGTNYR	1	1	4503635	C6(Carbamidomethyl); C11(Carbamidomethyl)	2212		61	3.21e-05	1	3	738.005	-5.73
									LAVTTHGLPcLAWASAQAK	1	1	4503635	C10(Carbamidomethyl)	1995.05		60	3.06e-05	0	2	998.027	-0.3
									SEGSSVNLSPPLEQcVPDRGQQYQGR	1	1	4503635	C15(Carbamidomethyl)	2888.36		60	4.77e-05	1	3	963.458	-0.25
									GDAcEGDSGGPFVmK	2	1	4503635	C4(Carbamidomethyl); M14(Oxidation)	1542.62		60	9.37e-06	0	2	771.815	1.6
									GDAcEGDSGGPFVmK	2	1	4503635	C4(Carbamidomethyl); M14(Oxidation)	1542.62		58	1.33e-05	0	2	771.815	1.91
									DKLAAcLEGNcAEGLGTNYR	1	1	4503635	C6(Carbamidomethyl); C11(Carbamidomethyl)	2212.01		58	6.15e-05	1	3	738.01	0.89
									TATSEYQTFFNPR	1	1	4503635		1561.73		58	7.6e-05	0	2	781.37	2.74
									DKLAAcLEGNcAEGLGTNYR	1	1	4503635	C6(Carbamidomethyl); C11(Carbamidomethyl)	2212.02		58	7.33e-05	1	3	738.01	1.63
									TATSEYQTFFNPR	1	1	4503635		1561.73		57	7.84e-05	0	2	781.369	1.96
									ETAASLLQAGYK	1	1	4503635		1251.66		57	0.000110466	0	2	626.332	-1.45
									RQEcSIPVcGQDQVTVAmTPR	1	1	4503635	C4(Carbamidomethyl); C9(Carbamidomethyl); M18(Oxidation)	2448.13		56	9.51e-05	1	3	816.716	-3.95
									LAVTTHGLPcLAWASAQAK	1	1	4503635	C10(Carbamidomethyl)	1995.04		56	9.05e-05	0	2	998.022	-5.69
									ETAASLLQAGYK	1	1	4503635		1251.66		56	0.000117058	0	2	626.335	3.82
									SGIEcQLWR	2	1	4503635	C5(Carbamidomethyl)	1148.54		56	0.000124877	0	2	574.774	-10.48
									SPQELLcGASLISDR	2	1	4503635	C7(Carbamidomethyl)	1645.83		56	0.00015031	0	2	823.417	3.25
									DKLAAcLEGNcAEGLGTNYR	1	1	4503635	C6(Carbamidomethyl); C11(Carbamidomethyl)	2212		55	0.000109695	1	3	738.005	-4.91
									LAVTTHGLPcLAWASAQAK	1	1	4503635	C10(Carbamidomethyl)	1995.05		55	0.000100976	0	2	998.028	0
									RQEcSIPVcGQDQVTVAmTPR	1	1	4503635	C4(Carbamidomethyl); C9(Carbamidomethyl); M18(Oxidation)	2448.13		55	0.000121711	1	3	816.714	-6.34
									SEGSSVNLSPPLEQcVPDR	1	1	4503635	C15(Carbamidomethyl)	2070.98		55	0.000161662	0	2	1035.99	-0.13
									LAVTTHGLPcLAWASAQAK	1	1	4503635	C10(Carbamidomethyl)	1995.07		54	0.00010323	0	2	998.037	9.12
									GQPSVLQVVNLPIVERPVcK	1	1	4503635	C19(Carbamidomethyl)	2232.24		54	4.6e-05	0	3	744.75	-7.96
									GDAcEGDSGGPFVMK	2	1	4503635	C4(Carbamidomethyl)	1526.63		54	5.29e-05	0	2	763.817	0.84
									GDAcEGDSGGPFVMK	2	1	4503635	C4(Carbamidomethyl)	1526.63		53	5.61e-05	0	2	763.817	0.76
									ETAASLLQAGYK	1	1	4503635		1251.65		53	0.0002129	0	2	626.329	-5.74
									TATSEYQTFFNPR	1	1	4503635		1561.73		53	0.000208439	0	2	781.369	1.18
									ETAASLLQAGYK	1	1	4503635		1251.65		53	0.000241429	0	2	626.328	-7.3
									SEGSSVNLSPPLEQcVPDRGQQYQGR	1	1	4503635	C15(Carbamidomethyl)	2888.36		53	0.000253572	1	3	963.458	-0.31
									TATSEYQTFFNPR	1	1	4503635		1561.73		52	0.000254382	0	2	781.369	1.49
									LAVTTHGLPcLAWASAQAK	1	1	4503635	C10(Carbamidomethyl)	1995.05		52	0.000215739	0	2	998.029	0.8
									RQEcSIPVcGQDQVTVAmTPR	1	1	4503635	C4(Carbamidomethyl); C9(Carbamidomethyl); M18(Oxidation)	2448.15		52	0.000303729	1	3	816.721	2.71
									SEGSSVNLSPPLEQcVPDR	1	1	4503635	C15(Carbamidomethyl)	2070.98		52	0.000339662	0	2	1035.99	0.57
									ELLESYIDGR	1	1	4503635		1194.6		51	0.000380068	0	2	597.805	2.05
									GDAcEGDSGGPFVMK	2	1	4503635	C4(Carbamidomethyl)	1526.63		51	9.65e-05	0	2	763.817	1
									GDAcEGDSGGPFVmK	2	1	4503635	C4(Carbamidomethyl); M14(Oxidation)	1542.62		51	7.31e-05	0	2	771.815	1.6
									RQEcSIPVcGQDQVTVAmTPR	1	1	4503635	C4(Carbamidomethyl); C9(Carbamidomethyl); M18(Oxidation)	2448.13		51	0.000327334	1	3	816.715	-4.85
									ETAASLLQAGYK	1	1	4503635		1251.66		51	0.000424054	0	2	626.334	1.67
									ELLESYIDGR	1	1	4503635		1194.6		51	0.000450982	0	2	597.804	1.33
									TATSEYQTFFNPR	1	1	4503635		1561.71		51	0.000310241	0	2	781.361	-8.59
									TATSEYQTFFNPR	1	1	4503635		1561.72		51	0.000324395	0	2	781.362	-7.19
									LAVTTHGLPcLAWASAQAK	1	1	4503635	C10(Carbamidomethyl)	1995.04		51	0.000323524	0	3	665.685	-4.22
									YGFYTHVFR	2	1	4503635		1189.57		50	0.000419997	0	2	595.288	-8.53
									TATSEYQTFFNPR	1	1	4503635		1561.73		50	0.000416344	0	2	781.369	1.88
									TATSEYqTFFNPR	1	1	4503635	Q7(Deamidated)	1562.71		50	0.000354396	0	2	781.859	-1.49
									HQDFNSAVQLVENFcR	1	1	4503635	C15(Carbamidomethyl)	1963.9		50	0.000374272	0	3	655.304	-5.35
									YTAcETAR	1	1	4503635	C4(Carbamidomethyl)	971.425		50	0.000119214	0	2	486.216	0.09
									SEGSSVNLSPPLEQcVPDRGQQYQGR	1	1	4503635	C15(Carbamidomethyl)	2888.37		48	0.000728268	1	3	963.46	2.1
									DKLAAcLEGNcAEGLGTNYR	1	1	4503635	C6(Carbamidomethyl); C11(Carbamidomethyl)	2212		48	0.00053677	1	3	738.004	-6.73
									HQDFNSAVQLVENFcR	1	1	4503635	C15(Carbamidomethyl)	1963.91		48	0.000706913	0	2	982.459	1.31
									TFGSGEADcGLRPLFEK	1	1	4503635	C9(Carbamidomethyl)	1883.88		48	0.000775492	0	2	942.443	-9.29
									SPQELLcGASLISDR	2	1	4503635	C7(Carbamidomethyl)	1645.82		47	0.000968723	0	2	823.415	1.25
									SPQELLcGASLISDR	2	1	4503635	C7(Carbamidomethyl)	1645.82		47	0.000977232	0	2	823.415	0.95
									GDAcEGDSGGPFVMK	2	1	4503635	C4(Carbamidomethyl)	1526.63		47	0.000228256	0	2	763.817	0.92
									ELLESYIDGR	1	1	4503635		1194.6		47	0.00111908	0	2	597.805	1.84
									ETAASLLQAGYK	1	1	4503635		1251.66		46	0.00120616	0	2	626.333	0.21
									RGDAcEGDSGGPFVmK	2	1	4503635	C5(Carbamidomethyl); M15(Oxidation)	1698.72		46	0.00047071	1	2	849.865	0.78
									HQDFNSAVQLVENFcR	1	1	4503635	C15(Carbamidomethyl)	1963.91		46	0.00108141	0	3	655.309	1.65
									ETAASLLQAGYK	1	1	4503635		1251.66		45	0.0015432	0	2	626.333	1.28
									TATSEYQTFFNPR	1	1	4503635		1561.73		45	0.00136277	0	2	781.368	0.94
									HQDFNSAVQLVENFcR	1	1	4503635	C15(Carbamidomethyl)	1963.89		45	0.00111251	0	3	655.303	-6.84
									LAVTTHGLPcLAWASAQAK	1	1	4503635	C10(Carbamidomethyl)	1995.03		45	0.00132785	0	3	665.682	-8.63
									ETAASLLQAGYK	1	1	4503635		1251.66		45	0.00175963	0	2	626.334	1.87
									SEGSSVNLSPPLEQcVPDR	1	1	4503635	C15(Carbamidomethyl)	2070.98		45	0.0016843	0	2	1035.99	0.22
									ELLESYIDGR	1	1	4503635		1194.6		45	0.00181553	0	2	597.804	0.72
									ITDNmFcAGYKPDEGKR	1	1	4503635	M5(Oxidation); C7(Carbamidomethyl)	2017.91		44	0.00145139	1	3	673.309	1.34
									GQPSVLQVVNLPIVERPVcK	1	1	4503635	C19(Carbamidomethyl)	2232.24		43	0.000502562	0	3	744.752	-5.09
									DKLAAcLEGncAEGLGTNYR	1	1	4503635	C6(Carbamidomethyl); N10(Deamidated); C11(Carbamidomethyl)	2213.02		43	0.00199184	1	3	738.345	10.32
									ELLESYIDGR	1	1	4503635		1194.6		43	0.00258634	0	2	597.803	-1.33
									ITDNmFcAGYKPDEGK	1	1	4503635	M5(Oxidation); C7(Carbamidomethyl)	1861.82		43	0.00131644	0	2	931.411	2.96
									TATSEYQTFFNPR	1	1	4503635		1561.73		43	0.00244027	0	2	781.369	1.57
									TATSEYQTFFNPR	1	1	4503635		1561.73		43	0.00245154	0	2	781.369	1.57
									TATSEYQTFFNPR	1	1	4503635		1561.73		43	0.0024461	0	2	781.369	1.33
									SEGSSVnLSPPLEQcVPDR	1	1	4503635	N7(Deamidated); C15(Carbamidomethyl)	2071.96		42	0.00245126	0	2	1036.48	-0.08
									SGIEcQLWR	2	1	4503635	C5(Carbamidomethyl)	1148.54		42	0.00281995	0	2	574.776	-6.44
									HQDFNSAVQLVENFcR	1	1	4503635	C15(Carbamidomethyl)	1963.9		42	0.00208559	0	3	655.304	-6.09
									LAAcLEGNcAEGLGTNYR	1	1	4503635	C4(Carbamidomethyl); C9(Carbamidomethyl)	1968.88		42	0.00192684	0	3	656.966	-4.22
									TFGSGEADcGLRPLFEK	1	1	4503635	C9(Carbamidomethyl)	1883.88		42	0.00301088	0	2	942.445	-6.51
									TFGSGEADcGLRPLFEK	1	1	4503635	C9(Carbamidomethyl)	1883.88		42	0.00302478	0	3	628.632	-7.74
									SGIEcQLWR	2	1	4503635	C5(Carbamidomethyl)	1148.55		42	0.00364398	0	2	574.78	0.89
									SGIEcQLWR	2	1	4503635	C5(Carbamidomethyl)	1148.55		42	0.00383545	0	2	574.78	0.36
									YGFYTHVFR	2	1	4503635		1189.58		41	0.00377969	0	2	595.293	-0.63
									TATSEYQTFFNPR	1	1	4503635		1561.73		41	0.00316941	0	2	781.369	1.1
									SGIEcQLWR	2	1	4503635	C5(Carbamidomethyl)	1148.55		41	0.00413595	0	2	574.78	0.47
									ELLESYIDGR	1	1	4503635		1194.6		41	0.00384595	0	2	597.804	0.82
									YTAcETAR	1	1	4503635	C4(Carbamidomethyl)	971.426		41	0.000869613	0	2	486.216	0.53
									ELLESYIDGR	1	1	4503635		1194.6		41	0.00404399	0	2	597.803	-0.51
									TFGSGEADcGLRPLFEK	1	1	4503635	C9(Carbamidomethyl)	1883.89		41	0.00381624	0	2	942.451	-0.54
									TATSEYQTFFNPR	1	1	4503635		1561.73		41	0.0035602	0	2	781.369	1.33
									TATSEYQTFFNPR	1	1	4503635		1561.73		41	0.00385853	0	2	781.368	0.94
									ETWTANVGK	1	1	4503635		1005.49		41	0.00559527	0	2	503.25	-7.88
									SEGSSVNLSPPLEQcVPDRGQQYQGR	1	1	4503635	C15(Carbamidomethyl)	2888.36		40	0.00485457	1	3	963.458	0.13
									HQDFNSAVQLVENFcR	1	1	4503635	C15(Carbamidomethyl)	1963.89		40	0.00339784	0	3	655.302	-8.52
									TATSEYQTFFNPR	1	1	4503635		1561.73		40	0.0042803	0	2	781.369	1.33
									LKKPVAFSDYIHPVcLPDR	1	1	4503635	C15(Carbamidomethyl)	2255.2		40	0.00250749	1	4	564.556	0.31
									GDAcEGDSGGPFVMK	2	1	4503635	C4(Carbamidomethyl)	1526.6		40	0.000675805	0	2	763.805	-14.27
									ELLESYIDGR	1	1	4503635		1194.59		40	0.00526192	0	2	597.8	-6.43
									KSPQELLcGASLISDR	2	1	4503635	C8(Carbamidomethyl)	1773.91		40	0.00542545	1	3	591.974	-5.38
									GDAcEGDSGGPFVmK	2	1	4503635	C4(Carbamidomethyl); M14(Oxidation)	1542.62		40	0.000910077	0	2	771.813	-0.78
									YTAcETAR	1	1	4503635	C4(Carbamidomethyl)	971.425		40	0.00128034	0	2	486.216	-0.17
									SPQELLcGASLISDR	2	1	4503635	C7(Carbamidomethyl)	1645.82		40	0.00599788	0	2	823.415	0.95
									LAVTTHGLPcLAWASAQAK	1	1	4503635	C10(Carbamidomethyl)	1995.03		40	0.00421318	0	3	665.683	-7.53
									LAVTTHGLPcLAWASAQAK	1	1	4503635	C10(Carbamidomethyl)	1995.05		39	0.00348114	0	3	665.688	1.28
									ELLESYIDGR	1	1	4503635		1194.59		39	0.00579621	0	2	597.8	-5.62
									TATSEYQTFFNPR	1	1	4503635		1561.73		39	0.00537554	0	2	781.368	0.86
									HQDFNSAVQLVENFcR	1	1	4503635	C15(Carbamidomethyl)	1963.91		39	0.00527213	0	3	655.308	0.43
									SEGSSVNLSPPLEQcVPDRGQQYQGR	1	1	4503635	C15(Carbamidomethyl)	2888.36		39	0.00666421	1	3	963.459	0.7
									TATSEYQTFFNPR	1	1	4503635		1561.73		39	0.00575411	0	2	781.369	1.02
									YTAcETAR	1	1	4503635	C4(Carbamidomethyl)	971.426		39	0.00152053	0	2	486.217	0.78
									LAVTTHGLPcLAWASAQAK	1	1	4503635	C10(Carbamidomethyl)	1995.05		39	0.004226	0	2	998.029	0.8
									TATSEYQTFFNPR	1	1	4503635		1561.73		39	0.00590171	0	2	781.369	1.1
									ELLESYIDGR	1	1	4503635		1194.6		39	0.00726372	0	2	597.805	1.43
									SGIEcQLWR	2	1	4503635	C5(Carbamidomethyl)	1148.54		38	0.00699603	0	2	574.775	-8.03
									ETAASLLQAGYK	1	1	4503635		1251.66		38	0.00778761	0	2	626.333	0.89
									SEGSSVNLSPPLEQcVPDRGQQYQGR	1	1	4503635	C15(Carbamidomethyl)	2888.36		38	0.00788806	1	3	963.457	-0.5
									DKLAAcLEGNcAEGLGTNYR	1	1	4503635	C6(Carbamidomethyl); C11(Carbamidomethyl)	2212		38	0.00621357	1	3	738.005	-5.57
									HQDFNSAVQLVENFcR	1	1	4503635	C15(Carbamidomethyl)	1963.9		38	0.0063252	0	3	655.304	-5.63
									ETAASLLQAGYKGR	1	1	4503635		1464.78		38	0.00629084	1	3	488.932	0.79
									SGIEcQLWR	2	1	4503635	C5(Carbamidomethyl)	1148.55		38	0.00995991	0	2	574.779	-0.28
									TATSEYQTFFNPR	1	1	4503635		1561.73		37	0.00808051	0	2	781.369	1.8
									TATSEYQTFFNPR	1	1	4503635		1561.72		37	0.00684028	0	2	781.362	-7.03
									ELLESYIDGR	1	1	4503635		1194.6		37	0.0102131	0	2	597.805	1.54
									TATSEYQTFFNPR	1	1	4503635		1561.73		37	0.00857998	0	2	781.369	1.41
									ELLESYIDGR	1	1	4503635		1194.6		37	0.0104093	0	2	597.804	-0.1
									TATSEYQTFFNPR	1	1	4503635		1561.73		37	0.00894237	0	2	781.369	1.96
									SEGSSVNLSPPLEqcVPDR	1	1	4503635	Q14(Deamidated); C15(Carbamidomethyl)	2071.99		37	0.010234	0	3	691.333	12.43
									HQDFNSAVQLVENFcR	1	1	4503635	C15(Carbamidomethyl)	1963.91		37	0.00910728	0	3	655.308	0.81
									TATSEYQTFFNPR	1	1	4503635		1561.73		37	0.00957075	0	2	781.368	0.71
									SEGSSVNLSPPLEQcVPDRGQQYqGR	1	1	4503635	C15(Carbamidomethyl); Q24(Deamidated)	2889.35		36	0.0111973	1	2	1445.18	2.79
									TATSEYQTFFNPR	1	1	4503635		1561.73		36	0.0109382	0	2	781.368	0.79
									ISMLEK	1	1	4503635		720.397		36	0.00735323	0	2	360.702	1.39
									TATSEYqTFFNPR	1	1	4503635	Q7(Deamidated)	1562.71		36	0.00912629	0	2	781.857	-3.44
[truncated: 50,176 more rows]

## Sheet: Semitryptic
Accession	Genesymbol	Description	Coverage	PSMS	Peptides	Unique Peptides	Xcorr	Ionscore	Sequence	Proteins	Protein_Groups	Protein Group Accessions	Modifications	MH+	IonScore	Exp Value	Missed Cleavages	Charge	M/Z	deltaM(ppm)
9966907	SLURP1	Secreted Ly-6/uPAR-related protein 1 precursor	14.56	1	1	1	67.66	11.2
									VEAEYPFNQSPVVTR	1	1	9966907		1735.87	68	0.000148206	0	2	868.438	1.76
9966885	CD248	Endosialin precursor	3.7	1	1	1	60.29	80.8
									ScEDPcAQAPcEQQcEPGGPQGYScHcR	1	1	9966885	C2(Carbamidomethyl); C6(Carbamidomethyl); C11(Carbamidomethyl); C15(Carbamidomethyl); C25(Carbamidomethyl); C27(Carbamidomethyl)	3325.23	60	2.02e-05	0	3	1109.08	0.85
9966849	C12orf5	Fructose-2,6-bisphosphatase TIGAR	2.22	1	1	1	46.86	30
									FLnNVK	1	1	9966849	N3(Deamidated)	735.404	47	0.00908738	0	2	368.206	1.1
93204865	EPG5	Ectopic P granules protein 5 homolog	0.31	1	1	1	42.82	292.3
									LSSSAVLR	1	1	93204865		832.49	43	0.018976	0	2	416.749	1.42
9257257	WDR1	WD repeat-containing protein 1 isoform 1	8.09	3	3	7	275	66.2
									LATGSDDNcAAFFEGPPFK	1	1	9257257	C9(Carbamidomethyl)	2043.91	89	8.67e-07	0	2	1022.46	-0.77
									YAPSGFYIASGDVSGK	1	1	9257257		1618.78	70	8.57e-05	0	2	809.892	0.61
									LYSILGTTLKDEGK	2	1	9257257		1537.85	56	0.00078513	1	2	769.429	2.11
									YAPSGFYIASGDVSGK	1	1	9257257		1618.78	55	0.00276083	0	2	809.892	0.61
									LATGSDDNcAAFFEGPPFK	1	1	9257257	C9(Carbamidomethyl)	2043.91	54	0.00271248	0	2	1022.46	-0.95
									YAPSGFYIASGDVSGK	1	1	9257257		1618.8	50	0.0100789	0	2	809.903	15.24
									LATGSDDNcAAFFEGPPFK	1	1	9257257	C9(Carbamidomethyl)	2043.91	48	0.0120372	0	2	1022.46	1.56
91105764	SIRPA	Tyrosine-protein phosphatase non-receptor type substrate 1 precursor	2.18	1	1	1	47.01	54.9
									TETASTVTENK	1	1	91105764		1180.57	47	0.0156129	0	2	590.787	-1.73
89276751	COL5A1	Collagen alpha-1(V) chain preproprotein	2.23	3	3	5	188.29	183.4
									QLYPASAFPEDFSILTTVK	1	1	89276751		2127.1	67	0.000130008	0	2	1064.06	0.89
									QLYPASAFPEDFSILTTVK	1	1	89276751		2127.1	62	0.000362739	0	2	1064.05	0.55
									DAQLSAPTK	1	1	89276751		930.49	52	0.00483275	0	2	465.748	0.45
									VLDFHNLPDGITK	1	1	89276751		1468.78	51	0.00394267	0	2	734.894	0.21
									VLDFHNLPDGITK	1	1	89276751		1468.78	46	0.0148205	0	2	734.894	1.29
89242152	SNAPC3	snRNA-activating protein complex subunit 3	1.7	1	1	1	49.05	46.7
									AGDLSLR	1	1	89242152		731.404	49	0.0133636	0	2	366.206	-0.7
89191868	VWF	von Willebrand factor preproprotein	0.78	2	2	2	95.98	309.1
									IGcNTcVcR	1	1	89191868	C3(Carbamidomethyl); C6(Carbamidomethyl); C8(Carbamidomethyl)	1139.47	79	4.44e-06	0	2	570.241	-0.73
									ILAGPAGDSNVVK	1	1	89191868		1240.69	47	0.00752798	0	2	620.849	0.86
89191865	ITGB2	Integrin beta-2 precursor	1.43	1	1	1	57.82	84.7
									YNGQVcGGPGR	1	1	89191865	C6(Carbamidomethyl)	1164.52	58	0.00113159	0	2	582.765	0.43
88853069	VTN	Vitronectin precursor	41.84	20	20	71	2182.63	54.3
									cQcDELcSYYQSccTDYTAEcKPQVTR	1	1	88853069	C1(Carbamidomethyl); C3(Carbamidomethyl); C7(Carbamidomethyl); C13(Carbamidomethyl); C14(Carbamidomethyl); C21(Carbamidomethyl)	3482.34	106	1.4e-09	0	3	1161.45	-2.31
									cQcDELcSYYQSccTDYTAEcKPQVTR	1	1	88853069	C1(Carbamidomethyl); C3(Carbamidomethyl); C7(Carbamidomethyl); C13(Carbamidomethyl); C14(Carbamidomethyl); C21(Carbamidomethyl)	3482.35	90	5.87e-08	0	3	1161.46	-0.21
									FEDGVLDPDYPR	1	1	88853069		1422.65	79	9.12e-06	0	2	711.831	0.32
									FEDGVLDPDYPR	1	1	88853069		1422.65	79	9.57e-06	0	2	711.831	0.4
									FEDGVLDPDYPR	1	1	88853069		1422.66	78	1.09e-05	0	2	711.832	1.69
									FEDGVLDPDYPR	1	1	88853069		1422.64	78	9.93e-06	0	2	711.824	-8.52
									SIAQYWLGcPAPGHL	1	1	88853069	C9(Carbamidomethyl)	1669.82	76	2.41e-05	0	2	835.413	1.4
									FEDGVLDPDYPR	1	1	88853069		1422.66	74	3.33e-05	0	2	711.831	1.09
									DVWGIEGPIDAAFTR	1	1	88853069		1646.81	74	4.17e-05	0	2	823.909	-4.35
									FEDGVLDPDYPR	1	1	88853069		1422.64	73	3.17e-05	0	2	711.825	-7.84
									DVWGIEGPIDAAFTR	1	1	88853069		1646.81	72	6.26e-05	0	2	823.908	-4.79
									cQcDELcSYYQSccTDYTAEcKPQVTR	1	1	88853069	C1(Carbamidomethyl); C3(Carbamidomethyl); C7(Carbamidomethyl); C13(Carbamidomethyl); C14(Carbamidomethyl); C21(Carbamidomethyl)	3482.35	71	4.25e-06	0	3	1161.45	-1.15
									DVWGIEGPIDAAFTR	1	1	88853069		1646.81	70	0.000102302	0	2	823.908	-5.54
									SIAQYWLGcPAPGHL	1	1	88853069	C9(Carbamidomethyl)	1669.82	69	9.57e-05	0	2	835.416	4.91
									DVWGIEGPIDAAFTR	1	1	88853069		1646.82	69	0.000105387	0	2	823.914	1.43
									DVWGIEGPIDAAFTR	1	1	88853069		1646.8	69	0.000111576	0	2	823.905	-9.24
									DVWGIEGPIDAAFTR	1	1	88853069		1646.81	69	0.000119038	0	2	823.907	-6.13
									DVWGIEGPIDAAFTR	1	1	88853069		1646.81	67	0.000178379	0	2	823.909	-3.98
									FEDGVLDPDYPR	1	1	88853069		1422.65	67	0.000146892	0	2	711.831	0.49
									QVGGPSLTSDLQAQSK	1	1	88853069		1615.83	65	0.000265217	0	2	808.417	-0.6
									DVWGIEGPIDAAFTR	1	1	88853069		1646.81	64	0.000346192	0	2	823.908	-4.87
									FEDGVLDPDYPR	1	1	88853069		1422.65	64	0.000244932	0	2	711.827	-5.52
									DVWGIEGPIDAAFTR	1	1	88853069		1646.82	63	0.00048238	0	2	823.913	1.21
									DVWGIEGPIDAAFTR	1	1	88853069		1646.81	63	0.000485964	0	2	823.906	-7.31
									FEDGVLDPDYPR	1	1	88853069		1422.65	62	0.000447582	0	2	711.831	0.4
									DVWGIEGPIDAAFTR	1	1	88853069		1646.82	61	0.000729482	0	2	823.914	1.88
									FEDGVLDPDYPR	1	1	88853069		1422.64	61	0.000541654	0	2	711.825	-7.06
									FEDGVLDPDYPR	1	1	88853069		1422.64	61	0.000565266	0	2	711.826	-6.89
									GQYcYELDEK	1	1	88853069	C4(Carbamidomethyl)	1304.55	60	0.000313808	0	2	652.777	0.51
									DVWGIEGPIDAAFTR	1	1	88853069		1646.81	59	0.00128635	0	2	823.907	-7.02
									DVWGIEGPIDAAFTR	1	1	88853069		1646.82	59	0.00126759	0	2	823.913	0.25
									DVWGIEGPIDAAFTR	1	1	88853069		1646.82	59	0.00129857	0	2	823.914	1.73
									GPSLTSDLQAQSK	1	1	88853069		1331.68	58	0.00127644	0	2	666.344	1.03
									FEDGVLDPDYPR	1	1	88853069		1422.66	58	0.00127908	0	2	711.831	1.35
									FEDGVLDPDYPR	1	1	88853069		1422.64	57	0.00123069	0	2	711.825	-7.15
									SIAQYWLGcPAPGH	1	1	88853069	C9(Carbamidomethyl)	1556.74	57	0.00156768	0	2	778.875	6.89
									DVWGIEGPIDAAFTR	1	1	88853069		1646.81	57	0.00191326	0	2	823.908	-4.79
									cQcDELcSYYQSccTDYTAEcKPQVTR	1	1	88853069	C1(Carbamidomethyl); C3(Carbamidomethyl); C7(Carbamidomethyl); C13(Carbamidomethyl); C14(Carbamidomethyl); C21(Carbamidomethyl)	3482.42	57	0.000343767	0	3	1161.48	19.77
									FEDGVLDPDYPR	1	1	88853069		1422.65	56	0.00165393	0	2	711.827	-4.58
									FDGIPDNVDAALALPAHSYSGR	1	1	88853069		2286.11	56	0.00253915	0	2	1143.56	-1.71
									IYISGmAPRPSLA	1	1	88853069	M6(Oxidation)	1391.74	55	0.00185543	0	2	696.372	1.27
									SIAQYWLGcPAPGHL	1	1	88853069	C9(Carbamidomethyl)	1669.83	55	0.0030113	0	2	835.417	6.51
									GQYcYELDEK	1	1	88853069	C4(Carbamidomethyl)	1304.54	54	0.00109347	0	2	652.772	-7.16
									SIAQYWLGcPAPGHL	1	1	88853069	C9(Carbamidomethyl)	1669.82	53	0.00396358	0	2	835.413	1.47
									EQVGGPSLTSDLQAQSK	1	1	88853069		1744.88	53	0.00407295	0	2	872.942	2.87
									GQYcYELDEK	1	1	88853069	C4(Carbamidomethyl)	1304.54	53	0.00127783	0	2	652.772	-7.53
									FEDGVLDPDYPR	1	1	88853069		1422.65	52	0.00446718	0	2	711.831	0.74
									TSAGTRQPQFISR	1	1	88853069		1448.76	52	0.00425443	1	2	724.884	0.28
									GGPSLTSDLQAQSK	1	1	88853069		1388.7	52	0.00575114	0	2	694.854	-0.23
									DVWGIEGPIDAAFTR	1	1	88853069		1646.82	52	0.0061589	0	2	823.913	1.36
									GNPEQTPVLKPEEEAPAPEVGASKPEG	1	1	88853069		2757.36	52	0.00562592	0	3	919.793	2.21
									FEDGVLDPDYPR	1	1	88853069		1422.66	51	0.00645968	0	2	711.832	1.52
									GNPEQTPVLKPEEEAPAPEVGASKPEGIDSR	1	1	88853069		3228.61	50	0.00614833	0	3	1076.87	1.23
									IYISGmAPRPS	1	1	88853069	M6(Oxidation)	1207.61	49	0.00940783	0	2	604.31	-0.38
									GQYcYELDEK	1	1	88853069	C4(Carbamidomethyl)	1304.55	49	0.00380145	0	2	652.778	1.07
									GQYcYELDEK	1	1	88853069	C4(Carbamidomethyl)	1304.54	49	0.00335588	0	2	652.772	-7.07
									GQYcYELDEK	1	1	88853069	C4(Carbamidomethyl)	1304.54	49	0.0034605	0	2	652.771	-8.38
									IPDNVDAALALPAHSYSGR	1	1	88853069		1967	48	0.0112455	0	2	984.003	0.5
									PEDEYTVYDDGEEK	1	1	88853069		1688.69	48	0.00339371	0	2	844.846	2.7
									VDTVDPPYPR	1	1	88853069		1158.58	48	0.0113353	0	2	579.792	-1.67
									GQYcYELDEK	1	1	88853069	C4(Carbamidomethyl)	1304.54	48	0.00418531	0	2	652.773	-5.38
									FEDGVLDPDYPR	1	1	88853069		1422.64	48	0.0108114	0	2	711.826	-6.98
									IYISGmAPRPSLA	1	1	88853069	M6(Oxidation)	1391.74	48	0.010976	0	2	696.372	1.1
									DVWGIEGPIDAAFTR	1	1	88853069		1646.82	47	0.0172121	0	2	823.915	3.8
									TSAGTRQPQFISR	1	1	88853069		1448.76	47	0.0128074	1	2	724.885	0.95
									IYISGmAPRPSLAK	1	1	88853069	M6(Oxidation)	1519.83	47	0.00757722	0	2	760.419	1
									GQYcYELDEK	1	1	88853069	C4(Carbamidomethyl)	1304.55	47	0.00615658	0	2	652.777	-0.24
									cQcDELcSYYqSccTDYTAEcKPQVTR	1	1	88853069	C1(Carbamidomethyl); C3(Carbamidomethyl); C7(Carbamidomethyl); Q11(Deamidated); C13(Carbamidomethyl); C14(Carbamidomethyl); C21(Carbamidomethyl)	3483.34	46	0.00118328	0	3	1161.79	2.52
									IYISGmAPRPSLAK	1	1	88853069	M6(Oxidation)	1519.83	45	0.0129867	0	2	760.42	1.57
									IYISGmAPRPSLAK	1	1	88853069	M6(Oxidation)	1519.83	45	0.0138216	0	2	760.419	0.36
									GQYcYELDEK	1	1	88853069	C4(Carbamidomethyl)	1304.55	42	0.0188653	0	2	652.777	0.51
88758613	CD93	Complement component C1q receptor precursor	6.29	2	2	3	102.79	68.5
									LSAAEAQNHcNQNGGNLATVK	1	1	88758613	C10(Carbamidomethyl)	2197.04	61	0.000650162	0	2	1099.02	0
									EKAPDVFDWGSSGPLcVSPK	1	1	88758613	C16(Carbamidomethyl)	2176.04	48	0.0134717	1	3	726.018	1.32
									LSAAEAQNHcNQNGGNLATVK	1	1	88758613	C10(Carbamidomethyl)	2197.04	48	0.0144151	0	3	733.02	1.3
88702793	VASN	Vasorin precursor	7.13	3	3	5	307.34	71.7
									cPSGcQcSQPQTVFcTAR	1	1	88702793	C1(Carbamidomethyl); C5(Carbamidomethyl); C7(Carbamidomethyl); C15(Carbamidomethyl)	2143.88	89	2.77e-07	0	2	1072.44	-0.9
									cPSGcQcSQPQTVFcTAR	1	1	88702793	C1(Carbamidomethyl); C5(Carbamidomethyl); C7(Carbamidomethyl); C15(Carbamidomethyl)	2143.88	81	1.95e-06	0	2	1072.44	-0.44
									LAGLGLQQLDEGLFSR	1	1	88702793		1716.92	80	5.25e-06	0	2	858.965	-3.54
									LAGLGLQQLDEGLFSR	1	1	88702793		1716.91	77	1.13e-05	0	2	858.96	-9.3
									NLHDLDVSDNQLER	1	1	88702793		1667.8	53	0.00482272	0	2	834.404	1
88501734	ITGAM	Integrin alpha-M isoform 2 precursor	2.69	2	2	2	114.84	127.1
									VVVGAPQEIVAANQR	2	1	88501734		1550.87	76	6.81e-06	0	2	775.937	0.81
									LAcESASSTEVSGALK	2	1	88501734	C3(Carbamidomethyl)	1609.78	64	0.000351961	0	2	805.393	2.88
87298828	C1QB	complement C1q subcomponent subunit B precursor	17	3	3	24	952.56	26.7
									LEQGENVFLQATDK	1	1	87298828		1591.8	101	6.34e-08	0	2	796.403	1.77
									LEQGENVFLQATDK	1	1	87298828		1591.8	94	3.18e-07	0	2	796.403	1.77
									LEQGENVFLQATDK	1	1	87298828		1591.79	87	1.64e-06	0	2	796.4	-1.99
									LEQGENVFLQATDK	1	1	87298828		1591.8	87	1.68e-06	0	2	796.402	0.7
									LEQGENVFLQATDK	1	1	87298828		1591.8	87	1.71e-06	0	2	796.403	1.85
									LEQGENVFLQATDK	1	1	87298828		1591.8	85	2.6e-06	0	2	796.402	0.85
									LEQGENVFLQATDK	1	1	87298828		1591.8	83	4.85e-06	0	2	796.403	1.62
									LEQGENVFLQATDK	1	1	87298828		1591.8	82	5.74e-06	0	2	796.404	2.31
									VPGLYYFTYHASSR	1	1	87298828		1660.82	71	6.44e-05	0	2	830.913	3.66
									LEQGENVFLQATDK	1	1	87298828		1591.81	70	8.85e-05	0	2	796.407	6.14
									VPGLYYFTYHASSR	1	1	87298828		1660.81	68	0.000148501	0	2	830.91	1.01
									FDHVITNmNNNYEPR	1	1	87298828	M8(Oxidation)	1879.84	66	0.000191485	0	2	940.425	1.84
									VPGLYYFTYHASSR	1	1	87298828		1660.81	65	0.000267667	0	2	830.91	1.09
									FDHVITNmNNNYEPR	1	1	87298828	M8(Oxidation)	1879.84	62	0.000398591	0	2	940.423	0.02
									FDHVITNmNNNYEPR	1	1	87298828	M8(Oxidation)	1879.84	61	0.00061474	0	2	940.424	1.19
									LEqGENVFLQATDK	1	1	87298828	Q3(Deamidated)	1592.78	60	0.000861574	0	2	796.894	0.16
									FDHVITNmNNNYEPR	1	1	87298828	M8(Oxidation)	1879.84	60	0.000689174	0	2	940.424	0.54
									FDHVITNmNNNYEPR	1	1	87298828	M8(Oxidation)	1879.84	57	0.00126728	0	2	940.423	-0.5
									VPGLYYFTYHASSR	1	1	87298828		1660.81	56	0.00237977	0	2	830.91	0.13
									LEQGEnVFLQATDK	1	1	87298828	N6(Deamidated)	1592.78	55	0.00306773	0	2	796.892	-1.76
									LEQGENVFLQATDK	1	1	87298828		1591.8	52	0.0050906	0	2	796.402	0.08
									LEQGENVFLQATDK	1	1	87298828		1591.8	50	0.00833863	0	2	796.402	0.24
									VPGLYYFTYHASSR	1	1	87298828		1660.81	49	0.0117302	0	3	554.276	1.52
									LEQGENVFLQATDK	1	1	87298828		1591.8	48	0.0126406	0	2	796.402	0.47
87196339	COL6A1	Collagen alpha-1(VI) chain precursor	1.85	1	1	1	83.18	108.5
									LLLFSDGNSQGATPAAIEK	1	1	87196339		1932.01	83	3.09e-06	0	2	966.508	0.82
86788015	EFEMP1	EGF-containing fibulin-like extracellular matrix protein 1 precursor	35.7	13	13	39	1249.95	54.6
									TcQDINEcETTNEcR	1	1	86788015	C2(Carbamidomethyl); C8(Carbamidomethyl); C14(Carbamidomethyl)	1929.74	108	1.13e-09	0	2	965.371	-0.95
									TcQDINEcETTNEcR	1	1	86788015	C2(Carbamidomethyl); C8(Carbamidomethyl); C14(Carbamidomethyl)	1929.74	96	2.1e-08	0	2	965.371	-0.95
									IQcAAGYEQSEHNVcQDIDEcTAGTHNcR	1	1	86788015	C3(Carbamidomethyl); C15(Carbamidomethyl); C21(Carbamidomethyl); C28(Carbamidomethyl)	3423.38	93	6.52e-08	0	3	1141.8	-0.25
									IQcAAGYEQSEHNVcQDIDEcTAGTHNcR	1	1	86788015	C3(Carbamidomethyl); C15(Carbamidomethyl); C21(Carbamidomethyl); C28(Carbamidomethyl)	3423.38	75	3.96e-06	0	3	1141.8	-0.04
									QTSPVSAmLVLVK	1	1	86788015	M8(Oxidation)	1388.78	67	6.55e-05	0	2	694.896	1.72
									DIDEcDIVPDAcK	1	1	86788015	C5(Carbamidomethyl); C12(Carbamidomethyl)	1549.65	65	0.000112326	0	2	775.33	0.92
									LNcEDIDEcR	1	1	86788015	C3(Carbamidomethyl); C9(Carbamidomethyl)	1323.52	65	6.25e-05	0	2	662.265	-6.08
									GSFAcQcPPGYQK	1	1	86788015	C5(Carbamidomethyl); C7(Carbamidomethyl)	1499.63	61	0.000256943	0	2	750.319	-6.5
									GSFAcQcPPGYQK	1	1	86788015	C5(Carbamidomethyl); C7(Carbamidomethyl)	1499.64	61	0.000332847	0	2	750.323	-1.37
									NPcQDPYILTPENR	1	1	86788015	C3(Carbamidomethyl)	1716.8	61	0.000653429	0	2	858.905	0.79
									LNcEDIDEcR	1	1	86788015	C3(Carbamidomethyl); C9(Carbamidomethyl)	1323.52	61	0.000142875	0	2	662.264	-6.73
									GSFAcQcPPGYQK	1	1	86788015	C5(Carbamidomethyl); C7(Carbamidomethyl)	1499.63	60	0.000323837	0	2	750.319	-6.66
									NPcQDPYILTPENR	1	1	86788015	C3(Carbamidomethyl)	1716.8	59	0.0010558	0	2	858.906	1.79
									GSFAcQcPPGYQK	1	1	86788015	C5(Carbamidomethyl); C7(Carbamidomethyl)	1499.64	59	0.000572727	0	2	750.323	-0.72
									cVcPVSNAmcR	1	1	86788015	C1(Carbamidomethyl); C3(Carbamidomethyl); M9(Oxidation); C10(Carbamidomethyl)	1369.55	57	0.00042975	0	2	685.278	0.62
									FScmcPQGYQVVR	1	1	86788015	C3(Carbamidomethyl); M4(Oxidation); C5(Carbamidomethyl)	1647.71	55	0.00162888	0	2	824.359	1.63
									ADQVcINLR	1	1	86788015	C5(Carbamidomethyl)	1088.55	54	0.00316328	0	2	544.776	-5.56
									DIDEcDIVPDAcK	1	1	86788015	C5(Carbamidomethyl); C12(Carbamidomethyl)	1549.65	54	0.00141807	0	2	775.331	2.49
									SVPSDIFQIQATTIYANTINTFR	1	1	86788015		2600.32	53	0.00321008	0	2	1300.66	-6.32
									GSFAcqcPPGYQK	1	1	86788015	C5(Carbamidomethyl); Q6(Deamidated); C7(Carbamidomethyl)	1500.62	53	0.00129118	0	2	750.813	-3.98
									NPcQDPYILTPENR	1	1	86788015	C3(Carbamidomethyl)	1716.81	53	0.0040662	0	2	858.906	2.71
									GSFAcQcPPGYQK	1	1	86788015	C5(Carbamidomethyl); C7(Carbamidomethyl)	1499.64	53	0.00215821	0	2	750.325	0.99
									SGNENGEFYLR	1	1	86788015		1285.58	53	0.00299673	0	2	643.295	0.9
									DIDEcDIVPDAcK	1	1	86788015	C5(Carbamidomethyl); C12(Carbamidomethyl)	1549.65	52	0.00210774	0	2	775.331	2.57
									NPcQDPYILTPENR	1	1	86788015	C3(Carbamidomethyl)	1716.8	52	0.00511849	0	2	858.906	1.57
									NPcQDPYILTPENR	1	1	86788015	C3(Carbamidomethyl)	1716.8	52	0.00563408	0	2	858.906	1.72
									ADQVcINLR	1	1	86788015	C5(Carbamidomethyl)	1088.54	52	0.00584177	0	2	544.776	-6.23
									ADQVcINLR	1	1	86788015	C5(Carbamidomethyl)	1088.55	51	0.00774698	0	2	544.78	0.05
									nPcQDPYILTPENR	1	1	86788015	N1(Deamidated); C3(Carbamidomethyl)	1717.78	50	0.0067454	0	2	859.393	-3.48
									NPcQDPYILTPENR	1	1	86788015	C3(Carbamidomethyl)	1716.79	49	0.00836441	0	2	858.898	-7.38
									NPcqDPYILTPENR	1	1	86788015	C3(Carbamidomethyl); Q4(Deamidated)	1717.79	47	0.0130867	0	2	859.397	0.79
									GSFAcqcPPGYQK	1	1	86788015	C5(Carbamidomethyl); Q6(Deamidated); C7(Carbamidomethyl)	1500.63	47	0.00576625	0	2	750.816	0.25
									cVcPVSNAmcR	1	1	86788015	C1(Carbamidomethyl); C3(Carbamidomethyl); M9(Oxidation); C10(Carbamidomethyl)	1369.55	47	0.00462612	0	2	685.279	1.87
									SRTcQDINEcETTNEcR	1	1	86788015	C4(Carbamidomethyl); C10(Carbamidomethyl); C16(Carbamidomethyl)	2172.87	47	0.00372474	1	3	724.962	1.13
									SGNENGEFYLR	1	1	86788015		1285.59	47	0.012796	0	2	643.296	3.56
									DIDEcDIVPDAcK	1	1	86788015	C5(Carbamidomethyl); C12(Carbamidomethyl)	1549.65	45	0.0114608	0	2	775.33	0.6
									LNcEDIDEcR	1	1	86788015	C3(Carbamidomethyl); C9(Carbamidomethyl)	1323.53	43	0.0105295	0	2	662.269	-0.18
									cVcPVSNAMcR	1	1	86788015	C1(Carbamidomethyl); C3(Carbamidomethyl); C10(Carbamidomethyl)	1353.55	42	0.0171116	0	2	677.281	0.48
									LNcEDIDEcR	1	1	86788015	C3(Carbamidomethyl); C9(Carbamidomethyl)	1323.53	42	0.0154484	0	2	662.27	1.29
83921602	SLC38A10	Sodium-coupled neutral amino acid transporter 10 isoform a	1.34	1	1	1	47.21	119.7
									AGGNQAASQLEEAGR	1	1	83921602		1458.69	47	0.0154425	0	2	729.85	0.03
78191798	KLKB1	Plasma kallikrein preproprotein	25.55	12	13	45	1558.1	71.3
									IAYGTQGSSGYSLR	1	1	78191798		1459.72	96	2.4e-07	0	2	730.364	1.47
									IAYGTQGSSGYSLR	1	1	78191798		1459.72	81	7.27e-06	0	2	730.362	-0.78
									IAYGTQGSSGYSLR	1	1	78191798		1459.72	80	9e-06	0	2	730.362	-0.11
									IAYGTQGSSGYSLR	1	1	78191798		1459.71	80	9.74e-06	0	2	730.359	-5.22
									IAYGTQGSSGYSLR	1	1	78191798		1459.7	76	2.36e-05	0	2	730.355	-9.81
									GcLTQLYENAFFR	1	1	78191798	C2(Carbamidomethyl)	1618.76	74	3.45e-05	0	2	809.884	-5.16
									IAYGTQGSSGYSLR	1	1	78191798		1459.71	72	5.52e-05	0	2	730.359	-5.3
									IAYGTQGSSGYSLR	1	1	78191798		1459.72	72	6.3e-05	0	2	730.363	0.47
									GVNVcQETcTK	1	1	78191798	C5(Carbamidomethyl); C9(Carbamidomethyl)	1295.56	67	9.6e-05	0	2	648.286	-5.43
									IAYGTQGSSGYSLR	1	1	78191798		1459.72	65	0.000268881	0	2	730.363	1.39
									GVNVcQETcTK	1	1	78191798	C5(Carbamidomethyl); C9(Carbamidomethyl)	1295.57	65	0.000189234	0	2	648.29	0.88
									VAEYmDWILEK	1	1	78191798	M5(Oxidation)	1412.68	63	0.000388827	0	2	706.842	-0.18
									LcNTGDNSVcTTK	1	1	78191798	C2(Carbamidomethyl); C10(Carbamidomethyl)	1469.63	62	0.000251207	0	2	735.317	-6.1
									GcLTQLYENAFFR	1	1	78191798	C2(Carbamidomethyl)	1618.76	62	0.000544923	0	2	809.883	-5.39
									IAYGTQGSSGYSLR	1	1	78191798		1459.71	61	0.000633447	0	2	730.359	-4.96
									GVNVcQETcTK	1	1	78191798	C5(Carbamidomethyl); C9(Carbamidomethyl)	1295.57	61	0.000476216	0	2	648.288	-2.51
									IAYGTqGSSGYSLR	1	1	78191798	Q6(Deamidated)	1460.7	61	0.000810257	0	2	730.854	-0.2
									TSESGTPSSSTPQENTISGYSLLTcK	1	1	78191798	C25(Carbamidomethyl)	2732.26	60	0.000774328	0	3	911.425	1.66
									VSEGNHDIALIK	1	1	78191798		1295.69	60	0.000536917	0	2	648.347	-6.1
									LcNTGDNSVcTTK	1	1	78191798	C2(Carbamidomethyl); C10(Carbamidomethyl)	1469.64	60	0.000536018	0	2	735.323	1.96
									IAYGTQGSSGYSLR	1	1	78191798		1459.71	59	0.00112033	0	2	730.36	-3.04
									IAYGTQGSSGYSLR	1	1	78191798		1459.72	59	0.00128597	0	2	730.363	0.47
									VSEGNHDIALIK	1	1	78191798		1295.7	58	0.000747205	0	2	648.352	0.87
									LcNTGDNSVcTTK	1	1	78191798	C2(Carbamidomethyl); C10(Carbamidomethyl)	1469.62	58	0.000705798	0	2	735.315	-8.5
									VLTPDAFVcR	1	1	78191798	C9(Carbamidomethyl)	1177.59	58	0.00142878	0	2	589.301	-7.28
									TSESGTPSSSTPQENTISGYSLLTcKR	1	1	78191798	C25(Carbamidomethyl)	2888.36	58	0.00146187	1	3	963.458	0.54
									LcNTGDNSVcTTK	1	1	78191798	C2(Carbamidomethyl); C10(Carbamidomethyl)	1469.64	58	0.000886109	0	2	735.322	0.38
									LcNTGDnSVcTTK	1	1	78191798	C2(Carbamidomethyl); N7(Deamidated); C10(Carbamidomethyl)	1470.62	56	0.000991071	0	2	735.812	-2.61
									LcNTGDnSVcTTK	1	1	78191798	C2(Carbamidomethyl); N7(Deamidated); C10(Carbamidomethyl)	1470.62	55	0.00134797	0	2	735.813	-0.2
									VAEYmDWILEK	1	1	78191798	M5(Oxidation)	1412.68	55	0.00284152	0	2	706.843	1.11
									GVNVcQETcTK	1	1	78191798	C5(Carbamidomethyl); C9(Carbamidomethyl)	1295.57	54	0.00246212	0	2	648.289	-1.56
									TSESGTPSSSTPQENTISGYSLLTcKR	1	1	78191798	C25(Carbamidomethyl)	2888.36	52	0.00488602	1	3	963.458	0.79
									TSESGTPSSSTPQENTISGYSLLTcK	1	1	78191798	C25(Carbamidomethyl)	2732.26	52	0.00536434	0	2	1366.63	0.03
									VAEYMDWILEK	1	1	78191798		1396.68	51	0.0059685	0	2	698.845	0.81
									GVNVcQETcTK	1	1	78191798	C5(Carbamidomethyl); C9(Carbamidomethyl)	1295.57	51	0.00438189	0	2	648.29	0.98
									LVGITSWGEGcAR	1	1	78191798	C11(Carbamidomethyl)	1405.68	51	0.00696618	0	2	703.345	-4.4
									LcNTGDnSVcTTK	1	1	78191798	C2(Carbamidomethyl); N7(Deamidated); C10(Carbamidomethyl)	1470.62	48	0.00674373	0	2	735.813	-0.78
									LVGITSWGEGcAR	1	1	78191798	C11(Carbamidomethyl)	1405.69	48	0.0154993	0	2	703.349	1.16
									TGAVSGHSLK	1	1	78191798		956.516	46	0.0102982	0	2	478.762	-0.23
									GcLTQLYENAFFR	1	1	78191798	C2(Carbamidomethyl)	1618.77	46	0.0225744	0	2	809.889	1.47
									GVNVcqETcTK	1	1	78191798	C5(Carbamidomethyl); Q6(Deamidated); C9(Carbamidomethyl)	1296.55	45	0.0140084	0	2	648.781	-0.82
									LcNTGDnSVcTTK	1	1	78191798	C2(Carbamidomethyl); N7(Deamidated); C10(Carbamidomethyl)	1470.62	44	0.015974	0	2	735.814	0.63
									GGDVASmYTPNAQYcQmR	1	1	78191798	M7(Oxidation); C15(Carbamidomethyl); M17(Oxidation)	2080.85	44	0.0100579	0	2	1040.93	-1.11
									IPLVTNEEcQK	2	2	78191798;4503627	C9(Carbamidomethyl)	1330.67	55	0.00250009	0	2	665.838	1.36
									IPLVTNEEcQK	2	2	78191798;4503627	C9(Carbamidomethyl)	1330.67	55	0.00250009	0	2	665.838	1.36
									IPLVTNEEcQK	2	2	78191798;4503627	C9(Carbamidomethyl)	1330.67	46	0.0187049	0	2	665.838	1.45
									IPLVTNEEcQK	2	2	78191798;4503627	C9(Carbamidomethyl)	1330.67	46	0.0187049	0	2	665.838	1.45
7706441	VPS29	Vacuolar protein sorting-associated protein 29 isoform 1	7.14	1	1	1	53.93	20.5
									GDFDENLNYPEQK	2	1	7706441		1568.69	54	0.00230022	0	2	784.848	1.2
7705879	SERPINA10	Protein Z-dependent protease inhibitor precursor	5.86	2	2	4	149.43	50.7
									IFSPFADLSELSATGR	1	1	7705879		1710.87	64	0.000322552	0	2	855.94	1.42
									LFDEINPETK	1	1	7705879		1205.61	61	0.000783518	0	2	603.306	0.21
									IFSPFADLSELSATGR	1	1	7705879		1710.87	58	0.0011393	0	2	855.94	1.28
									IFSPFADLSELSATGR	1	1	7705879		1710.88	53	0.00321815	0	2	855.942	3.56
7705753	C1QA	Complement C1q subcomponent subunit A precursor	12.24	3	3	5	160.35	26
									QLQQGDQVWVEK	1	1	7705753		1457.74	66	0.000192988	0	2	729.374	1.05
									RSLGFcDTTNK	1	1	7705753	C6(Carbamidomethyl)	1298.61	54	0.00288248	1	2	649.81	-2.48
									PAFSAIR	1	1	7705753		761.43	52	0.00442452	0	2	381.219	-0.51
									PAFSAIR	1	1	7705753		761.431	51	0.00385696	0	2	381.219	1.17
									PAFSAIR	1	1	7705753		761.43	51	0.00630763	0	2	381.219	-0.35
7661714	FAM3C	Protein FAM3C precursor	5.29	1	1	2	72.91	24.7
									mASGAANVVGPK	1	1	7661714	M1(Oxidation)	1117.57	58	0.00150748	0	2	559.288	1.06
									mASGAANVVGPK	1	1	7661714	M1(Oxidation)	1117.57	51	0.00713074	0	2	559.287	0.3
7657532	S100A6	Protein S100-A6	8.89	1	1	1	46.84	10.2
									LQDAEIAR	1	1	7657532		915.489	47	0.0140811	0	2	458.248	-0.18
7657210	ARFIP1	Arfaptin-1 isoform 2	2.05	1	1	1	43.15	38.6
									KYENILK	2	1	7657210		907.525	43	0.0104339	1	2	454.266	0.06
74272287	MMP9	Matrix metalloproteinase-9 preproprotein	9.62	5	5	10	345.25	78.4
									FTEGPPLHKDDVNGIR	1	1	74272287		1794.92	76	1.68e-05	1	2	897.963	2.84
									LGLGADVAQVTGALR	1	1	74272287		1440.82	68	3.61e-05	0	2	720.913	1.66
									QLSLPETGELDSATLK	1	1	74272287		1701.89	61	0.000477331	0	2	851.45	1.69
									SLGPALLLLQK	1	1	74272287		1152.74	54	8.51e-05	0	2	576.872	0.76
									SLGPALLLLQK	1	1	74272287		1152.74	51	0.000174962	0	2	576.873	3.41
									SLGPALLLLQK	1	1	74272287		1152.74	50	0.000213357	0	2	576.872	0.87
									EYSTcTSEGR	1	1	74272287	C5(Carbamidomethyl)	1189.5	45	0.00923869	0	2	595.253	16.65
									SLGPALLLLQK	1	1	74272287		1152.74	40	0.0018913	0	2	576.872	2.03
									SLGPALLLLQK	1	1	74272287		1152.74	36	0.00558162	0	2	576.872	1.82
									SLGPALLLLQK	1	1	74272287		1152.73	33	0.00980609	0	2	576.871	-0.83
73858568	SERPING1	Plasma protease C1 inhibitor precursor	21.6	11	11	40	1092	55.1
									GVTSVSQIFHSPDLAIR	1	1	73858568		1826.96	89	7.92e-07	0	2	913.983	-9.42
									GVTSVSQIFHSPDLAIR	1	1	73858568		1826.97	79	7.98e-06	0	2	913.987	-5.48
									GVTSVSQIFHSPDLAIR	1	1	73858568		1826.97	72	3.93e-05	0	2	913.986	-5.88
									VTTSQDmLSImEK	1	1	73858568	M7(Oxidation); M11(Oxidation)	1514.7	69	9.41e-05	0	2	757.855	-3.67
									VTTSQDmLSImEK	1	1	73858568	M7(Oxidation); M11(Oxidation)	1514.71	68	0.000108056	0	2	757.859	1.97
									LEDmEQALSPSVFK	1	1	73858568	M4(Oxidation)	1609.77	68	0.00015456	0	2	805.387	-7.13
									TNLESILSYPK	1	1	73858568		1264.68	66	0.000144348	0	2	632.843	0.01
									GVTSVSQIFHSPDLAIR	1	1	73858568		1826.98	66	0.000131373	0	2	913.992	0.47
									TNLESILSYPK	1	1	73858568		1264.67	64	0.000211678	0	2	632.839	-5.88
									GVTSVSQIFHSPDLAIR	1	1	73858568		1826.98	64	0.000174916	0	2	913.994	2.07
									LEDmEQALSPSVFK	1	1	73858568	M4(Oxidation)	1609.78	63	0.000475269	0	2	805.393	0.45
									LEDmEQALSPSVFK	1	1	73858568	M4(Oxidation)	1609.78	62	0.000498077	0	2	805.393	0.15
									GVTSVSQIFHSPDLAIR	1	1	73858568		1826.98	62	0.000280009	0	2	913.993	1.6
									LLDSLPSDTR	1	1	73858568		1116.58	62	0.000534712	0	2	558.796	-4.86
									VTTSQDmLSImEK	1	1	73858568	M7(Oxidation); M11(Oxidation)	1514.7	62	0.000466107	0	2	757.855	-3.75
									TNLESILSYPK	1	1	73858568		1264.68	61	0.000376056	0	2	632.843	0.97
									VTTSQDmLSImEK	1	1	73858568	M7(Oxidation); M11(Oxidation)	1514.71	61	0.000581753	0	2	757.857	-0.2
									GVTSVSQIFHSPDLAIR	1	1	73858568		1826.98	59	0.000596238	0	2	913.993	1.8
									PTLLTLPR	1	1	73858568		910.568	59	9.33e-05	0	2	455.788	-4.43
									GVTSVSQIFHSPDLAIR	1	1	73858568		1826.98	57	0.000926154	0	2	913.992	0.2
									LEDmEQALSPSVFK	1	1	73858568	M4(Oxidation)	1609.78	57	0.00188269	0	2	805.394	1.89
									AAAASAISVAR	1	1	73858568		987.56	56	0.00140236	0	2	494.283	1.47
									GVTSVSQIFHSPDLAIR	1	1	73858568		1826.98	55	0.00138895	0	2	913.993	1.34
									DFTcVHQALK	1	1	73858568	C4(Carbamidomethyl)	1218.59	55	0.00307564	0	2	609.798	-4.26
									DFTcVHQALK	1	1	73858568	C4(Carbamidomethyl)	1218.59	55	0.0030452	0	2	609.799	-2.86
									TNLESILSYPK	1	1	73858568		1264.67	54	0.00254017	0	2	632.838	-7.13
									AASAISVAR	1	1	73858568		845.483	54	0.00281187	0	2	423.245	-1.44
									TNLESILSYPK	1	1	73858568		1264.68	53	0.00267506	0	2	632.843	0.49
									LVLLNAIYLSAK	1	1	73858568		1317.8	52	0.000242057	0	2	659.406	-7.2
									TNLESILSYPK	1	1	73858568		1264.68	52	0.00380913	0	2	632.841	-2.5
									GVTSVSQIFHSPDLAIR	1	1	73858568		1826.96	52	0.00404286	0	2	913.984	-8.15
									DFTcVHQALK	1	1	73858568	C4(Carbamidomethyl)	1218.59	50	0.00790002	0	2	609.798	-3.56
									VTTSQDmLSImEK	1	1	73858568	M7(Oxidation); M11(Oxidation)	1514.71	48	0.0119417	0	2	757.858	0.36
									FQPTLLTLPR	1	1	73858568		1185.7	47	0.00465637	0	2	593.354	0.89
									VTTSQDmLSImEK	1	1	73858568	M7(Oxidation); M11(Oxidation)	1514.71	46	0.0175468	0	2	757.859	1.65
									TNLESILSYPK	1	1	73858568		1264.68	45	0.018882	0	2	632.843	-0.38
									PTLLTLPR	1	1	73858568		910.572	44	0.00228989	0	2	455.789	-0.54
									PTLLTLPR	1	1	73858568		910.572	42	0.00383543	0	2	455.79	0.33
									LVLLNAIYLSAK	1	1	73858568		1317.81	40	0.00355358	0	2	659.406	-6.46
									PTLLTLPR	1	1	73858568		910.566	40	0.00653153	0	2	455.786	-6.97
73858566	SERPIND1	Heparin cofactor 2 precursor	44.09	20	21	47	1181.45	57
									EYYFAEAQIADFSDPAFISK	1	1	73858566		2312.06	95	2.62e-07	0	2	1156.53	-6.81
									GGETAQSADPQWEQLNNK	1	1	73858566		1972.9	73	3.46e-05	0	2	986.953	-0.51
									NGnmAGISDQR	1	1	73858566	N3(Deamidated); M4(Oxidation)	1179.51	73	2.43e-05	0	2	590.257	0.28
									TLEAQLTPR	1	1	73858566		1028.57	65	0.000150276	0	2	514.791	0.71
									EYYFAEAQIADFSDPAFISK	1	1	73858566		2312.06	65	0.000279446	0	3	771.359	-5.47
									AQIADFSDPAFISK	1	1	73858566		1509.76	64	0.000300863	0	2	755.385	2.51
									NGnmAGISDQR	1	1	73858566	N3(Deamidated); M4(Oxidation)	1179.51	64	0.000180408	0	2	590.257	0.18
									EYYFAEAQIADFSDPAFISK	1	1	73858566		2312.07	59	0.00100681	0	3	771.361	-3.49
									TScLLFMGR	1	1	73858566	C3(Carbamidomethyl)	1084.53	59	0.000756069	0	2	542.768	0.25
									TScLLFMGR	1	1	73858566	C3(Carbamidomethyl)	1084.53	59	0.000749873	0	2	542.768	-0.09
									SVSPTDSDVSAGNILQLFHGK	1	1	73858566		2172.09	58	0.00114634	0	2	1086.55	0.26
									GPLDQLEK	1	1	73858566		899.483	57	0.000926789	0	2	450.245	-0.54
									TLEAQLTPR	1	1	73858566		1028.57	56	0.00104717	0	2	514.79	-0.12
									QIADFSDPAFISK	1	1	73858566		1438.72	56	0.00172782	0	2	719.865	1.2
									QIADFSDPAFISK	1	1	73858566		1438.72	56	0.00197654	0	2	719.866	2.22
									AQIADFSDPAFISK	1	1	73858566		1509.76	55	0.00230969	0	2	755.383	0.09
									SVNDLYIQK	1	1	73858566		1079.57	55	0.00190011	0	2	540.29	-0.8
									TLEAQLTPR	1	1	73858566		1028.57	54	0.00165584	0	2	514.79	-0.12
									NGNMAGISDQR	1	1	73858566		1162.53	53	0.00307917	0	2	581.767	0.01
									TScLLFMGR	1	1	73858566	C3(Carbamidomethyl)	1084.53	53	0.00300203	0	2	542.767	-0.65
									GSKGPLDQLEK	1	1	73858566		1171.63	53	0.00309193	1	2	586.32	0.5
									YEITTIHNLFR	1	1	73858566		1406.75	51	0.00433926	0	2	703.876	1.83
									SVSPTDSDVSAGNILQLFHGK	1	1	73858566		2172.09	51	0.00610226	0	2	1086.55	-0.75
									SVNDLYIQK	1	1	73858566		1079.57	51	0.00440912	0	2	540.291	1.12
									GPLDQLEK	1	1	73858566		899.483	51	0.00352355	0	2	450.245	-0.2
									GPLDQLEK	1	1	73858566		899.483	51	0.00358081	0	2	450.245	0.14
									VSPTDSDVSAGNILQLFHGK	1	1	73858566		2085.06	50	0.00689693	0	2	1043.03	-0.41
									EYYFAEAQIADFSDPAFISK	1	1	73858566		2312.07	50	0.00799791	0	2	1156.54	-1.21
									mLFDKNGNmAGISDQR	1	1	73858566	M1(Oxidation); M9(Oxidation)	1828.83	49	0.00928279	1	2	914.921	1.51
									QIADFSDPAFISK	1	1	73858566		1438.72	49	0.0106292	0	2	719.865	1.2
									HQGTITVNEEGTQATTVTTVGFmPLSTQVR	1	1	73858566	M23(Oxidation)	3219.59	48	0.00957296	0	3	1073.87	-0.83
									IADFSDPAFISK	1	1	73858566		1310.66	48	0.0116976	0	2	655.836	1.68
									GGETAQSADPQWEQLNNK	1	1	73858566		1972.9	47	0.0133901	0	2	986.953	-0.2
									TLEAQLTPR	1	1	73858566		1028.57	47	0.00943079	0	2	514.79	0.12
									TLEAQLTPR	1	1	73858566		1028.57	47	0.0103853	0	2	514.79	-1.66
									VLKDQVNTFDNIFIAPVGISTAmGmISLGLK	1	1	73858566	M23(Oxidation); M25(Oxidation)	3324.74	47	0.0072253	1	3	1108.92	-5.06
									GPLDQLEK	1	1	73858566		899.482	45	0.0130611	0	2	450.245	-1.08
									TLEAQLTPR	1	1	73858566		1028.58	45	0.0145509	0	2	514.791	1.43
									IQRLNILNAK	1	1	73858566		1182.73	45	0.00267175	1	3	394.916	0.45
									NYNLVESLK	1	1	73858566		1079.57	44	0.0204258	0	2	540.29	-0.24
									IQRLNILNAK	1	1	73858566		1182.73	44	0.00227988	1	2	591.87	1.11
									NGnmAGISDqR	1	1	73858566	N3(Deamidated); M4(Oxidation); Q10(Deamidated)	1180.49	43	0.0155602	0	2	590.749	0.48
									QFPILLDFK	1	1	73858566		1120.64	42	0.0169323	0	2	560.824	0.78
									IQRLNILNAK	1	1	73858566		1182.73	41	0.00596754	1	2	591.87	0.69
									IQRLNILNAK	1	1	73858566		1182.73	38	0.0115557	1	3	394.916	0.68
									IQRLNILNAK	1	1	73858566		1182.73	38	0.0116358	1	3	394.915	0.06
									FAFNLYR	2	2	205277441;73858566		930.476	48	0.0117147	0	2	465.741	-8.24
									FAFNLYR	2	2	205277441;73858566		930.476	48	0.0117147	0	2	465.741	-8.24
73858564	SERPINA6	Corticosteroid-binding globulin precursor	13.83	4	4	10	331.31	45.1
									WSAGLTSSQVDLYIPK	1	1	73858564		1764.9	67	0.000143847	0	2	882.956	-6.82
									GTWTQPFDLASTR	1	1	73858564		1479.72	63	0.000483798	0	2	740.366	1.38
									GTWTQPFDLASTR	1	1	73858564		1479.72	62	0.000546593	0	2	740.366	1.38
									MNTVIAALSR	1	1	73858564		1075.59	62	0.000308807	0	2	538.3	-0.19
									WSAGLTSSQVDLYIPK	1	1	73858564		1764.91	58	0.00105543	0	2	882.956	-6.61
									MNTVIAALSR	1	1	73858564		1075.59	56	0.00110305	0	2	538.3	0.04
									AVLQLNEEGVDTAGSTG	1	1	73858564		1660.8	54	0.00369025	0	2	830.905	0.6
									WSAGLTSSQVDLYIPK	1	1	73858564		1764.92	53	0.00328931	0	2	882.963	1.69
									MNTVIAALSR	1	1	73858564		1075.59	48	0.00892202	0	2	538.299	-1.44
									mNTVIAALSR	1	1	73858564	M1(Oxidation)	1091.58	47	0.0128453	0	2	546.296	-2.8
7382460	SHBG	Sex hormone-binding globulin isoform 1 precursor	28.11	8	8	22	701.4	43.8
									mEGDSVLLEVDGEEVLR	4	1	7382460	M1(Oxidation)	1905.91	87	1.96e-06	0	2	953.459	-0.09
									IALGGLLFPASNLR	4	1	7382460		1441.85	77	2.38e-06	0	2	721.431	1.15
									IALGGLLFPASNLR	4	1	7382460		1441.85	74	4.9e-06	0	2	721.431	1.23
									IALGGLLFPASNLR	4	1	7382460		1441.85	71	1.17e-05	0	2	721.429	-1.73
									TWDPEGVIFYGDTNPK	4	1	7382460		1838.86	68	0.000123977	0	2	919.936	2.41
									IALGGLLFPASNLR	4	1	7382460		1441.85	66	3.31e-05	0	2	721.427	-4.02
									IALGGLLFPASNLR	4	1	7382460		1441.86	66	2.66e-05	0	2	721.432	2.33
									LPLVPALDGcLR	3	1	7382460	C10(Carbamidomethyl)	1323.73	59	0.00039646	0	2	662.371	-8.47
									IALGGLLFPASNLR	4	1	7382460		1441.84	55	0.000474373	0	2	721.426	-5.37
									LPLVPALDGcLR	3	1	7382460	C10(Carbamidomethyl)	1323.75	55	0.000808827	0	2	662.377	1.21
									LDVDQALNR	3	1	7382460		1043.55	55	0.00208518	0	2	522.278	0.79
									IALGGLLFPASNLR	4	1	7382460		1441.85	54	0.000521257	0	2	721.431	0.81
									LPLVPALDGcLR	3	1	7382460	C10(Carbamidomethyl)	1323.75	53	0.00129211	0	2	662.378	1.95
									QAEISASAPTSLR	3	1	7382460		1330.7	53	0.00391224	0	2	665.853	1.86
									QAEISASAPTSLR	3	1	7382460		1330.7	53	0.00417222	0	2	665.852	1.03
									TSSSFEVR	4	1	7382460		912.442	53	0.00299944	0	2	456.725	-0.32
									LPLVPALDGcLR	3	1	7382460	C10(Carbamidomethyl)	1323.74	51	0.00233208	0	2	662.372	-6.54
									LPLVPALDGcLR	3	1	7382460	C10(Carbamidomethyl)	1323.74	50	0.00299457	0	2	662.373	-4.88
									VVLSSGSGPGLDLPLVLGLPLQLK	2	1	7382460		2372.4	50	0.000279	0	2	1186.71	-5.41
									TSSSFEVR	4	1	7382460		912.444	48	0.00921248	0	2	456.725	1.62
									QAEISASAPTSLR	3	1	7382460		1330.7	46	0.0184328	0	2	665.852	0.12
									IALGGLLFPASNLR	4	1	7382460		1441.85	44	0.0053939	0	2	721.427	-4.53
71773110	APOA4	Apolipoprotein A-IV precursor	49.75	24	24	120	3197.45	45.3
									SELTQQLNALFQDK	1	1	71773110		1634.84	82	4.51e-06	0	2	817.923	-0.41
									SLAELGGHLDQQVEEFR	1	1	71773110		1927.95	81	7.37e-06	0	2	964.479	-0.16
									SLAELGGHLDQQVEEFR	1	1	71773110		1927.95	77	1.6e-05	0	2	964.479	-0.23
									SELTQQLNALFQDK	1	1	71773110		1634.83	76	2.23e-05	0	2	817.918	-5.86
									LGEVNTYAGDLQK	1	1	71773110		1407.71	75	2.36e-05	0	2	704.36	0.85
									LGEVNTYAGDLQK	1	1	71773110		1407.71	75	2.62e-05	0	2	704.361	1.9
									ISASAEELR	1	1	71773110		975.511	75	3.27e-05	0	2	488.259	0.13
									IDQNVEELKGR	1	1	71773110		1300.69	74	2.84e-05	1	2	650.847	0.35
									ISASAEELR	1	1	71773110		975.505	74	3.38e-05	0	2	488.256	-5.44
									SELTQQLNALFQDK	1	1	71773110		1634.83	74	3.4e-05	0	2	817.918	-6.39
									LGEVNTYAGDLQK	1	1	71773110		1407.7	73	4.29e-05	0	2	704.355	-5.74
									SELTQQLNALFQDK	1	1	71773110		1634.83	73	4.56e-05	0	2	817.919	-4.59
									KLVPFATELHER	1	1	71773110		1439.8	73	1.87e-05	1	3	480.605	0.75
									SELTQQLNALFQDK	1	1	71773110		1634.84	72	4.83e-05	0	2	817.924	1.01
									SELTQQLNALFQDK	1	1	71773110		1634.84	72	4.85e-05	0	2	817.924	1.6
									SELTQQLNALFQDK	1	1	71773110		1634.83	72	5.57e-05	0	2	817.918	-6.16
									SELTQQLNALFQDK	1	1	71773110		1634.85	72	4.78e-05	0	2	817.929	8.02
									SELTQQLNALFQDK	1	1	71773110		1634.84	71	6.67e-05	0	2	817.923	0.26
									IDQNVEELKGR	1	1	71773110		1300.67	69	9.27e-05	1	2	650.841	-8.19
									SLAPYAQDTQEK	1	1	71773110		1350.66	69	0.000120683	0	2	675.832	1.61
									KLVPFATELHER	1	1	71773110		1439.8	68	5.07e-05	1	3	480.605	-1.09
									RTQVSTQAEQLR	1	1	71773110		1416.76	68	0.000113177	1	2	708.881	-0.26
									SELTQQLNALFQDK	1	1	71773110		1634.84	67	0.000137098	0	2	817.924	1.68
									SELTQQLNALFQDK	1	1	71773110		1634.83	67	0.00016483	0	2	817.918	-6.54
									LGEVNTYAGDLQK	1	1	71773110		1407.71	67	0.000166052	0	2	704.36	1.37
									LGEVNTYAGDLQKK	1	1	71773110		1535.81	67	0.00012092	1	2	768.408	1.18
									SELTQQLNALFQDK	1	1	71773110		1634.84	67	0.000157293	0	2	817.924	0.86
									SLAELGGHLDQQVEEFR	1	1	71773110		1927.95	66	0.000230267	0	3	643.322	0.69
									IDQNVEELKGR	1	1	71773110		1300.68	66	0.000187083	1	2	650.842	-6.78
									SELTqQLNALFQDK	1	1	71773110	Q5(Deamidated)	1635.81	66	0.000237927	0	2	818.41	-6.16
									IDQNVEELKGR	1	1	71773110		1300.69	66	0.000194765	1	2	650.847	0.64
									KLVPFATELHER	1	1	71773110		1439.79	65	0.000122568	1	3	480.602	-5.93
									SLAPYAQDTQEK	1	1	71773110		1350.66	65	0.000307358	0	2	675.832	1.7
									RTQVSTQAEQLR	1	1	71773110		1416.76	64	0.000242818	1	2	708.882	0.6
									SELTqQLNALFQDK	1	1	71773110	Q5(Deamidated)	1635.81	64	0.000359849	0	2	818.41	-5.57
									LGEVNTYAGDLqK	1	1	71773110	Q12(Deamidated)	1408.7	64	0.000335685	0	2	704.852	1.11
									SELTQQLNALFQDK	1	1	71773110		1634.83	64	0.000362273	0	2	817.918	-6.54
									FQDKLGEVNTYAGDLQK	1	1	71773110		1925.96	64	0.000364534	1	2	963.482	-1.67
									SELTQQLNALFQDK	1	1	71773110		1634.83	63	0.000379106	0	2	817.918	-5.49
									SELTQQLNALFQDK	1	1	71773110		1634.83	63	0.000402845	0	2	817.918	-6.01
									LGEVNTYAGDLQK	1	1	71773110		1407.7	63	0.000468355	0	2	704.352	-10.16
									ALVQQMEQLR	1	1	71773110		1215.65	62	0.000451386	0	2	608.33	1.15
									LGEVnTYAGDLQK	1	1	71773110	N5(Deamidated)	1408.69	61	0.000609013	0	2	704.848	-4.87
									SLAPYAQDTQEK	1	1	71773110		1350.65	61	0.00064247	0	2	675.826	-5.89
									LGEVNTYAGDLQK	1	1	71773110		1407.71	61	0.000637154	0	2	704.36	1.37
									IDQNVEELKGR	1	1	71773110		1300.68	61	0.000561095	1	2	650.842	-7.53
									ISASAEELR	1	1	71773110		975.513	61	0.000703812	0	2	488.26	2.13
									SELTQQLNALFQDK	1	1	71773110		1634.84	61	0.000631987	0	2	817.924	0.93
									KLVPFATELHER	1	1	71773110		1439.79	61	0.000304291	1	3	480.603	-4.97
									IDQNVEELK	1	1	71773110		1087.56	61	0.000701341	0	2	544.282	-6.62
									SLAPYAQDTQEK	1	1	71773110		1350.65	60	0.000806158	0	2	675.83	-1.1
									KLVPFATELHER	1	1	71773110		1439.79	60	0.000340935	1	3	480.602	-6.25
									SLAPYAQDTQEK	1	1	71773110		1350.65	60	0.000851118	0	2	675.831	0.26
									LGEVNTYAGDLQK	1	1	71773110		1407.7	60	0.00085788	0	2	704.356	-5.22
									TQVSTQAEQLR	1	1	71773110		1260.65	60	0.000889304	0	2	630.83	-1.52
									TLSLPELEQQQEQQQEQQQEQ	1	1	71773110		2569.2	60	0.000897557	0	2	1285.1	0.53
									KLVPFATELHER	1	1	71773110		1439.8	60	0.000360172	1	3	480.605	0.49
									LGEVNTYAGDLQK	1	1	71773110		1407.71	59	0.000928098	0	2	704.36	0.77
									LGEVnTYAGDLQK	1	1	71773110	N5(Deamidated)	1408.7	59	0.00100085	0	2	704.851	-0.1
									ALVQQmEQLR	1	1	71773110	M6(Oxidation)	1231.64	59	0.00107462	0	2	616.323	-5.64
									DKVNSFFSTFK	1	1	71773110		1319.66	59	0.00108065	1	2	660.336	0.69
									SLAPYAQDTQEK	1	1	71773110		1350.66	59	0.00111824	0	2	675.831	1.07
									IDQNVEELKGR	1	1	71773110		1300.69	59	0.000953153	1	2	650.847	0.45
									ISASAEELR	1	1	71773110		975.505	59	0.00125389	0	2	488.256	-5.94
									KLVPFATELHER	1	1	71773110		1439.79	59	0.000514491	1	3	480.602	-5.74
									RVEPYGENFNK	1	1	71773110		1352.65	58	0.00122528	1	2	676.828	-8.06
									LGEVNTYAGDLqK	1	1	71773110	Q12(Deamidated)	1408.7	58	0.00135868	0	2	704.852	1.54
									LGEVNTYAGDLQK	1	1	71773110		1407.7	58	0.00141515	0	2	704.355	-6.69
									SLAPYAQDTQEK	1	1	71773110		1350.66	58	0.00142497	0	2	675.832	2.15
									TQVSTQAEQLR	1	1	71773110		1260.65	58	0.00151645	0	2	630.828	-3.94
									SELTQQLNALFQDK	1	1	71773110		1634.84	58	0.00128243	0	2	817.924	1.83
									LAPLAEDVR	1	1	71773110		983.553	58	0.000554468	0	2	492.28	0.59
									TQVSTQAEQLR	1	1	71773110		1260.65	57	0.00180684	0	2	630.827	-6.55
									SLAELGGHLDQQVEEFRR	1	1	71773110		2084.05	57	0.00155435	1	3	695.356	0.96
									ISASAEELR	1	1	71773110		975.512	57	0.00199163	0	2	488.259	1.01
									ISASAEELR	1	1	71773110		975.505	57	0.00207615	0	2	488.256	-6
									TQVSTQAEQLR	1	1	71773110		1260.65	56	0.00212285	0	2	630.827	-6.26
									LGEVNTYAGDLQK	1	1	71773110		1407.71	56	0.00209526	0	2	704.36	0.16
									ISASAEELR	1	1	71773110		975.506	56	0.00245	0	2	488.257	-4.31
									IDQNVEELKGR	1	1	71773110		1300.68	56	0.00187845	1	2	650.842	-7.25
									LGEVNTYAGDLQK	1	1	71773110		1407.7	55	0.00250793	0	2	704.355	-6.34
									DKVNSFFSTFK	1	1	71773110		1319.65	55	0.00263983	1	2	660.33	-7.18
									SLAPYAQDTQEK	1	1	71773110		1350.64	55	0.00274505	0	2	675.826	-6.43
									LGEVNTYAGDLQK	1	1	71773110		1407.7	55	0.0030325	0	2	704.355	-6.69
									LGEVnTYAGDLQK	1	1	71773110	N5(Deamidated)	1408.7	55	0.00308402	0	2	704.852	1.46
									TLSLPELEQQQEQQQEQQQ	1	1	71773110		2312.1	54	0.00361692	0	2	1156.55	-0.95
									LGEVNTYAGDLQK	1	1	71773110		1407.7	54	0.00348673	0	2	704.354	-7.47
									LAPLAEDVR	1	1	71773110		983.552	53	0.00167644	0	2	492.279	-0.47
									DKVNSFFSTFK	1	1	71773110		1319.66	53	0.00469344	1	2	660.332	-4.96
									LGEVNTYAGDLQK	1	1	71773110		1407.71	53	0.00438811	0	2	704.36	1.11
									SLAELGGHLDQQVEEFR	1	1	71773110		1927.94	53	0.00492698	0	3	643.318	-5.58
									LGEVNTYAGDLQK	1	1	71773110		1407.72	53	0.00440585	0	2	704.364	6.4
									IDQNVEELK	1	1	71773110		1087.56	52	0.00502806	0	2	544.283	-4.6
									ALVQQmEQLR	1	1	71773110	M6(Oxidation)	1231.64	52	0.00541961	0	2	616.323	-6.43
									DKVNSFFSTFK	1	1	71773110		1319.66	52	0.00569137	1	2	660.333	-4.03
									KLVPFATELHER	1	1	71773110		1439.79	52	0.00264509	1	3	480.602	-6.63
									SLAPYAQDTQEK	1	1	71773110		1350.65	51	0.006366	0	2	675.829	-2.09
									KLVPFATELHER	1	1	71773110		1439.8	51	0.00278344	1	3	480.605	-0.4
									LNHQLEGLTFQmKK	1	1	71773110	M12(Oxidation)	1702.89	51	0.00534983	1	3	568.303	0.21
									IDQNVEELK	1	1	71773110		1087.56	51	0.00699578	0	2	544.282	-4.93
									LGEVNTYAGDLqK	1	1	71773110	Q12(Deamidated)	1408.69	51	0.0074708	0	2	704.851	-0.97
									ISASAEELR	1	1	71773110		975.505	50	0.00847731	0	2	488.256	-6.13
									KLVPFATELHER	1	1	71773110		1439.8	50	0.00301881	1	2	720.405	1.1
									SLAPYAQDTQEK	1	1	71773110		1350.64	50	0.00790046	0	2	675.826	-6.79
									IDQNVEELKGR	1	1	71773110		1300.68	50	0.00756892	1	2	650.842	-6.59
									SLAELGGHLDQQVEEFR	1	1	71773110		1927.95	50	0.00932098	0	3	643.323	1.07
									SELTQQLNALFQDK	1	1	71773110		1634.84	49	0.00891317	0	2	817.924	1.6
									SLAPYAQDTQEK	1	1	71773110		1350.65	49	0.010633	0	2	675.831	0.89
									SLAPYAQDTQEK	1	1	71773110		1350.64	49	0.0105732	0	2	675.825	-7.61
									IDQTVEELR	1	1	71773110		1102.57	49	0.0115088	0	2	551.789	-2.02
									LNHQLEGLTFQmK	1	1	71773110	M12(Oxidation)	1574.8	48	0.0120562	0	2	787.904	1.16
									LLPHANEVSQK	1	1	71773110		1235.67	48	0.00659424	0	2	618.341	-0.06
									SLAELGGHLDQQVEEFRR	1	1	71773110		2084.05	48	0.013746	1	3	695.356	0.44
									PFATELHER	1	1	71773110		1099.55	47	0.0113717	0	3	367.19	1.11
									KLVPFATELHER	1	1	71773110		1439.79	47	0.00774125	1	3	480.602	-7.33
									SELTQQLNALFQDK	1	1	71773110		1634.84	47	0.0161087	0	2	817.924	1.23
									LNHQLEGLTFQmKK	1	1	71773110	M12(Oxidation)	1702.9	47	0.0138797	1	2	851.952	1.65
									TQVSTQAEQLR	1	1	71773110		1260.66	47	0.0190127	0	2	630.831	1.1
									LAPLAEDVR	1	1	71773110		983.552	44	0.0116379	0	2	492.28	0.03
									KLVPFATELHER	1	1	71773110		1439.8	44	0.0125555	1	2	720.405	1.35
71274107	MCAM	Cell surface glycoprotein MUC18 precursor	4.49	2	2	2	84.32	71.6
									QGQGQSEPGEYEQR	1	1	71274107		1592.7	57	0.00103572	0	2	796.852	1.86
									GATLALTQVTPQDER	1	1	71274107		1599.84	50	0.00614347	0	2	800.423	2.92
70906437	FGG	Fibrinogen gamma chain isoform gamma-A precursor	67.73	35	35	169	5497.73	49.5
									ANQQFLVYcEIDGSGnGWTVFQK	2	1	70906437	C9(Carbamidomethyl); N16(Deamidated)	2662.2	105	2.07e-08	0	2	1331.61	-7.76
									FGSYcPTTcGIADFLSTYQTK	2	1	70906437	C5(Carbamidomethyl); C9(Carbamidomethyl)	2417.06	99	7.85e-08	0	2	1209.03	-7.87
									FGSYcPTTcGIADFLSTYQTK	2	1	70906437	C5(Carbamidomethyl); C9(Carbamidomethyl)	2417.08	96	1.57e-07	0	2	1209.04	-0.39
									ANQQFLVYcEIDGSGnGWTVFQK	2	1	70906437	C9(Carbamidomethyl); N16(Deamidated)	2662.21	93	3.51e-07	0	2	1331.61	-4.74
									FGSYcPTTcGIADFLSTYQTK	2	1	70906437	C5(Carbamidomethyl); C9(Carbamidomethyl)	2417.06	91	4.12e-07	0	2	1209.03	-7.87
									FGSYcPTTcGIADFLSTYQTK	2	1	70906437	C5(Carbamidomethyl); C9(Carbamidomethyl)	2417.1	91	5.38e-07	0	2	1209.05	7.99
									ASTPnGYDnGIIWATWK	2	1	70906437	N5(Deamidated); N9(Deamidated)	1895.87	90	7.01e-07	0	2	948.438	-6.73
									ASTPNGYDnGIIWATWK	2	1	70906437	N9(Deamidated)	1894.89	85	2.63e-06	0	2	947.949	-3.57
									ANQQFLVYcEIDGSGnGWTVFQK	2	1	70906437	C9(Carbamidomethyl); N16(Deamidated)	2662.22	85	2.45e-06	0	2	1331.61	-2.17
									IHLISTQSAIPYALR	2	1	70906437		1682.95	84	9.14e-07	0	2	841.977	-7.16
									ANQQFLVYcEIDGSGnGWTVFQK	2	1	70906437	C9(Carbamidomethyl); N16(Deamidated)	2662.22	82	4.53e-06	0	3	888.077	-2.59
									YLQEIYNSNNQK	2	1	70906437		1513.73	82	5.16e-06	0	2	757.369	1.55
									EGFGHLSPTGTTEFWLGNEK	2	1	70906437		2207.02	81	5.85e-06	0	2	1104.02	-7.81
									ASTPNGYDNGIIWATWK	2	1	70906437		1893.9	81	6.64e-06	0	2	947.453	-7.25
									ANQQFLVYcEIDGSGNGWTVFQK	2	1	70906437	C9(Carbamidomethyl)	2661.22	81	6.88e-06	0	2	1331.11	-8.36
									FGSYcPTTcGIADFLSTYQTK	2	1	70906437	C5(Carbamidomethyl); C9(Carbamidomethyl)	2417.07	79	6.87e-06	0	2	1209.04	-3.42
									EGFGHLSPTGTTEFWLGNEK	2	1	70906437		2207.03	79	1.17e-05	0	2	1104.02	-5.04
									ASTPNGYDnGIIWATWK	2	1	70906437	N9(Deamidated)	1894.88	78	1.31e-05	0	2	947.945	-7.12
									ASTPNGYDNGIIWATWK	2	1	70906437		1893.91	78	1.61e-05	0	2	947.459	-1.64
									ASTPNGYDNGIIWATWK	2	1	70906437		1893.91	77	1.69e-05	0	2	947.46	0.17
									FGSYcPTTcGIADFLSTYQTK	2	1	70906437	C5(Carbamidomethyl); C9(Carbamidomethyl)	2417.06	77	1.1e-05	0	2	1209.03	-8.68
									ANQQFLVYcEIDGSGNGWTVFQK	2	1	70906437	C9(Carbamidomethyl)	2661.22	76	1.78e-05	0	2	1331.11	-6.98
									ANQQFLVYcEIDGSGnGWTVFQK	2	1	70906437	C9(Carbamidomethyl); N16(Deamidated)	2662.21	76	1.93e-05	0	3	888.076	-4.58
									FGSYcPTTcGIADFLSTYQTK	2	1	70906437	C5(Carbamidomethyl); C9(Carbamidomethyl)	2417.07	76	1.61e-05	0	2	1209.04	-5.65
									ASTPnGYDNGIIWATWK	2	1	70906437	N5(Deamidated)	1894.88	74	3.1e-05	0	2	947.944	-8.66
									ASTPNGYDNGIIWATWK	2	1	70906437		1893.91	74	3.47e-05	0	2	947.459	-0.86
									IHLISTQSAIPYALR	2	1	70906437		1682.96	74	7.49e-06	0	2	841.983	0.17
									YLQEIYNSNNQK	2	1	70906437		1513.72	74	3.32e-05	0	2	757.364	-4.9
									ASTPnGYDnGIIWATWK	2	1	70906437	N5(Deamidated); N9(Deamidated)	1895.88	74	3.47e-05	0	2	948.443	-1
									YLQEIYNSNNQK	2	1	70906437		1513.73	74	3.53e-05	0	2	757.369	1.55
									ANQQFLVYcEIDGSGNGWTVFQK	2	1	70906437	C9(Carbamidomethyl)	2661.22	73	3.54e-05	0	3	887.745	-7.88
									ANQQFLVYcEIDGSGNGWTVFQK	2	1	70906437	C9(Carbamidomethyl)	2661.23	73	3.94e-05	0	3	887.748	-3.89
									VGPEADKYR	2	1	70906437		1034.52	73	4.85e-05	1	2	517.764	-6.41
									VGPEADKYR	2	1	70906437		1034.52	73	5.04e-05	1	2	517.763	-8.54
									EGFGHLSPTGTTEFWLGNEK	2	1	70906437		2207.03	73	4.75e-05	0	2	1104.02	-4.16
									IHLISTQSAIPYALR	2	1	70906437		1682.95	72	1.19e-05	0	2	841.98	-3.24
									EGFGHLSPTGTTEFWLGNEK	2	1	70906437		2207.04	72	5.12e-05	0	2	1104.02	-0.51
									cHAGHLNGVYYQGGTYSK	2	1	70906437	C1(Carbamidomethyl)	2011.91	72	4.65e-05	0	2	1006.46	-1.01
									FGSYcPTTcGIADFLSTYQTK	2	1	70906437	C5(Carbamidomethyl); C9(Carbamidomethyl)	2417.06	72	3.84e-05	0	2	1209.03	-7.26
									IHLISTQSAIPYALR	2	1	70906437		1682.96	71	1.4e-05	0	2	841.983	0.02
									YLQEIYNSNNQK	2	1	70906437		1513.73	71	6.55e-05	0	2	757.367	-0.95
									ASTPnGYDNGIIWATWK	2	1	70906437	N5(Deamidated)	1894.88	70	8.495e-05	0	2	947.945	-7.83
									ASTPNGYDnGIIWATWK	2	1	70906437	N9(Deamidated)	1894.88	70	9.38e-05	0	2	947.945	-7.44
									IHLISTQSAIPYALR	2	1	70906437		1682.95	69	2.86e-05	0	2	841.978	-6.58
									ASTPNGYDnGIIWATWK	2	1	70906437	N9(Deamidated)	1894.88	69	0.000111094	0	2	947.946	-6.67
									IHLISTQSAIPYALR	2	1	70906437		1682.96	69	2.38e-05	0	2	841.985	2.2
									DTVQIHDITGKDcQDIANK	2	1	70906437	C13(Carbamidomethyl)	2171.04	69	0.000120747	1	2	1086.02	-0.66
									AIQLTYNPDESSKPNMIDAATLK	2	1	70906437		2520.27	68	0.000111897	0	2	1260.64	0.31
									IHLISTQSAIPYALR	2	1	70906437		1682.94	68	4.22e-05	0	2	841.976	-8.83
									AIQLTYNPDESSKPNMIDAATLK	2	1	70906437		2520.26	68	0.000127354	0	2	1260.64	-0.85
									IHLISTQSAIPYALR	2	1	70906437		1682.94	67	4.63e-05	0	2	841.976	-8.46
									YEASILTHDSSIR	2	1	70906437		1491.74	67	0.000174519	0	2	746.372	-4.76
									ASTPnGYDnGIIWATWK	2	1	70906437	N5(Deamidated); N9(Deamidated)	1895.86	67	0.000162018	0	2	948.436	-8.6
									YLQEIYNSNNQK	2	1	70906437		1513.73	67	0.000181827	0	2	757.368	0.1
									YEASILTHDSSIR	2	1	70906437		1491.74	66	0.000211023	0	2	746.375	-0.67
									YEASILTHDSSIR	2	1	70906437		1491.73	66	0.000218693	0	2	746.37	-6.97
									FGSYcPTTcGIADFLSTYQTK	2	1	70906437	C5(Carbamidomethyl); C9(Carbamidomethyl)	2417.07	65	0.00019347	0	3	806.362	-3.23
									VAQLEAQcQEPcKDTVQIHDITGK	2	1	70906437	C8(Carbamidomethyl); C12(Carbamidomethyl)	2768.31	65	0.000269589	1	3	923.441	-9.37
									EGFGHLSPTGTTEFWLGNEK	2	1	70906437		2207.04	65	0.000278219	0	2	1104.02	-2.05
									VAqLEAQcQEPcK	2	1	70906437	Q3(Deamidated); C8(Carbamidomethyl); C12(Carbamidomethyl)	1561.7	65	0.000200968	0	2	781.354	1.07
									LTYNPDESSKPNmIDAATLK	2	1	70906437	M13(Oxidation)	2224.08	65	0.000330156	0	2	1112.54	-0.07
									YEASILTHDSSIR	2	1	70906437		1491.74	64	0.000361684	0	2	746.375	-0.5
									IHLISTQSAIPYALR	2	1	70906437		1682.96	64	7.46e-05	0	2	841.984	1.62
									YVATRDnccILDER	2	1	70906437	N7(Deamidated); C8(Carbamidomethyl); C9(Carbamidomethyl)	1785.79	64	0.000250135	1	2	893.4	2.03
									YEASILTHDSSIR	2	1	70906437		1491.73	64	0.000409429	0	2	746.37	-7.05
									VGPEADKYR	2	1	70906437		1034.53	64	0.000347229	1	2	517.767	1.02
									VGPEADKYR	2	1	70906437		1034.52	63	0.000392047	1	2	517.762	-10.31
									YLqEIYNSNNQK	2	1	70906437	Q3(Deamidated)	1514.7	63	0.000339146	0	2	757.854	-7.48
									YEASILTHDSSIR	2	1	70906437		1491.74	63	0.00045344	0	2	746.375	-1.16
									YLQEIYNSNNQK	2	1	70906437		1513.72	63	0.000427522	0	2	757.362	-7.16
									FGSYcPTTcGIADFLSTYQTK	2	1	70906437	C5(Carbamidomethyl); C9(Carbamidomethyl)	2417.08	63	0.000358994	0	2	1209.04	1.22
									VGPEADKYR	2	1	70906437		1034.53	63	0.000427185	1	2	517.768	1.14
									YFAGGDAGDAFDGFDFGDDPSDK	2	1	70906437		2385.94	62	6.53e-05	0	2	1193.47	-1.65
									FGSYcPTTcGIADFLSTYQTK	2	1	70906437	C5(Carbamidomethyl); C9(Carbamidomethyl)	2417.08	62	0.000432499	0	3	806.366	1.55
									YLQEIYNSNNQK	2	1	70906437		1513.72	62	0.000550754	0	2	757.363	-5.95
									ASTPnGYDNGIIWATWK	2	1	70906437	N5(Deamidated)	1894.89	61	0.000636347	0	2	947.948	-4.8
									YNPDESSKPNmIDAATLK	2	1	70906437	M11(Oxidation)	2009.95	61	0.000664556	0	2	1005.48	0.91
									DTVQIHDITGK	2	1	70906437		1226.64	61	0.000441606	0	2	613.823	0.72
									IHLISTQSAIPYALR	2	1	70906437		1682.95	61	0.000177563	0	2	841.979	-5.2
									YLQEIYnSNNQK	2	1	70906437	N7(Deamidated)	1514.71	61	0.000678886	0	2	757.858	-2
									VAQLEAQcQEPcKDTVQIHDITGK	2	1	70906437	C8(Carbamidomethyl); C12(Carbamidomethyl)	2768.31	60	0.000821842	1	3	923.442	-7.84
									VGPEADKYR	2	1	70906437		1034.53	60	0.000804666	1	2	517.767	0.43
									cHAGHLNGVYYQGGTYSK	2	1	70906437	C1(Carbamidomethyl)	2011.91	60	0.000754167	0	2	1006.46	1.42
									AIQLTYNPDESSKPNMIDAATLK	2	1	70906437		2520.26	60	0.000780844	0	2	1260.64	-0.27
									VAQLEAQcQEPcK	2	1	70906437	C8(Carbamidomethyl); C12(Carbamidomethyl)	1560.72	59	0.000883595	0	2	780.862	1.07
									YLQEIYNSNNQK	2	1	70906437		1513.73	59	0.00105254	0	2	757.367	-0.87
									YLQEIYNSnNQK	2	1	70906437	N9(Deamidated)	1514.71	59	0.00095984	0	2	757.859	-1.36
									YLQEIYNSNNQK	2	1	70906437		1513.72	59	0.00103431	0	2	757.361	-8.29
									EGFGHLSPTGTTEFWLGNEK	2	1	70906437		2207.03	59	0.00113223	0	2	1104.02	-4.16
									VAQLEAQcQEPcKDTVQIHDITGK	2	1	70906437	C8(Carbamidomethyl); C12(Carbamidomethyl)	2768.34	58	0.00125523	1	3	923.452	2.21
									ASTPNGYDNGIIWATWK	2	1	70906437		1893.91	58	0.00147617	0	2	947.461	0.36
									LTYNPDESSKPNMIDAATLK	2	1	70906437		2208.09	58	0.00140441	0	2	1104.55	1.16
									VGPEADKYR	2	1	70906437		1034.53	57	0.00140804	1	2	517.767	0.55
									DNccILDER	2	1	70906437	C3(Carbamidomethyl); C4(Carbamidomethyl)	1194.49	57	0.000595516	0	2	597.75	4.09
									VGPEADKYR	2	1	70906437		1034.52	57	0.00159681	1	2	517.761	-11.02
									YVATRDnccILDER	2	1	70906437	N7(Deamidated); C8(Carbamidomethyl); C9(Carbamidomethyl)	1785.79	57	0.00125265	1	2	893.4	1.62
									VAQLEAQcQEPcK	2	1	70906437	C8(Carbamidomethyl); C12(Carbamidomethyl)	1560.72	57	0.00151844	0	2	780.862	1.46
									AIQLTYNPDESSKPNm	2	1	70906437	M16(Oxidation)	1823.85	57	0.00184842	0	2	912.429	1.8
									VGPEADKYR	2	1	70906437		1034.52	57	0.00186932	1	2	517.763	-8.07
									FGSYcPTTcGIADFLSTYQTK	2	1	70906437	C5(Carbamidomethyl); C9(Carbamidomethyl)	2417.06	56	0.00126275	0	3	806.359	-6.71
									VGPEADKYR	2	1	70906437		1034.52	56	0.00181828	1	2	517.766	-2.64
									YLQEIYNSNNQK	2	1	70906437		1513.72	56	0.00177684	0	2	757.361	-8.29
									PDESSKPNmIDAATLK	2	1	70906437	M9(Oxidation)	1732.85	56	0.0023129	0	2	866.926	1.58
									TSTADYAMFK	2	1	70906437		1134.51	56	0.00173421	0	2	567.761	0.19
									YVATRDnccILDER	2	1	70906437	N7(Deamidated); C8(Carbamidomethyl); C9(Carbamidomethyl)	1785.79	56	0.00160795	1	2	893.399	0.8
									YLQEIYNSNNQK	2	1	70906437		1513.72	56	0.00209015	0	2	757.363	-6.27
									DTVQIHDITGK	2	1	70906437		1226.64	56	0.00156459	0	2	613.821	-2.07
									YEASILTHDSSIR	2	1	70906437		1491.75	56	0.00257149	0	2	746.376	0.81
									YLQEIYNSNNQK	2	1	70906437		1513.73	55	0.00232982	0	2	757.367	-0.55
									VGPEADKYR	2	1	70906437		1034.53	55	0.00226544	1	2	517.767	0.08
									ASTPNGYDnGIIWATWK	2	1	70906437	N9(Deamidated)	1894.89	55	0.00267757	0	2	947.946	-6.09
									YLQEIYnSNNQK	2	1	70906437	N7(Deamidated)	1514.7	55	0.0022351	0	2	757.853	-9.09
									ASTPNGYDNGIIWATWK	2	1	70906437		1893.91	55	0.0028851	0	2	947.46	-0.09
									DNccILDER	2	1	70906437	C3(Carbamidomethyl); C4(Carbamidomethyl)	1194.49	55	0.000994293	0	2	597.749	1.64
									DNccILDER	2	1	70906437	C3(Carbamidomethyl); C4(Carbamidomethyl)	1194.49	55	0.000946669	0	2	597.748	0.41
									YNPDESSKPNmIDAATLK	2	1	70906437	M11(Oxidation)	2009.95	54	0.00326659	0	2	1005.48	1.27
									YEASILTHDSSIR	2	1	70906437		1491.73	54	0.00352237	0	2	746.371	-6.72
									AIQLTYNPDESSKPN	2	1	70906437		1676.82	54	0.00367806	0	2	838.912	2.19
									AIQLTYNPDESSKPNmIDA	2	1	70906437	M16(Oxidation)	2123	54	0.00350176	0	2	1062	0.42
									VGPEADKYR	2	1	70906437		1034.53	53	0.00344694	1	2	517.766	-0.87
									YLQEIYNSNNQK	2	1	70906437		1513.72	53	0.00379378	0	2	757.364	-4.98
									IADFLSTYQTK	2	1	70906437		1286.66	53	0.00355029	0	2	643.835	0.41
									YLQEIYNSNNQK	2	1	70906437		1513.73	53	0.00394288	0	2	757.366	-1.84
									YVATRDnccILDER	2	1	70906437	N7(Deamidated); C8(Carbamidomethyl); C9(Carbamidomethyl)	1785.79	53	0.00305474	1	2	893.4	1.76
									YLQEIYNSNNQK	2	1	70906437		1513.72	53	0.00426724	0	2	757.362	-7.48
									ASTPNGYDNGIIWATWK	2	1	70906437		1893.9	53	0.00513162	0	2	947.454	-6.54
									ASTPNGYDNGIIWATWK	2	1	70906437		1893.9	52	0.00543302	0	2	947.453	-7.25
									VAQLEAQcQEPcK	2	1	70906437	C8(Carbamidomethyl); C12(Carbamidomethyl)	1560.72	52	0.00499997	0	2	780.863	2.87
									YLQEIYNSNNQK	2	1	70906437		1513.73	51	0.0060418	0	2	757.368	0.58
									VAqLEAQcQEPcK	2	1	70906437	Q3(Deamidated); C8(Carbamidomethyl); C12(Carbamidomethyl)	1561.7	51	0.00464679	0	2	781.353	-0.1
									ASTPnGYDNGIIWATWK	2	1	70906437	N5(Deamidated)	1894.89	51	0.00688395	0	2	947.949	-2.86
									AIQLTYNPDESSKPNmIDAATLK	2	1	70906437	M16(Oxidation)	2536.26	51	0.00641915	0	2	1268.63	-1.54
									DNccILDER	2	1	70906437	C3(Carbamidomethyl); C4(Carbamidomethyl)	1194.49	51	0.00227839	0	2	597.747	-0.61
									FGSYcPTTcGIADFLSTYQTK	2	1	70906437	C5(Carbamidomethyl); C9(Carbamidomethyl)	2417.07	51	0.0049322	0	3	806.36	-5.58
									LDGSVDFKK	2	1	70906437		1008.54	51	0.00438206	1	2	504.772	0.81
									YEASILTHDSSIR	2	1	70906437		1491.74	51	0.00824803	0	2	746.373	-2.88
									cHAGHLNGVYYQGGTYSK	2	1	70906437	C1(Carbamidomethyl)	2011.91	51	0.00629204	0	3	671.308	0.53
									YEASILTHDSSIR	2	1	70906437		1491.73	51	0.0081412	0	2	746.371	-6.31
									YEASILTHDSSIR	2	1	70906437		1491.74	50	0.0084787	0	2	746.375	-0.5
									TQSAIPYALR	2	1	70906437		1119.62	50	0.00391544	0	2	560.312	1.24
									IHLISTQSAIPYALR	2	1	70906437		1682.95	50	0.0022518	0	2	841.978	-6.51
									YLQEIYNSNNQK	2	1	70906437		1513.72	50	0.00807159	0	2	757.362	-7.16
									AIQLTYNPDESSKPNMIDAATLK	2	1	70906437		2520.27	50	0.00757486	0	2	1260.64	0.79
									VGPEADKYR	2	1	70906437		1034.53	50	0.00807906	1	2	517.768	1.84
									VGPEADKYR	2	1	70906437		1034.53	50	0.00852346	1	2	517.767	0.55
									YLQEIYNSnNQK	2	1	70906437	N9(Deamidated)	1514.7	49	0.00840018	0	2	757.855	-6.76
									DNccILDER	2	1	70906437	C3(Carbamidomethyl); C4(Carbamidomethyl)	1194.48	49	0.00296439	0	2	597.744	-6.74
									AIQLTYNPDESSKPN	2	1	70906437		1676.81	49	0.0115916	0	2	838.91	0.59
									VAQLEAQcQEPcK	2	1	70906437	C8(Carbamidomethyl); C12(Carbamidomethyl)	1560.72	48	0.0106118	0	2	780.862	1.15
									DTVQIHDITGK	2	1	70906437		1226.64	48	0.00922646	0	2	613.823	0.82
									AIQLTYNPDESSKPNMIDAATLK	2	1	70906437		2520.26	48	0.0122748	0	2	1260.64	-0.85
									AIQLTYNPDESSKPNmIDAA	2	1	70906437	M16(Oxidation)	2194.03	48	0.0145495	0	2	1097.52	0.29
									VAqLEAQcQEPcK	2	1	70906437	Q3(Deamidated); C8(Carbamidomethyl); C12(Carbamidomethyl)	1561.7	47	0.0114057	0	2	781.354	1.22
									IADFLSTYQTK	2	1	70906437		1286.66	47	0.0136506	0	2	643.835	0.69
									VELEDWNGR	2	1	70906437		1117.53	47	0.0127482	0	2	559.268	1.37
									mIDAATLK	2	1	70906437	M1(Oxidation)	878.462	47	0.0112785	0	2	439.735	-3.59
									DNccILDER	2	1	70906437	C3(Carbamidomethyl); C4(Carbamidomethyl)	1194.49	47	0.00566302	0	2	597.748	0.82
									IADFLSTYQTK	2	1	70906437		1286.66	47	0.0164067	0	2	643.835	0.31
									cHAGHLnGVYYQGGTYSK	2	1	70906437	C1(Carbamidomethyl); N7(Deamidated)	2012.9	47	0.0142047	0	2	1006.95	1.84
									VAQLEAQcQEPcKD	2	1	70906437	C8(Carbamidomethyl); C12(Carbamidomethyl)	1675.74	47	0.0133708	1	2	838.376	1.96
									TYNPDESSKPNmIDAATLK	2	1	70906437	M12(Oxidation)	2111	46	0.0205766	0	2	1056	0.08
									DNccILDER	2	1	70906437	C3(Carbamidomethyl); C4(Carbamidomethyl)	1194.49	46	0.00668418	0	2	597.748	0.92
									VAQLEAQcQEPcK	2	1	70906437	C8(Carbamidomethyl); C12(Carbamidomethyl)	1560.72	46	0.0204893	0	2	780.863	2.79
									DNccILDER	2	1	70906437	C3(Carbamidomethyl); C4(Carbamidomethyl)	1194.49	44	0.0118661	0	2	597.749	1.94
									QSGLYFIKPLK	2	1	70906437		1293.75	44	0.00631242	0	2	647.377	-7.88
									QSGLYFIKPLK	2	1	70906437		1293.76	42	0.00747546	0	2	647.383	1.37
									YFIKPLK	2	1	70906437		908.553	41	0.00599661	0	2	454.78	-7.68
									YFIKPLK	2	1	70906437		908.552	41	0.00664673	0	2	454.78	-8.76
									FEGNcAEQDGSGWWmNK	2	1	70906437	C5(Carbamidomethyl); M15(Oxidation)	2031.79	41	0.0106376	0	2	1016.4	-0.91
70906435	FGB	Fibrinogen beta chain isoform 1 preproprotein	73.73	52	52	331	11993.9	55.9
									LESDVSAQMEYcR	2	1	70906435	C12(Carbamidomethyl)	1587.68	115	1.35e-09	0	2	794.343	0.35
									DNENVVNEYSSELEK	2	1	70906435		1768.79	99	8.75e-08	0	2	884.9	3.61
									NSVDELNNNVEAVSQTSS	2	1	70906435		1906.86	96	1.81e-07	0	2	953.935	0.03
									LESDVSAQMEYcR	2	1	70906435	C12(Carbamidomethyl)	1587.68	96	1.06e-07	0	2	794.344	1.43
									DnENVVNEYSSELEK	2	1	70906435	N2(Deamidated)	1769.77	94	2.45e-07	0	2	885.391	1.88
									DNENVVNEYSSELEK	2	1	70906435		1768.78	93	3.35e-07	0	2	884.896	-1.77
									mGPTELLIEMEDWK	2	1	70906435	M1(Oxidation)	1707.79	92	5.72e-07	0	2	854.397	-5.93
									HQLYIDETVNSNIPTNLR	2	1	70906435		2127.07	88	1.29e-06	0	2	1064.04	-6.04
									DNENVVNEYSSELEK	2	1	70906435		1768.79	86	1.62e-06	0	2	884.898	1.13
									DNENVVNEYSSELEK	2	1	70906435		1768.78	86	1.4e-06	0	2	884.892	-5.71
									DNENVVNEYSSELEK	2	1	70906435		1768.79	86	1.75e-06	0	2	884.9	3.26
									AHYGGFTVQNEANK	2	1	70906435		1535.73	86	2.41e-06	0	2	768.367	1.76
									DNENVVNEYSSELEK	2	1	70906435		1768.79	85	2.27e-06	0	2	884.899	1.61
									DNENVVNEYSSELEK	2	1	70906435		1768.79	83	3.13e-06	0	2	884.899	1.82
									DNENVVNEYSSELEK	2	1	70906435		1768.78	82	3.57e-06	0	2	884.891	-6.53
									AHYGGFTVQNEANK	2	1	70906435		1535.71	82	5.22e-06	0	2	768.359	-8.73
									VYcDmNTEnGGWTVIQNR	2	1	70906435	C3(Carbamidomethyl); M5(Oxidation); N9(Deamidated)	2173.92	82	2.33e-06	0	2	1087.46	-5.29
									LESDVSAQmEYcR	2	1	70906435	M9(Oxidation); C12(Carbamidomethyl)	1603.66	81	1.96e-06	0	2	802.334	-7.75
									DNENVVNEYSSELEK	2	1	70906435		1768.79	81	5.18e-06	0	2	884.899	2.44
									AHYGGFTVQNEANK	2	1	70906435		1535.72	81	7.08e-06	0	2	768.362	-5.23
									DNENVVNEYSSELEK	2	1	70906435		1768.77	80	4.93e-06	0	2	884.891	-6.95
									DNENVVNEYSSELEK	2	1	70906435		1768.79	80	6.21e-06	0	2	884.9	3.61
									AHYGGFTVQNEANK	2	1	70906435		1535.73	80	8.08e-06	0	2	768.366	0.81
									DNENVVNEYSSELEK	2	1	70906435		1768.78	80	5.29e-06	0	2	884.892	-5.64
									DNENVVNEYSSELEK	2	1	70906435		1768.79	80	6.59e-06	0	2	884.899	1.68
									DNENVVNEYSSELEK	2	1	70906435		1768.79	79	7.42e-06	0	2	884.899	2.23
									AHYGGFTVQNEANKYQ	2	1	70906435		1826.85	79	9.46e-06	1	2	913.928	1.37
									AHYGGFTVQNEANKYQISVNK	2	1	70906435		2368.15	79	1.04e-05	1	2	1184.58	-6.94
									DNENVVnEYSSELEK	2	1	70906435	N7(Deamidated)	1769.77	79	6.37e-06	0	2	885.389	0.16
									DNENVVNEYSSELEK	2	1	70906435		1768.79	79	8.13e-06	0	2	884.899	1.82
									YYWGGQYTWDmAK	2	1	70906435	M11(Oxidation)	1684.7	79	4.25e-06	0	2	842.855	-4.47
									DNENVVNEYSSELEK	2	1	70906435		1768.79	79	8.88e-06	0	2	884.898	1.19
									LESDVSAQmEYcR	2	1	70906435	M9(Oxidation); C12(Carbamidomethyl)	1603.66	78	3.96e-06	0	2	802.335	-5.69
									DNENVVNEYSSELEK	2	1	70906435		1768.79	78	9.6e-06	0	2	884.899	1.54
									NSVDELNNNVEAVSqTSSSSFQ	2	1	70906435	Q15(Deamidated)	2357.05	78	9.14e-06	0	2	1179.03	3.84
									NSVDELNNNVEAVSQTSSSSFQ	2	1	70906435		2356.05	78	1.09e-05	0	2	1178.53	-0.04
									NSVDELNNNVEAVSQTSSSSFQ	2	1	70906435		2356.05	78	1.12e-05	0	2	1178.53	0.38
									VYcDMNTENGGWTVIQNR	2	1	70906435	C3(Carbamidomethyl)	2156.95	78	9.84e-06	0	2	1078.98	-1.29
									DNENVVNEYSSELEK	2	1	70906435		1768.79	77	1.21e-05	0	2	884.898	1.19
									LESDVSAQMEYcR	2	1	70906435	C12(Carbamidomethyl)	1587.68	77	8.67e-06	0	2	794.344	1.2
									VYcDmNTENGGWTVIQNR	2	1	70906435	C3(Carbamidomethyl); M5(Oxidation)	2172.93	77	9.9e-06	0	2	1086.97	-6.14
									DnENVVNEYSSELEK	2	1	70906435	N2(Deamidated)	1769.76	76	9.78e-06	0	2	885.383	-7.36
									DNENVVNEYSSELEK	2	1	70906435		1768.79	76	1.82e-05	0	2	884.899	1.68
									AHYGGFTVQNEANK	2	1	70906435		1535.72	75	2.6e-05	0	2	768.365	-0.46
									DNENVVnEYSSELEK	2	1	70906435	N7(Deamidated)	1769.77	75	1.53e-05	0	2	885.388	-1.16
									DNENVVNEYSSELEK	2	1	70906435		1768.79	75	2.1e-05	0	2	884.899	2.02
									GGETSEmYLIQPDSSVKPYR	2	1	70906435	M7(Oxidation)	2273.07	75	3.1e-05	0	2	1137.04	-1.09
									LESDVSAQmEYcR	2	1	70906435	M9(Oxidation); C12(Carbamidomethyl)	1603.66	75	9.2e-06	0	2	802.334	-7.52
									DNENVVNEYSSELEK	2	1	70906435		1768.79	74	2.66e-05	0	2	884.9	2.85
									DNENVVNEYSSELEK	2	1	70906435		1768.77	74	2.14e-05	0	2	884.89	-8.4
									AHYGGFTVQNEANK	2	1	70906435		1535.72	74	3.56e-05	0	2	768.366	0.25
									GTAGNALmDGASQLmGEnR	2	1	70906435	M8(Oxidation); M15(Oxidation); N18(Deamidated)	1925.83	74	2e-05	0	2	963.421	0.59
									DNENVVNEYSSELEKH	2	1	70906435		1905.84	74	2.53e-05	1	2	953.426	-0.79
									DNENVVNEYSSELEK	2	1	70906435		1768.79	74	2.9e-05	0	2	884.899	1.88
									GGETSEmYLIQPDSSVKPYR	2	1	70906435	M7(Oxidation)	2273.08	74	3.92e-05	0	2	1137.04	-0.02
									DNENVVNEYSSELEK	2	1	70906435		1768.79	74	2.96e-05	0	2	884.899	1.61
									VYcDmNTENGGWTVIQNR	2	1	70906435	C3(Carbamidomethyl); M5(Oxidation)	2172.94	73	2.39e-05	0	2	1086.98	0.16
									DNENVVNEYSSELEK	2	1	70906435		1768.79	73	3.01e-05	0	2	884.899	2.09
									DNENVVNEYSSELEK	2	1	70906435		1768.79	73	3.05e-05	0	2	884.899	1.95
									VYcDMNTENGGWTVIQNR	2	1	70906435	C3(Carbamidomethyl)	2156.95	73	2.61e-05	0	2	1078.98	-0.39
									DNENVVNEYSSELEK	2	1	70906435		1768.79	73	3.06e-05	0	2	884.899	1.68
									DNENVVNEYSSELEK	2	1	70906435		1768.79	73	3.16e-05	0	2	884.899	2.16
									PYKQGFGNVATNTDGK	2	1	70906435		1696.83	73	4.35e-05	1	2	848.919	1.46
									VYcDMNTENGGWTVIQNR	2	1	70906435	C3(Carbamidomethyl)	2156.95	73	2.91e-05	0	2	1078.98	0.52
									DNENVVNEYSSELEK	2	1	70906435		1768.79	73	3.3e-05	0	2	884.899	1.61
									NSVDELNNNVEAVSQTSSSSF	2	1	70906435		2228	73	3.42e-05	0	2	1114.5	0.28
									VYcDMNTENGGWTVIQNR	2	1	70906435	C3(Carbamidomethyl)	2156.95	73	3.07e-05	0	2	1078.98	0.18
									DNENVVNEYSSELEK	2	1	70906435		1768.79	73	3.47e-05	0	2	884.899	1.68
									DNENVVNEYSSELEK	2	1	70906435		1768.79	73	3.7e-05	0	2	884.899	1.61
									DNENVVNEYSSELEK	2	1	70906435		1768.79	72	3.72e-05	0	2	884.899	2.02
									DNENVVNEYSSELEK	2	1	70906435		1768.78	72	3.45e-05	0	2	884.892	-5.43
									GGETSEmYLIQPDSSVKPYR	2	1	70906435	M7(Oxidation)	2273.08	72	5.55e-05	0	3	758.364	0.94
									DNENVVNEYSSELEK	2	1	70906435		1768.79	72	4.32e-05	0	2	884.899	1.61
									NYcGLPGEYWLGNDK	2	1	70906435	C3(Carbamidomethyl)	1785.79	72	4.04e-05	0	2	893.4	1.94
									DNENVVNEYSSELEK	2	1	70906435		1768.79	72	4.38e-05	0	2	884.9	2.64
									AHYGGFTVQNEANK	2	1	70906435		1535.72	72	5.67e-05	0	2	768.362	-4.91
									DNENVVNEYSSELEK	2	1	70906435		1768.79	72	4.69e-05	0	2	884.9	3.13
									VYcDmNTENGGWTVIQNR	2	1	70906435	C3(Carbamidomethyl); M5(Oxidation)	2172.94	71	3.9e-05	0	2	1086.98	0.16
									DNENVVNEYSSELEK	2	1	70906435		1768.79	71	5.14e-05	0	2	884.9	3.4
									LESDVSAQmEYcR	2	1	70906435	M9(Oxidation); C12(Carbamidomethyl)	1603.66	71	2.11e-05	0	2	802.335	-5.69
									NSVDELNNNVEAVSQTSSSSFQYm	2	1	70906435	M24(Oxidation)	2666.16	71	3.52e-05	0	2	1333.58	1.12
									AHYGGFTVQNEANKYQISVNK	2	1	70906435		2368.16	71	6.81e-05	1	2	1184.58	-2.61
									QGFGNVATNTDGK	2	1	70906435		1308.61	71	6.39e-05	0	2	654.809	-6.13
									EEAPSLRPAPPPISGGGYR	1	1	70906435		1951	71	5.82e-05	0	2	976.006	0.4
									DNENVVNEYSSELEK	2	1	70906435		1768.79	71	5.8e-05	0	2	884.899	2.3
									DNENVVNEYSSELEK	2	1	70906435		1768.79	71	5.89e-05	0	2	884.9	2.92
									TPcTVScNIPVVSGK	2	1	70906435	C3(Carbamidomethyl); C7(Carbamidomethyl)	1618.8	70	8.53e-05	0	2	809.902	2.62
									LESDVSAQmEYcR	2	1	70906435	M9(Oxidation); C12(Carbamidomethyl)	1603.68	70	3.57e-05	0	2	802.342	2.22
									GGETSEmYLIQPDSSVKPYR	2	1	70906435	M7(Oxidation)	2273.08	70	9.78e-05	0	2	1137.04	0.41
									TPcTVScNIPVVSGK	2	1	70906435	C3(Carbamidomethyl); C7(Carbamidomethyl)	1618.79	70	0.000102033	0	2	809.9	-0.02
									DNENVVNEYSSELEK	2	1	70906435		1768.79	69	7.4e-05	0	2	884.898	1.13
									TPcTVScnIPVVSGK	2	1	70906435	C3(Carbamidomethyl); C7(Carbamidomethyl); N8(Deamidated)	1619.78	69	0.000109342	0	2	810.393	0.95
									TPcTVScNIPVVSGKEcEEIIR	2	1	70906435	C3(Carbamidomethyl); C7(Carbamidomethyl); C17(Carbamidomethyl)	2548.22	69	0.00010208	1	2	1274.61	-0.39
									DNENVVNEYSSELEK	2	1	70906435		1768.79	69	8.02e-05	0	2	884.899	1.68
									TPcTVScnIPVVSGK	2	1	70906435	C3(Carbamidomethyl); C7(Carbamidomethyl); N8(Deamidated)	1619.78	69	0.000111263	0	2	810.392	0.05
									DNENVVNEYSSELEK	2	1	70906435		1768.79	69	8.32e-05	0	2	884.899	1.61
									VYcDMNTENGGWTVIQNR	2	1	70906435	C3(Carbamidomethyl)	2156.95	69	7.35e-05	0	2	1078.98	-0.73
									DNENVVNEYSSELEK	2	1	70906435		1768.79	69	8.67e-05	0	2	884.899	2.02
									AHYGGFTVQNEANK	2	1	70906435		1535.72	69	0.000110196	0	2	768.364	-1.81
									GGETSEmYLIQPDSSVKPYR	2	1	70906435	M7(Oxidation)	2273.06	69	0.000112682	0	3	758.358	-7.11
									DNENVVNEYSSELEK	2	1	70906435		1768.79	69	8.86e-05	0	2	884.899	1.54
									DNENVVNEYSSELEK	2	1	70906435		1768.79	69	8.89e-05	0	2	884.898	1.26
									DNENVVNEYSSELEK	2	1	70906435		1768.79	69	9.31e-05	0	2	884.899	1.68
									DNENVVNEYSSELEK	2	1	70906435		1768.78	68	8.55e-05	0	2	884.895	-3.08
									NYcGLPGEYWLGNDK	2	1	70906435	C3(Carbamidomethyl)	1785.79	68	8.83e-05	0	2	893.401	2.49
									DNENVVNEYSSELEK	2	1	70906435		1768.79	68	9.77e-05	0	2	884.899	1.68
									NYcGLPGEYWLGNDK	2	1	70906435	C3(Carbamidomethyl)	1785.79	68	9.07e-05	0	2	893.401	2.01
									DNENVVNEYSSELEK	2	1	70906435		1768.78	68	8.36e-05	0	2	884.892	-5.84
									DNENVVNEYSSELEK	2	1	70906435		1768.79	68	0.000104911	0	2	884.899	2.02
									DNENVVNEYSSELEK	2	1	70906435		1768.79	68	0.000109521	0	2	884.898	1.19
									NYcGLPGEYWLGNDK	2	1	70906435	C3(Carbamidomethyl)	1785.79	68	0.000103261	0	2	893.4	1.94
									AHYGGFTVQNEANK	2	1	70906435		1535.72	67	0.000169987	0	2	768.365	-0.22
									DNENVVNEYSSELEK	2	1	70906435		1768.79	67	0.000132732	0	2	884.9	2.57
									LESDVSAQmEYcR	2	1	70906435	M9(Oxidation); C12(Carbamidomethyl)	1603.67	66	6.75e-05	0	2	802.338	-2.57
									DNENVVNEYSSELEKHQL	2	1	70906435		2146.99	66	0.000181259	1	2	1074	0.35
									NSVDELNNNVEAVSQTSSS	2	1	70906435		1993.89	66	0.00015829	0	2	997.451	0.07
									KAPDAGGcLHADPDLGVLcPTGcQLQE	1	1	70906435	C8(Carbamidomethyl); C19(Carbamidomethyl); C23(Carbamidomethyl)	2879.31	66	0.000168922	1	3	960.442	0.13
									DNENVVNEYSSELEK	2	1	70906435		1768.79	65	0.000187594	0	2	884.899	1.61
									TPcTVScNIPVVSGKEcEEIIR	2	1	70906435	C3(Carbamidomethyl); C7(Carbamidomethyl); C17(Carbamidomethyl)	2548.22	65	0.000249298	1	2	1274.61	-0.29
									QGFGNVATNTDGK	2	1	70906435		1308.62	65	0.00025725	0	2	654.813	0.21
									DnENVVNEYSSELEK	2	1	70906435	N2(Deamidated)	1769.77	65	0.000176883	0	2	885.389	-0.26
									DNENVVNEYSSELEK	2	1	70906435		1768.79	65	0.000219695	0	2	884.899	2.02
									LESDVSAQmEYcR	2	1	70906435	M9(Oxidation); C12(Carbamidomethyl)	1603.66	65	8.88e-05	0	2	802.335	-6.53
									DNENVVNEYSSELEK	2	1	70906435		1768.79	65	0.00023026	0	2	884.899	1.47
									DNENVVNEYSSELEK	2	1	70906435		1768.79	64	0.000240004	0	2	884.899	1.47
									TPcTVScNIPVVSGK	2	1	70906435	C3(Carbamidomethyl); C7(Carbamidomethyl)	1618.78	64	0.000344164	0	2	809.894	-7.34
									DNENVVnEYSSELEK	2	1	70906435	N7(Deamidated)	1769.77	64	0.000200002	0	2	885.389	-0.47
									LESDVSAQmEYcR	2	1	70906435	M9(Oxidation); C12(Carbamidomethyl)	1603.68	64	0.00013378	0	2	802.342	2.3
									LESDVSAQmEYcR	2	1	70906435	M9(Oxidation); C12(Carbamidomethyl)	1603.67	64	0.000136467	0	2	802.341	1.01
									DNENVVNEYSSELEK	2	1	70906435		1768.79	64	0.00026484	0	2	884.899	1.75
									TPcTVScNIPVVSGK	2	1	70906435	C3(Carbamidomethyl); C7(Carbamidomethyl)	1618.8	64	0.000390902	0	2	809.901	1.41
									NEANKYQISVNK	2	1	70906435		1407.72	64	0.000313029	1	2	704.365	-0.01
									DNENVVNEYSSELEK	2	1	70906435		1768.79	64	0.00027226	0	2	884.899	1.95
									AHYGGFTVQNEANK	2	1	70906435		1535.73	64	0.000365222	0	2	768.367	2.48
									DNENVVNEYSSELEK	2	1	70906435		1768.79	64	0.000274738	0	2	884.899	1.88
									DNENVVNEYSSELEK	2	1	70906435		1768.79	64	0.000276642	0	2	884.899	1.82
									DNENVVNEYSSELEK	2	1	70906435		1768.79	64	0.000279226	0	2	884.899	1.4
									DNENVVNEYSSELEK	2	1	70906435		1768.79	64	0.000284004	0	2	884.898	1.33
									NYcGLPGEYWLGNDK	2	1	70906435	C3(Carbamidomethyl)	1785.78	64	0.00024172	0	2	893.394	-5.23
									TPcTVScNIPVVSGK	2	1	70906435	C3(Carbamidomethyl); C7(Carbamidomethyl)	1618.8	64	0.000417635	0	2	809.902	2.09
									GGETSEMYLIQPDSSVKPYR	2	1	70906435		2257.08	63	0.000463472	0	2	1129.04	0.54
									QGFGNVATNTDGK	2	1	70906435		1308.62	63	0.000446089	0	2	654.813	-0.07
									YYWGGQYTWDmAK	2	1	70906435	M11(Oxidation)	1684.72	63	0.000225268	0	2	842.864	6.32
									NYcGLPGEYWLGNDK	2	1	70906435	C3(Carbamidomethyl)	1785.78	63	0.000293819	0	2	893.395	-4.55
									DNENVVNEYSSELEK	2	1	70906435		1768.79	63	0.000366712	0	2	884.898	1.33
									TPcTVScNIPVVSGK	2	1	70906435	C3(Carbamidomethyl); C7(Carbamidomethyl)	1618.8	62	0.00057887	0	2	809.902	1.94
									TPcTVScNIPVVSGK	2	1	70906435	C3(Carbamidomethyl); C7(Carbamidomethyl)	1618.8	62	0.000610775	0	2	809.901	1.71
									DNENVVNEYSSELEK	2	1	70906435		1768.79	62	0.0004508	0	2	884.899	1.95
									LESDVSAQmEYcR	2	1	70906435	M9(Oxidation); C12(Carbamidomethyl)	1603.67	62	0.000238355	0	2	802.341	0.78
									YYWGGQYTWDmAK	2	1	70906435	M11(Oxidation)	1684.71	61	0.000272651	0	2	842.861	2.56
									DNENVVNEYSSELEK	2	1	70906435		1768.79	61	0.000506079	0	2	884.899	1.47
									DNENVVNEYSSELEK	2	1	70906435		1768.79	61	0.000499892	0	2	884.9	2.71
									GGETSEMYLIQPDSSVKPYR	2	1	70906435		2257.06	61	0.000680831	0	3	753.026	-7.52
									AHYGGFTVQNEANKYQISVNK	2	1	70906435		2368.15	61	0.000697815	1	3	790.056	-5.69
									QGFGNVATNTDGK	2	1	70906435		1308.62	61	0.000692507	0	2	654.814	1.43
									DNENVVNEYSSELEK	2	1	70906435		1768.79	61	0.000570451	0	2	884.899	1.54
									DNENVVnEYSSELEK	2	1	70906435	N7(Deamidated)	1769.76	61	0.000396808	0	2	885.384	-6.4
									DNENVVNEYSSELEK	2	1	70906435		1768.79	61	0.000581861	0	2	884.899	2.02
									DNENVVNEYSSELEK	2	1	70906435		1768.79	61	0.000587785	0	2	884.899	1.61
									DNENVVNEYSSELEK	2	1	70906435		1768.79	60	0.000619905	0	2	884.898	1.33
									GGETSEmYLIQPDSSVKPYR	2	1	70906435	M7(Oxidation)	2273.08	60	0.000839028	0	3	758.363	-0.02
									TPcTVScNIPVVSGK	2	1	70906435	C3(Carbamidomethyl); C7(Carbamidomethyl)	1618.79	60	0.00095391	0	2	809.9	0.05
									LESDVSAQmEYcR	2	1	70906435	M9(Oxidation); C12(Carbamidomethyl)	1603.67	60	0.000349806	0	2	802.339	-1.81
									LESDVSAQmEYcR	2	1	70906435	M9(Oxidation); C12(Carbamidomethyl)	1603.66	59	0.000311523	0	2	802.335	-6
									DNENVVNEYSSELEK	2	1	70906435		1768.79	59	0.000752393	0	2	884.899	2.3
									GGETSEmYLIQPDSSVKPYR	2	1	70906435	M7(Oxidation)	2273.08	59	0.00104936	0	3	758.365	2.07
									DNENVVNEYSSELEK	2	1	70906435		1768.79	59	0.000794728	0	2	884.899	1.54
									DNENVVNEYSSELEK	2	1	70906435		1768.79	59	0.000798397	0	2	884.899	1.47
									YYWGGQYTWDMAK	2	1	70906435		1668.71	59	0.000508895	0	2	834.857	-5.37
									QGFGNVATNTDGK	2	1	70906435		1308.62	59	0.000985536	0	2	654.812	-1.18
									VQNEANKYQISVNK	2	1	70906435		1634.85	59	0.000878074	1	2	817.93	2.28
									GGETSEmYLIQPDSSVKPYR	2	1	70906435	M7(Oxidation)	2273.08	59	0.0011877	0	3	758.365	1.91
									GGETSEMYLIQPDSSVKPYR	2	1	70906435		2257.08	59	0.00119142	0	2	1129.04	0.43
									DNENVVNEYSSELEK	2	1	70906435		1768.79	58	0.0010641	0	2	884.899	1.75
									VYcDmNTENGGWTVIQNR	2	1	70906435	C3(Carbamidomethyl); M5(Oxidation)	2172.94	58	0.00086965	0	2	1086.97	-1.42
									VYcDmNTENGGWTVIQNR	2	1	70906435	C3(Carbamidomethyl); M5(Oxidation)	2172.94	58	0.000882991	0	2	1086.97	-0.97
									AHYGGFTVQNEANK	2	1	70906435		1535.71	57	0.00146343	0	2	768.361	-6.35
									GGETSEMYLIQPDSSVKPYR	2	1	70906435		2257.08	57	0.00165673	0	2	1129.04	-0.22
									NYcGLPGEYWLGNDK	2	1	70906435	C3(Carbamidomethyl)	1785.79	57	0.00113363	0	2	893.401	2.01
									YYWGGQYTWDmAK	2	1	70906435	M11(Oxidation)	1684.71	57	0.000755506	0	2	842.86	1.98
									TPcTVScNIPVVSGK	2	1	70906435	C3(Carbamidomethyl); C7(Carbamidomethyl)	1618.78	57	0.00190002	0	2	809.896	-5.3
									TPcTVScNIPVVSGKEcEEIIR	2	1	70906435	C3(Carbamidomethyl); C7(Carbamidomethyl); C17(Carbamidomethyl)	2548.22	57	0.00179947	1	2	1274.61	-0.49
									NYcGLPGEYWLGNDK	2	1	70906435	C3(Carbamidomethyl)	1785.79	57	0.00126234	0	2	893.4	1.67
									NYcGLPGEYWLGNDK	2	1	70906435	C3(Carbamidomethyl)	1785.79	57	0.00127636	0	2	893.4	1.4
									TPcTVScNIPVVSGK	2	1	70906435	C3(Carbamidomethyl); C7(Carbamidomethyl)	1618.79	57	0.00197473	0	2	809.9	0.13
									YYWGGQYTWDMAK	2	1	70906435		1668.71	57	0.000873845	0	2	834.857	-4.78
									DNENVVNEYSSELEK	2	1	70906435		1768.79	57	0.00144284	0	2	884.899	1.54
									DNENVVNEYSSELEK	2	1	70906435		1768.79	57	0.00144652	0	2	884.898	1.33
									DNENVVNEYSSELEK	2	1	70906435		1768.79	57	0.00146629	0	2	884.899	1.61
									DNENVVNEYSSELEK	2	1	70906435		1768.79	56	0.00148022	0	2	884.898	1.33
									TPcTVScNIPVVSGK	2	1	70906435	C3(Carbamidomethyl); C7(Carbamidomethyl)	1618.79	56	0.00217191	0	2	809.901	1.18
									DNENVVNEYSSELEK	2	1	70906435		1768.79	56	0.00150292	0	2	884.898	1.26
									DNENVVNEYSSELEK	2	1	70906435		1768.79	56	0.00152377	0	2	884.899	1.82
									TPcTVScNIPVVSGK	2	1	70906435	C3(Carbamidomethyl); C7(Carbamidomethyl)	1618.79	56	0.00222251	0	2	809.901	1.03
									DNENVVNEYSSELEK	2	1	70906435		1768.79	56	0.00157115	0	2	884.899	1.47
									NYcGLPGEYWLGNDK	2	1	70906435	C3(Carbamidomethyl)	1785.79	56	0.00148667	0	2	893.401	2.29
									DNENVVNEYSSELEK	2	1	70906435		1768.79	56	0.0015995	0	2	884.899	1.68
									DNENVVNEYSSELEK	2	1	70906435		1768.79	56	0.00164406	0	2	884.899	1.88
									DNENVVNEYSSELEK	2	1	70906435		1768.79	56	0.00165629	0	2	884.9	2.92
									DNENVVNEYSSELEKH	2	1	70906435		1905.85	56	0.00162786	1	2	953.428	1.84
									DNENVVNEYSSELEK	2	1	70906435		1768.79	56	0.00168607	0	2	884.9	2.64
									GGETSEmYLIQPDSSVKPYR	2	1	70906435	M7(Oxidation)	2273.06	56	0.00224169	0	3	758.357	-8.32
									DNENVVNEYSSELEK	2	1	70906435		1768.79	56	0.00175995	0	2	884.898	1.13
									mGPTELLIEmEDWK	2	1	70906435	M1(Oxidation); M10(Oxidation)	1723.78	55	0.00223	0	2	862.396	-4.56
									DNENVVNEYSSELEK	2	1	70906435		1768.79	55	0.00189227	0	2	884.899	1.95
									GGETSEmYLIQPDSSVKPYR	2	1	70906435	M7(Oxidation)	2273.08	55	0.00271842	0	2	1137.04	0.41
									DNENVVNEYSSELEK	2	1	70906435		1768.79	55	0.00203684	0	2	884.899	1.4
									DNENVVNEYSSELEK	2	1	70906435		1768.79	55	0.00206217	0	2	884.898	1.33
									TPcTVScNIPVVSGKEcEEIIR	2	1	70906435	C3(Carbamidomethyl); C7(Carbamidomethyl); C17(Carbamidomethyl)	2548.23	55	0.00277708	1	3	850.081	3.1
									YYWGGQYTWDmAK	2	1	70906435	M11(Oxidation)	1684.7	55	0.00104988	0	2	842.853	-6.79
									DNENVVNEYSSELEK	2	1	70906435		1768.79	54	0.00233906	0	2	884.899	2.16
									qGFGNVATNTDGK	2	1	70906435	Q1(Deamidated)	1309.6	54	0.00250258	0	2	655.304	-1.56
									KGGETSEmYLIQPDSSVKPYR	2	1	70906435	M8(Oxidation)	2401.15	54	0.00335016	1	3	801.055	-7.83
									NYcGLPGEYWLGNDK	2	1	70906435	C3(Carbamidomethyl)	1785.79	54	0.00221833	0	2	893.398	-0.52
									AHYGGFTVQnEANK	2	1	70906435	N10(Deamidated)	1536.7	54	0.00297323	0	2	768.854	-4.6
									DNENVVNEYSSELEK	2	1	70906435		1768.79	54	0.00267501	0	2	884.898	1.33
									TPcTVScNIPVVSGK	2	1	70906435	C3(Carbamidomethyl); C7(Carbamidomethyl)	1618.8	54	0.00389739	0	2	809.901	1.49
									VYcDmNTENGGWTVIQNR	2	1	70906435	C3(Carbamidomethyl); M5(Oxidation)	2172.94	54	0.00217036	0	3	724.986	0.12
									TPcTVScNIPVVSGK	2	1	70906435	C3(Carbamidomethyl); C7(Carbamidomethyl)	1618.79	54	0.00398736	0	2	809.901	0.88
									LESDVSAQmEYcR	2	1	70906435	M9(Oxidation); C12(Carbamidomethyl)	1603.67	54	0.00136047	0	2	802.339	-1.66
									NSVDELNNNVEAVSQTSSSS	2	1	70906435		2080.93	54	0.00276908	0	2	1040.97	-0.25
									KAPDAGGcLHAD	1	1	70906435	C8(Carbamidomethyl)	1211.55	53	0.00293681	1	2	606.278	0.9
									GGETSEmYLIQPDSSVKPYR	2	1	70906435	M7(Oxidation)	2273.08	53	0.00424138	0	3	758.364	1.1
									DNENVVNEYSSELEK	2	1	70906435		1768.79	53	0.00322789	0	2	884.899	1.88
									DNENVVNEYSSELEK	2	1	70906435		1768.79	53	0.00320119	0	2	884.899	2.44
									LESDVSAQmEYcR	2	1	70906435	M9(Oxidation); C12(Carbamidomethyl)	1603.67	53	0.00156999	0	2	802.34	0.17
									NSVDELNNNVEAVSQTSSSSFQY	2	1	70906435		2519.12	53	0.00317864	0	3	840.379	2.52
									DNDGWLTSDPR	2	1	70906435		1275.55	53	0.00201589	0	2	638.279	-7.92
									DNDGWLTSDPR	2	1	70906435		1275.56	53	0.00256216	0	2	638.284	0.98
									KAPDAGGcLHADPD	1	1	70906435	C8(Carbamidomethyl)	1423.63	53	0.00314969	1	2	712.318	0.85
									DNENVVNEYSSELEK	2	1	70906435		1768.79	53	0.00338837	0	2	884.898	0.44
									TPcTVScNIPVVSGK	2	1	70906435	C3(Carbamidomethyl); C7(Carbamidomethyl)	1618.8	53	0.00518658	0	2	809.901	1.64
									AHYGGFTVQnEANK	2	1	70906435	N10(Deamidated)	1536.74	53	0.00507067	0	2	768.871	17.88
									NVVNEYSSELEK	2	1	70906435		1410.67	53	0.00467523	0	2	705.837	-5.91
									DNENVVNEYSSELEK	2	1	70906435		1768.79	52	0.00375162	0	2	884.899	1.61
									TPcTVScNIPVVSGK	2	1	70906435	C3(Carbamidomethyl); C7(Carbamidomethyl)	1618.79	52	0.00552135	0	2	809.901	1.26
									FGNVATNTDGK	2	1	70906435		1123.54	52	0.00421674	0	2	562.273	0.12
									QDGSVDFGR	2	1	70906435		980.443	52	0.00370689	0	2	490.725	0.16
									DNENVVNEYSSELEK	2	1	70906435		1768.79	52	0.00380579	0	2	884.899	2.37
									DNENVVNEYSSELEK	2	1	70906435		1768.79	52	0.00395566	0	2	884.899	1.61
									TPcTVScNIPVVSGKEcEEIIR	2	1	70906435	C3(Carbamidomethyl); C7(Carbamidomethyl); C17(Carbamidomethyl)	2548.2	52	0.00541323	1	3	850.073	-6.45
									TPcTVScNIPVVSGK	2	1	70906435	C3(Carbamidomethyl); C7(Carbamidomethyl)	1618.79	52	0.00611659	0	2	809.9	-0.1
									DNENVVNEYSSELEK	2	1	70906435		1768.79	52	0.00445087	0	2	884.899	2.3
									GGETSEMYLIQPDSSVKPYR	2	1	70906435		2257.06	52	0.00599009	0	3	753.026	-8.17
									YYWGGQYTWDmAK	2	1	70906435	M11(Oxidation)	1684.7	52	0.00211286	0	2	842.853	-7.3
									DNENVVNEYSSELEK	2	1	70906435		1768.79	51	0.00494293	0	2	884.899	1.95
									DNENVVNEYSSELEK	2	1	70906435		1768.79	51	0.00503754	0	2	884.899	1.61
									EEAPSLRPAPPPISGGGYR	1	1	70906435		1951.01	51	0.00521946	0	3	651.007	1.08
									nYcGLPGEYWLGNDK	2	1	70906435	N1(Deamidated); C3(Carbamidomethyl)	1786.76	51	0.00329417	0	2	893.885	-6.12
									NYcGLPGEYWLGNDK	2	1	70906435	C3(Carbamidomethyl)	1785.78	51	0.0043463	0	2	893.394	-5.03
									DNENVVNEYSSELEK	2	1	70906435		1768.79	51	0.0053272	0	2	884.898	1.19
									GGETSEmYLIQPDSSVKPYR	2	1	70906435	M7(Oxidation)	2273.08	51	0.00733648	0	3	758.365	1.51
									TPcTVScNIPVVSGK	2	1	70906435	C3(Carbamidomethyl); C7(Carbamidomethyl)	1618.8	51	0.00798119	0	2	809.901	1.41
									QDGSVDFGR	2	1	70906435		980.445	51	0.00498045	0	2	490.726	1.96
									NYcGLPGEYWLGNDK	2	1	70906435	C3(Carbamidomethyl)	1785.78	51	0.00472572	0	2	893.393	-6.05
									DNDGWLTSDPR	2	1	70906435		1275.55	50	0.00370412	0	2	638.28	-6.2
									EEAPSLRPAPPPISGGGYR	1	1	70906435		1951.01	50	0.00607683	0	3	651.007	2.3
									KAPDAGGcLHADPDLGVLcPTG	1	1	70906435	C8(Carbamidomethyl); C19(Carbamidomethyl)	2221.08	50	0.00869423	1	2	1111.04	18.97
									VNDNEEGFFSAR	2	1	70906435		1384.61	50	0.00540022	0	2	692.81	0.17
									DNENVVnEYSSELEK	2	1	70906435	N7(Deamidated)	1769.77	50	0.0054835	0	2	885.391	1.53
									DNENVVNEYSSELEK	2	1	70906435		1768.79	50	0.00654612	0	2	884.899	1.68
									ENVVNEYSSELEK	2	1	70906435		1539.72	50	0.0080295	0	2	770.366	4.34
									TPcTVScNIPVVSGK	2	1	70906435	C3(Carbamidomethyl); C7(Carbamidomethyl)	1618.79	50	0.00972042	0	2	809.901	0.81
									NVVNEYSSELEK	2	1	70906435		1410.67	50	0.00864576	0	2	705.837	-5.99
									KAPDAGGcLHAD	1	1	70906435	C8(Carbamidomethyl)	1211.56	50	0.00678487	1	2	606.281	6.65
									GGETSEmYLIQPDSSVKPYR	2	1	70906435	M7(Oxidation)	2273.06	50	0.00893567	0	3	758.359	-5.82
									TPcTVScNIPVVSGK	2	1	70906435	C3(Carbamidomethyl); C7(Carbamidomethyl)	1618.78	50	0.00975941	0	2	809.894	-6.96
									DNENVVNEYSSELEK	2	1	70906435		1768.79	50	0.00724396	0	2	884.9	2.57
									NSVDELNNNVEAVSQTS	2	1	70906435		1819.84	50	0.00882692	0	2	910.421	2.67
									EEAPSLRPAPPPISGGGYR	1	1	70906435		1951	49	0.00794281	0	3	651.006	0.42
									NSVDELNNNVEAVSQTSSSSFQYm	2	1	70906435	M24(Oxidation)	2666.16	49	0.00531526	0	3	889.391	2.49
									AHYGGFTVQNEANKYQISVNK	2	1	70906435		2368.17	49	0.00983971	1	2	1184.59	-0.14
									NSVDELNNNVEAVSQTSSSSFQ	2	1	70906435		2356.06	49	0.00812061	0	3	786.024	1.69
									VYcDMNTENGGWTVIqNR	2	1	70906435	C3(Carbamidomethyl); Q16(Deamidated)	2157.94	49	0.00589452	0	2	1079.47	1.02
									DNENVVnEYSSELEK	2	1	70906435	N7(Deamidated)	1769.77	49	0.00637423	0	2	885.39	0.57
									DNENVVNEYSSELEKH	2	1	70906435		1905.84	49	0.00717361	1	2	953.426	-0.98
									GGETSEmYLIQPDSSVKPYR	2	1	70906435	M7(Oxidation)	2273.08	49	0.0106845	0	2	1137.04	0.09
									TPcTVScNIPVVSGK	2	1	70906435	C3(Carbamidomethyl); C7(Carbamidomethyl)	1618.8	49	0.01163	0	2	809.902	1.94
									NGGWTVIQNR	2	1	70906435		1144.59	49	0.0097419	0	2	572.797	1.31
									DNDGWLTSDPR	2	1	70906435		1275.56	49	0.00582049	0	2	638.284	0.31
									KAPDAGGcLHADPDLGVLcPTGcQLQEALLQQERPIR	1	1	70906435	C8(Carbamidomethyl); C19(Carbamidomethyl); C23(Carbamidomethyl)	4084.02	49	0.00693489	1	3	1362.01	0.51
									TPcTVScNIPVVSGK	2	1	70906435	C3(Carbamidomethyl); C7(Carbamidomethyl)	1618.8	49	0.0119936	0	2	809.902	1.86
									TPcTVScNIPVVSGK	2	1	70906435	C3(Carbamidomethyl); C7(Carbamidomethyl)	1618.79	49	0.0123913	0	2	809.9	0.5
									TPcTVScNIPVVSGK	2	1	70906435	C3(Carbamidomethyl); C7(Carbamidomethyl)	1618.79	49	0.0125906	0	2	809.901	1.26
									YYWGGQYTWDmAK	2	1	70906435	M11(Oxidation)	1684.7	49	0.00427342	0	2	842.855	-4.62
									TmTIHNGmFFSTYDR	2	1	70906435	M2(Oxidation); M8(Oxidation)	1852.8	49	0.00668094	0	3	618.273	2.17
									LPGEYWLGNDK	2	1	70906435		1291.63	49	0.0124611	0	2	646.321	1.78
									DNENVVNEYSSELEK	2	1	70906435		1768.79	49	0.00883048	0	2	884.899	1.75
									EEAPSLRPAPPPISGGGYR	1	1	70906435		1951.01	49	0.0091543	0	3	651.007	1.17
									VYcDmNTENGGWTVIQNR	2	1	70906435	C3(Carbamidomethyl); M5(Oxidation)	2172.95	49	0.00731884	0	2	1086.98	0.94
									TPcTVScNIPVVSGK	2	1	70906435	C3(Carbamidomethyl); C7(Carbamidomethyl)	1618.8	49	0.013368	0	2	809.901	1.41
									EEAPSLRPAPPPI	1	1	70906435		1373.74	48	0.00839402	0	2	687.375	0.66
									VYcDMNTENGGWTVIQNR	2	1	70906435	C3(Carbamidomethyl)	2156.95	48	0.00814066	0	2	1078.98	-0.28
									TVScNIPVVSGK	2	1	70906435	C4(Carbamidomethyl)	1260.66	48	0.0113464	0	2	630.836	1.71
									EEAPSLRPAPPPISGGGYR	1	1	70906435		1951.02	48	0.00887676	0	2	976.012	6.78
									VYcDmNTEnGGWTVIQNR	2	1	70906435	C3(Carbamidomethyl); M5(Oxidation); N9(Deamidated)	2173.91	48	0.00530684	0	3	725.31	-6.03
									VYcDmNTENGGWTVIQNR	2	1	70906435	C3(Carbamidomethyl); M5(Oxidation)	2172.93	48	0.00706041	0	3	724.983	-4.09
									NYcGLPGEYWLGNDK	2	1	70906435	C3(Carbamidomethyl)	1785.78	48	0.00827739	0	2	893.393	-6.26
									YYWGGQYTWDMAK	2	1	70906435		1668.72	48	0.00723866	0	2	834.862	0.63
									QGFGNVATNTDGK	2	1	70906435		1308.61	48	0.0122472	0	2	654.808	-6.5
									TmTIHNGmFFSTYDR	2	1	70906435	M2(Oxidation); M8(Oxidation)	1852.8	48	0.00818322	0	2	926.905	1.65
									DNENVVNEYSSELEK	2	1	70906435		1768.79	48	0.0110209	0	2	884.899	1.47
									TPcTVScNIPVVSGK	2	1	70906435	C3(Carbamidomethyl); C7(Carbamidomethyl)	1618.79	48	0.0159531	0	2	809.901	1.03
									VYcDmNTEnGGWTVIQNR	2	1	70906435	C3(Carbamidomethyl); M5(Oxidation); N9(Deamidated)	2173.92	48	0.0064855	0	3	725.312	-2.41
									EAPSLRPAPPPISGGGYR	1	1	70906435		1821.96	48	0.0088906	0	2	911.486	2.17
									DNENVVNEYSSELEK	2	1	70906435		1768.79	47	0.0112878	0	3	590.267	-0.5
									DNENVVNEYSSELEKHQLYIDETVNSNIPTNLR	2	1	70906435		3876.86	47	0.0120833	1	3	1292.96	1.45
									EDGGGWWYNR	2	1	70906435		1239.51	47	0.00582973	0	2	620.259	-5.47
									TPcTVScNIPVVSGK	2	1	70906435	C3(Carbamidomethyl); C7(Carbamidomethyl)	1618.79	47	0.0174479	0	2	809.9	-0.02
									EEAPSLRPAPPPISGGGYR	1	1	70906435		1951	47	0.0135307	0	2	976.004	-0.98
									GGETSEMYLIQPDSSVKPYR	2	1	70906435		2257.09	47	0.0182483	0	3	753.034	2.37
									VYcDMNTENGGWTVIQNR	2	1	70906435	C3(Carbamidomethyl)	2156.95	46	0.0128838	0	2	1078.98	-0.5
									TPcTVScNIPVVSGK	2	1	70906435	C3(Carbamidomethyl); C7(Carbamidomethyl)	1618.8	46	0.0219221	0	2	809.901	1.64
									EEAPSLRPAPPPISGGGYR	1	1	70906435		1951	46	0.0161396	0	3	651.006	0.7
									EEAPSLRPAPPPISGGGYR	1	1	70906435		1951	46	0.0166631	0	2	976.006	0.4
									EEAPSLRPAPPPISGGGYR	1	1	70906435		1951	46	0.0170062	0	2	976.006	0.58
									DNDGWLTSDPR	2	1	70906435		1275.55	46	0.010047	0	2	638.279	-7.35
									QDGSVDFGR	2	1	70906435		980.444	46	0.0149968	0	2	490.725	0.47
									DNENVVNEYSSELEK	2	1	70906435		1768.79	46	0.0172671	0	2	884.899	1.61
									EEAPSLRPAPPPI	1	1	70906435		1373.74	46	0.0165454	0	2	687.375	-0.14
									DNENVVNEYSSELEK	2	1	70906435		1768.79	45	0.0190949	0	2	884.899	1.88
									HGTDDGVVWmNWK	2	1	70906435	M10(Oxidation)	1560.69	45	0.0167847	0	2	780.85	1.75
									KAPDAGGcLHADPDLGVLcPTGcQLQEALLQQERPIR	1	1	70906435	C8(Carbamidomethyl); C19(Carbamidomethyl); C23(Carbamidomethyl)	4084.02	45	0.01643	1	3	1362.01	0.42
									DNENVVNEYSSELEK	2	1	70906435		1768.79	45	0.0202453	0	2	884.898	1.33
									NSVDELNNNVEAVSQTSSSSFQY	2	1	70906435		2519.12	45	0.0188054	0	2	1260.06	-0.75
									IRPFFPQ	2	1	70906435		904.504	45	0.016458	0	2	452.756	0.36
									DNDGWLTSDPR	2	1	70906435		1275.56	44	0.0176851	0	2	638.284	0.98
									NYcGLPGEYWLGNDK	2	1	70906435	C3(Carbamidomethyl)	1785.79	44	0.0227477	0	2	893.4	1.94
									EAPSLRPAPPPISGGGYR	1	1	70906435		1821.96	44	0.0208141	0	2	911.484	0.09
									YYWGGQYTWDmAK	2	1	70906435	M11(Oxidation)	1684.71	44	0.0153161	0	2	842.861	2.34
									APDAGGcLHAD	1	1	70906435	C7(Carbamidomethyl)	1083.45	42	0.0197238	0	2	542.23	0.33
70780384	PI16	peptidase inhibitor 16 precursor	4.1	2	2	2	68.75	49.4
									WDEELAAFAK	1	1	70780384		1179.57	57	0.00182351	0	2	590.287	-0.9
									SPENSLDPK	1	1	70780384		986.479	45	0.0164164	0	2	493.743	0.46
70778918	ITIH2	inter-alpha-trypsin inhibitor heavy chain H2 precursor	30.23	41	41	211	6588.15	106.4
									KLWAYLTINQLLAER	1	1	70778918		1832.03	104	7.47e-09	1	2	916.52	-5.69
									ETAVDGELVVLYDVK	1	1	70778918		1649.87	91	5.57e-07	0	2	825.437	1.56
									VVNNSPQPQNVVFDVQIPK	1	1	70778918		2122.11	88	7.74e-07	0	2	1061.56	-6.8
									IQPSGGTNINEALLR	1	1	70778918		1582.86	83	2.07e-06	0	2	791.932	1.13
									PSGGTNINEALLR	1	1	70778918		1341.7	83	3.17e-06	0	2	671.355	-7.25
									PSGGTNINEALLR	1	1	70778918		1341.7	83	3.32e-06	0	2	671.353	-9.62
									IQPSGGTNINEALLR	1	1	70778918		1582.86	80	4.05e-06	0	2	791.932	0.98
									VVNNSPQPQNVVFDVQIPK	1	1	70778918		2122.12	80	5.34e-06	0	2	1061.56	-4.84
									IQPSGGTNINEALLR	1	1	70778918		1582.86	78	6.33e-06	0	2	791.932	1.6
									mLADAPPQDPSccSGALYYGSK	1	1	70778918	M1(Oxidation); C12(Carbamidomethyl); C13(Carbamidomethyl)	2404.03	78	6.75e-06	0	2	1202.52	0.08
									mmEEVDQVTLYSYK	1	1	70778918	M1(Oxidation); M2(Oxidation)	1767.79	77	1.2e-05	0	2	884.396	2.02
									VVNNSPQPQNVVFDVQIPK	1	1	70778918		2122.12	77	1.12e-05	0	2	1061.56	-6.22
									DAPPQDPSccSGALYYGSK	1	1	70778918	C9(Carbamidomethyl); C10(Carbamidomethyl)	2072.87	77	7.2e-06	0	2	1036.94	1.44
									IQPSGGTNINEALLR	1	1	70778918		1582.86	77	9.8e-06	0	2	791.932	0.82
									VVNNSPQPqNVVFDVQIPK	1	1	70778918	Q9(Deamidated)	2123.12	76	1.22e-05	0	2	1062.06	1.31
									VVNNSPQPQNVVFDVQIPK	1	1	70778918		2122.14	76	9.66e-06	0	2	1061.57	2.87
									IQPSGGTNINEALLR	1	1	70778918		1582.86	76	1.02e-05	0	2	791.933	2.14
									VVNNSPQPQNVVFDVQIPK	1	1	70778918		2122.13	76	1.11e-05	0	2	1061.57	0.45
									LSNENHGIAQR	1	1	70778918		1238.63	76	1.78e-05	0	2	619.817	2.79
									VVNNSPQPQNVVFDVQIPK	1	1	70778918		2122.12	75	1.62e-05	0	2	1061.56	-6.22
									IYGNQDTSSQLK	1	1	70778918		1353.66	75	2.62e-05	0	2	677.336	-0.21
									VVNNSPQPQNVVFDVQIPK	1	1	70778918		2122.13	75	1.45e-05	0	2	1061.57	1.48
									IILVSDGDPTVGELK	1	1	70778918		1555.86	74	1.39e-05	0	2	778.433	1.17
									IQPSGGTNINEALLR	1	1	70778918		1582.84	74	1.96e-05	0	2	791.926	-6.96
									IQPSGGTNINEALLR	1	1	70778918		1582.86	74	1.64e-05	0	2	791.933	3.06
									SSALDmENFR	1	1	70778918	M6(Oxidation)	1185.52	74	1.75e-05	0	2	593.264	0.44
									VVNNSPQPqNVVFDVQIPK	1	1	70778918	Q9(Deamidated)	2123.11	74	2.3e-05	0	2	1062.06	-0.3
									VVNNSPQPQNVVFDVQIPK	1	1	70778918		2122.12	74	2.24e-05	0	2	1061.56	-5.53
									ETAVDGELVVLYDVK	1	1	70778918		1649.87	73	2.85e-05	0	2	825.436	1.11
									IYGNQDTSSQLK	1	1	70778918		1353.67	73	4e-05	0	2	677.338	2.4
									VIENEAGDER	1	1	70778918		1131.53	73	3.25e-05	0	2	566.268	0.46
									VVNNSPQPQNVVFDVQIPK	1	1	70778918		2122.12	72	3.17e-05	0	2	1061.56	-6.11
									IILVSDGDPTVGELK	1	1	70778918		1555.86	72	2.42e-05	0	2	778.434	1.79
									VIENEAGDER	1	1	70778918		1131.53	72	4.02e-05	0	2	566.268	1.22
									VIENEAGDER	1	1	70778918		1131.53	72	4.08e-05	0	2	566.268	0.68
									ETAVDGELVVLYDVKR	1	1	70778918		1805.97	72	3.18e-05	1	2	903.486	0.65
									LADAPPQDPSccSGALYYGSK	1	1	70778918	C11(Carbamidomethyl); C12(Carbamidomethyl)	2256.99	71	4.22e-05	0	2	1129	0.2
									VVNNSPQPQnVVFDVQIPK	1	1	70778918	N10(Deamidated)	2123.12	71	4.05e-05	0	2	1062.06	3.84
									KFYNQVSTPLLR	1	1	70778918		1465.82	71	2.47e-05	1	2	733.413	1.32
									AQmDDLQDFLSK	1	1	70778918	M3(Oxidation)	1426.65	70	6.49e-05	0	2	713.83	0.14
									DAPPQDPSccSGALYYGSK	1	1	70778918	C9(Carbamidomethyl); C10(Carbamidomethyl)	2072.87	70	3.06e-05	0	2	1036.94	0.5
									AGELEVFNGYFVHFFAPDNLDPIPK	1	1	70778918		2836.38	70	8.34e-05	0	3	946.131	-7.25
									LSNENHGIAQR	1	1	70778918		1238.62	70	7.25e-05	0	2	619.815	-0.47
									VVNNSPQPQNVVFDVQIPK	1	1	70778918		2122.13	70	4.64e-05	0	2	1061.57	0.33
									IQPSGGTNINEALLR	1	1	70778918		1582.84	70	5.43e-05	0	2	791.926	-6.73
									DAPPqDPSccSGALYYGSK	1	1	70778918	Q5(Deamidated); C9(Carbamidomethyl); C10(Carbamidomethyl)	2073.86	70	2.96e-05	0	2	1037.43	1.49
									mLADAPPQDPSccSGALYYGSK	1	1	70778918	M1(Oxidation); C12(Carbamidomethyl); C13(Carbamidomethyl)	2404.03	69	5.37e-05	0	2	1202.52	0.79
									mLADAPPqDPSccSGALYYGSK	1	1	70778918	M1(Oxidation); Q8(Deamidated); C12(Carbamidomethyl); C13(Carbamidomethyl)	2405.02	69	4.9e-05	0	2	1203.01	3.98
									IQPSGGTNINEALLR	1	1	70778918		1582.84	69	7.14e-05	0	2	791.925	-7.58
									VVNNSPQPQNVVFDVQIPK	1	1	70778918		2122.13	68	6.2e-05	0	2	1061.57	0.91
									IYGNQDTSSQLK	1	1	70778918		1353.66	68	0.000131256	0	2	677.335	-1.3
									VVNNSPQPQNVVFDVQIPK	1	1	70778918		2122.13	67	7.92e-05	0	2	1061.57	-0.24
									VVNNSPQPQNVVFDVQIPK	1	1	70778918		2122.13	67	7.67e-05	0	2	1061.57	1.37
									IILVSDGDPTVGELK	1	1	70778918		1555.86	67	6.68e-05	0	2	778.434	1.48
									VQFELHYQEVK	1	1	70778918		1419.73	67	0.000164582	0	2	710.368	1.55
									IYGNQDTSSQLK	1	1	70778918		1353.66	67	0.000181101	0	2	677.336	-0.12
									VQFELHYQEVK	1	1	70778918		1419.72	66	0.000237497	0	2	710.362	-6.88
									DAPPQDPSccSGALYYGSK	1	1	70778918	C9(Carbamidomethyl); C10(Carbamidomethyl)	2072.87	65	9.74e-05	0	3	691.628	0.61
									mLADAPPQDPSccSGALYYGSK	1	1	70778918	M1(Oxidation); C12(Carbamidomethyl); C13(Carbamidomethyl)	2404.03	65	0.000144885	0	3	802.015	1.7
									VVNNSPQPQNVVFDVQIPK	1	1	70778918		2122.11	64	0.00019145	0	2	1061.56	-7.03
									mLADAPPQDPSccSGALYYGSK	1	1	70778918	M1(Oxidation); C12(Carbamidomethyl); C13(Carbamidomethyl)	2404.02	64	0.000151467	0	2	1202.52	-0.33
									IQPSGGTnINEALLR	1	1	70778918	N8(Deamidated)	1583.84	64	0.000211032	0	2	792.423	0.36
									PSGGTNInEALLR	1	1	70778918	N8(Deamidated)	1342.72	64	0.000270937	0	2	671.862	15.57
									IYGNQDTSSQLK	1	1	70778918		1353.67	63	0.000359827	0	2	677.337	1.05
									PSccSGALYYGSK	1	1	70778918	C3(Carbamidomethyl); C4(Carbamidomethyl)	1449.62	63	0.000178104	0	2	725.311	1.31
									VVNNSPQPQNVVFDVQIPK	1	1	70778918		2122.12	63	0.000252813	0	2	1061.56	-6.22
									VVNNSPQPQNVVFDVQIPK	1	1	70778918		2122.12	63	0.000249551	0	2	1061.56	-5.19
									mLADAPPQDPSccSGALYYGSK	1	1	70778918	M1(Oxidation); C12(Carbamidomethyl); C13(Carbamidomethyl)	2404.02	63	0.000212672	0	2	1202.51	-1.24
									DAPPQDPSccSGALYYGSK	1	1	70778918	C9(Carbamidomethyl); C10(Carbamidomethyl)	2072.87	63	0.000188986	0	3	691.629	1.67
									PSGGTNINEALLR	1	1	70778918		1341.7	62	0.000382127	0	2	671.355	-7.34
									VVNNSPQPQNVVFDVQIPK	1	1	70778918		2122.13	62	0.000266304	0	2	1061.57	1.83
									DAPPQDPSccSGALYYGSK	1	1	70778918	C9(Carbamidomethyl); C10(Carbamidomethyl)	2072.87	62	0.000193473	0	2	1036.94	-1.62
									IYGNQDTSSQLK	1	1	70778918		1353.65	62	0.000535568	0	2	677.33	-8.6
									LSNEnHGIAQR	1	1	70778918	N5(Deamidated)	1239.61	62	0.000552812	0	2	620.308	1.1
									IQPSGGTNINEALLR	1	1	70778918		1582.85	61	0.000322113	0	2	791.931	-0.25
									PSccSGALYYGSK	1	1	70778918	C3(Carbamidomethyl); C4(Carbamidomethyl)	1449.61	61	0.000297012	0	2	725.311	0.05
									LSNENHGIAQR	1	1	70778918		1238.62	61	0.000527513	0	2	619.815	-0.17
									VVNNSPQPQNVVFDVQIPK	1	1	70778918		2122.12	61	0.000412235	0	2	1061.56	-5.42
									VQFELHYQEVK	1	1	70778918		1419.72	61	0.000705128	0	2	710.363	-5.93
									AGELEVFNGYFVHFFAPDNLDPIPK	1	1	70778918		2836.39	60	0.000732344	0	3	946.135	-2.47
									IqPSGGTNINEALLR	1	1	70778918	Q2(Deamidated)	1583.84	60	0.000519456	0	2	792.423	0.05
									VQFELHYQEVK	1	1	70778918		1419.72	60	0.000849062	0	2	710.362	-7.22
									IQPSGGTNINEALLR	1	1	70778918		1582.84	60	0.000522546	0	2	791.924	-8.82
									TSLVIENEAGDER	1	1	70778918		1432.69	60	0.000937057	0	2	716.849	-0.8
									mLADAPPQDPSccSGALYYGSK	1	1	70778918	M1(Oxidation); C12(Carbamidomethyl); C13(Carbamidomethyl)	2404.03	60	0.000469062	0	3	802.015	2
									LVIENEAGDER	1	1	70778918		1244.61	60	0.000799339	0	2	622.808	-2
									PLTSLVIENEAGDER	1	1	70778918		1642.83	59	0.000890396	0	2	821.919	1.46
									VVNNSPQPQNVVFDVQIPK	1	1	70778918		2122.12	59	0.000658865	0	2	1061.56	-4.15
									PSccSGALYYGSK	1	1	70778918	C3(Carbamidomethyl); C4(Carbamidomethyl)	1449.61	59	0.000488946	0	2	725.31	-1.38
									VVNNSPQPQnVVFDVQIPK	1	1	70778918	N10(Deamidated)	2123.11	58	0.000809916	0	2	1062.06	-0.19
									VQFELHYQEVK	1	1	70778918		1419.73	58	0.00133491	0	2	710.367	0.43
									IQPSGGTNINEALLR	1	1	70778918		1582.86	58	0.000711634	0	2	791.932	1.06
									IYGNQDTSSQLK	1	1	70778918		1353.66	58	0.00125382	0	2	677.332	-6.35
									IQPSGGTNINEALLR	1	1	70778918		1582.84	58	0.000846111	0	2	791.925	-7.58
									SSALDmENFR	1	1	70778918	M6(Oxidation)	1185.52	58	0.000792262	0	2	593.265	1.16
									PSccSGALYYGSK	1	1	70778918	C3(Carbamidomethyl); C4(Carbamidomethyl)	1449.62	58	0.000680258	0	2	725.311	1.23
									ETAVDGELVVLYDVKR	1	1	70778918		1805.97	57	0.000847076	1	2	903.487	1.33
									TILDDLRAEDHFSVIDFNQNIR	1	1	70778918		2631.3	57	0.0015148	1	3	877.771	-7.2
									IQPSGGTNInEALLR	1	1	70778918	N10(Deamidated)	1583.84	57	0.0011423	0	2	792.421	-2.19
									VVNNSPQPQNVVFDVQIPK	1	1	70778918		2122.13	57	0.000924478	0	2	1061.57	-0.36
									DAPPQDPSccSGALYYGSK	1	1	70778918	C9(Carbamidomethyl); C10(Carbamidomethyl)	2072.87	57	0.000708648	0	3	691.629	1.67
									IQPSGGTNINEALLR	1	1	70778918		1582.84	57	0.0011094	0	2	791.925	-7.5
									VVNNSPQPQNVVFDVQIPK	1	1	70778918		2122.14	57	0.000885497	0	3	708.05	2.92
									VSDGDPTVGELK	1	1	70778918		1216.61	56	0.00185388	0	2	608.807	0.5
									VVNNSPQPQNVVF	1	1	70778918		1441.74	56	0.00160225	0	2	721.375	0.17
									IILVSDGDPTVGELK	1	1	70778918		1555.86	56	0.000848179	0	2	778.434	1.32
									ETAVDGELVVLYDVK	1	1	70778918		1649.89	56	0.0011147	0	2	825.45	18.28
									APPQDPSccSGALYYGSK	1	1	70778918	C8(Carbamidomethyl); C9(Carbamidomethyl)	1957.84	56	0.00116938	0	2	979.425	0.08
									SSALDMENFR	1	1	70778918		1169.53	56	0.00138353	0	2	585.267	1.42
									IYGNqDTSSQLK	1	1	70778918	Q5(Deamidated)	1354.65	56	0.00208015	0	2	677.827	-1.84
									LSNENHGIAQR	1	1	70778918		1238.62	56	0.00200094	0	2	619.816	0.91
									mLADAPPQDPSccSGALYYGSK	1	1	70778918	M1(Oxidation); C12(Carbamidomethyl); C13(Carbamidomethyl)	2404.03	56	0.00113467	0	3	802.015	1.47
									TILDDLRAEDHFSVIDFNQNIR	1	1	70778918		2631.3	56	0.00224513	1	3	877.77	-8.03
									ETAVDGELVVLYDVK	1	1	70778918		1649.86	56	0.00173102	0	2	825.436	0.97
									mLADAPPQDPSccSGALYYGSK	1	1	70778918	M1(Oxidation); C12(Carbamidomethyl); C13(Carbamidomethyl)	2404.03	56	0.00121085	0	3	802.015	2.69
									VVNNSPQPQNVVFDVQIPK	1	1	70778918		2122.13	56	0.00123682	0	2	1061.57	0.79
									IYGNQDTSSQLK	1	1	70778918		1353.66	55	0.00247667	0	2	677.336	0.15
									VQFELHYQEVK	1	1	70778918		1419.73	55	0.00252546	0	2	710.369	2.41
									AHVSFKPTVAQQR	1	1	70778918		1468.79	55	0.00161264	0	2	734.899	-8.18
									IQPSGGTNINEALLR	1	1	70778918		1582.84	55	0.00178447	0	2	791.923	-9.9
									VQFELHYQEVK	1	1	70778918		1419.72	55	0.00295066	0	2	710.364	-4.64
									VVNNSPQPQNVVFDVQIPK	1	1	70778918		2122.13	55	0.00146799	0	2	1061.57	0.45
									IqPSGGTNINEALLR	1	1	70778918	Q2(Deamidated)	1583.84	55	0.00194958	0	2	792.423	0.51
									DAPPqDPSccSGALYYGSK	1	1	70778918	Q5(Deamidated); C9(Carbamidomethyl); C10(Carbamidomethyl)	2073.85	54	0.000890589	0	3	691.955	-1.6
									DAPPQDPSccSGALYYGSK	1	1	70778918	C9(Carbamidomethyl); C10(Carbamidomethyl)	2072.87	54	0.00122151	0	2	1036.94	0.26
									LADAPPQDPSccSGALYYGSK	1	1	70778918	C11(Carbamidomethyl); C12(Carbamidomethyl)	2256.99	54	0.00235388	0	3	753.003	1.44
									PSccSGALYYGSK	1	1	70778918	C3(Carbamidomethyl); C4(Carbamidomethyl)	1449.62	54	0.00165382	0	2	725.312	2.4
									RLSNENHGIAQR	1	1	70778918		1394.73	54	0.00277745	1	2	697.866	0.6
									IQPSGGTNINEALLR	1	1	70778918		1582.85	53	0.00208652	0	2	791.931	-0.49
									IYGNQDTSSQLKK	1	1	70778918		1481.75	53	0.00392827	1	2	741.377	-9.26
									VVNNSPQPQNVVFDVQIPK	1	1	70778918		2122.13	53	0.00232082	0	2	1061.57	-1.05
									SSALDmENFR	1	1	70778918	M6(Oxidation)	1185.52	53	0.00228027	0	2	593.264	0.54
									VSDGDPTVGELK	1	1	70778918		1216.61	53	0.00414462	0	2	608.807	0.4
									SSALDMENFR	1	1	70778918		1169.53	53	0.00284937	0	2	585.266	-0.04
									VQFELHYQEVK	1	1	70778918		1419.72	53	0.00471459	0	2	710.361	-7.91
									APPQDPSccSGALYYGSK	1	1	70778918	C8(Carbamidomethyl); C9(Carbamidomethyl)	1957.84	53	0.00252727	0	3	653.286	0.41
									ADAPPQDPSccSGALYYGSK	1	1	70778918	C10(Carbamidomethyl); C11(Carbamidomethyl)	2143.9	53	0.00199533	0	2	1072.45	-1.57
									FYNQVSTPLLR	1	1	70778918		1337.72	53	0.00235161	0	2	669.365	1.27
									MATTMIQSK	1	1	70778918		1010.5	52	0.00339726	0	2	505.754	0.17
									SSALDmENFR	1	1	70778918	M6(Oxidation)	1185.52	52	0.00278604	0	2	593.264	0.33
									YGNQDTSSQLKK	1	1	70778918		1368.66	52	0.00526564	1	2	684.836	-8.26
									VVNNSPQPQNVVFDVQIPK	1	1	70778918		2122.12	52	0.00354704	0	3	708.044	-6.06
									SSALDmENFR	1	1	70778918	M6(Oxidation)	1185.51	52	0.00284584	0	2	593.26	-6.67
									VQFELHYQEVK	1	1	70778918		1419.72	51	0.00628038	0	2	710.366	-1.38
									AHVSFKPTVAQQR	1	1	70778918		1468.8	51	0.0030862	0	2	734.906	1.63
									SSALDmENFR	1	1	70778918	M6(Oxidation)	1185.51	51	0.00319771	0	2	593.26	-6.05
									DAPPQDPSccSGALYYGSK	1	1	70778918	C9(Carbamidomethyl); C10(Carbamidomethyl)	2072.87	51	0.00256715	0	2	1036.94	-0.09
									SGALYYGSK	1	1	70778918		945.468	51	0.00582734	0	2	473.238	0.19
									DAPPqDPSccSGALYYGSK	1	1	70778918	Q5(Deamidated); C9(Carbamidomethyl); C10(Carbamidomethyl)	2073.85	51	0.00212838	0	2	1037.43	-1.1
									SNENHGIAQR	1	1	70778918		1125.53	50	0.0058219	0	2	563.269	-7.81
									IYGNQDTSSqLKK	1	1	70778918	Q10(Deamidated)	1482.74	50	0.00726389	1	2	741.875	-0.78
									IYGNQDTSSQLKK	1	1	70778918		1481.75	50	0.00821009	1	2	741.378	-6.7
									LGSYEHR	1	1	70778918		861.422	49	0.0115801	0	2	431.214	0.23
									VVNNSPQPQNVVFDVQIPK	1	1	70778918		2122.13	49	0.00534485	0	2	1061.57	-0.7
									AHVSFKPTVAQQR	1	1	70778918		1468.79	49	0.00606827	0	2	734.897	-9.76
									TEVNVLPGAK	1	1	70778918		1027.57	49	0.00449767	0	2	514.291	-3.44
									FYNQVSTPLLR	1	1	70778918		1337.72	49	0.00524129	0	2	669.365	1.45
									IYGNQDTSSQLKK	1	1	70778918		1481.76	49	0.00869368	1	2	741.384	0.96
									SNENHGIAQR	1	1	70778918		1125.53	49	0.00833723	0	2	563.27	-5.32
									VVNNSPQPQNVVFDVQIPK	1	1	70778918		2122.13	49	0.00574976	0	2	1061.57	-0.01
									mLADAPPqDPSccSGALYYGSK	1	1	70778918	M1(Oxidation); Q8(Deamidated); C12(Carbamidomethyl); C13(Carbamidomethyl)	2405.02	49	0.00485634	0	3	802.345	4.21
									VVNNSPQPQNVVFDVQIPK	1	1	70778918		2122.13	49	0.00606592	0	2	1061.57	-0.36
									mLADAPPQDPSccSGALYYGSK	1	1	70778918	M1(Oxidation); C12(Carbamidomethyl); C13(Carbamidomethyl)	2404.03	48	0.00606746	0	2	1202.52	1.2
									VVNNSPQPQNVVFDVQIPK	1	1	70778918		2122.12	48	0.00732188	0	3	708.045	-4.25
									VIENEAGDER	1	1	70778918		1131.53	48	0.00904977	0	2	566.268	0.57
									LSNENHGIAQR	1	1	70778918		1238.63	48	0.0112251	0	2	619.816	1.41
									mEEVDQVTLYSYK	1	1	70778918	M1(Oxidation)	1620.75	48	0.0124477	0	2	810.877	0.71
									IYGNQDTSSQLKK	1	1	70778918		1481.76	48	0.0107755	1	2	741.385	1.86
									VIENEAGDER	1	1	70778918		1131.53	48	0.00983431	0	2	566.268	0.68
									AHVSFKPTVAQQR	1	1	70778918		1468.8	48	0.00669078	0	2	734.906	1.38
									FYNQVSTPLLR	1	1	70778918		1337.71	48	0.0094295	0	2	669.358	-8.68
									IQPSGGTNINEALLR	1	1	70778918		1582.86	47	0.00802242	0	2	791.932	1.6
									VVNNSPQPQNVVFDVQIPK	1	1	70778918		2122.13	47	0.00798121	0	2	1061.57	0.1
									AQmDDLQDFLSK	1	1	70778918	M3(Oxidation)	1426.65	47	0.013646	0	2	713.831	1.25
									SSALDMENFR	1	1	70778918		1169.53	47	0.0102145	0	2	585.267	1
									SSALDmENFR	1	1	70778918	M6(Oxidation)	1185.52	47	0.00855637	0	2	593.265	1.05
									PSccSGALYYGSK	1	1	70778918	C3(Carbamidomethyl); C4(Carbamidomethyl)	1449.62	47	0.00782841	0	2	725.311	1.31
									TEVNVLPGAK	1	1	70778918		1027.58	47	0.00682364	0	2	514.293	1.07
									VVNNSPQPQNVVFDVQIPK	1	1	70778918		2122.13	47	0.00924611	0	3	708.048	-0.1
									KFYNQVSTPLLR	1	1	70778918		1465.82	47	0.00617245	1	2	733.413	1.07
									TEVNVLPGAK	1	1	70778918		1027.58	47	0.00712879	0	2	514.294	1.67
									IYGNQDTSSQLKK	1	1	70778918		1481.76	47	0.0149086	1	2	741.385	1.86
									VVNNSPQPQNVVFDVQIPK	1	1	70778918		2122.13	46	0.00955669	0	2	1061.57	1.25
									DPSccSGALYYGSK	1	1	70778918	C4(Carbamidomethyl); C5(Carbamidomethyl)	1564.64	46	0.00635435	0	2	782.826	2.32
									VVNNSPQPQNVVFDVQIPK	1	1	70778918		2122.13	46	0.00979307	0	3	708.049	2.14
									mATTmIQSK	1	1	70778918	M1(Oxidation); M5(Oxidation)	1042.49	46	0.012201	0	2	521.749	-0.15
									LSNENHGIAQR	1	1	70778918		1238.63	46	0.0179707	0	2	619.817	1.7
									MATTMIQSK	1	1	70778918		1010.5	46	0.0145387	0	2	505.754	-1.1
									ETAVDGELVVLYDVK	1	1	70778918		1649.87	46	0.0158323	0	2	825.437	1.78
									TEVNVLPGAK	1	1	70778918		1027.58	45	0.0107649	0	2	514.292	-2.14
									VVNNSPQPQNVVFDVQIPK	1	1	70778918		2122.13	45	0.0129345	0	2	1061.57	-0.47
									VVNNSPqPQNVVFDVQIPK	1	1	70778918	Q7(Deamidated)	2123.12	45	0.0148237	0	3	708.379	3.95
									mATTMIQSK	1	1	70778918	M1(Oxidation)	1026.5	45	0.0167619	0	2	513.752	0.37
									FYNQVSTPLLR	1	1	70778918		1337.72	45	0.0130749	0	2	669.365	1.36
									TEVNVLPGAK	1	1	70778918		1027.57	45	0.0111886	0	2	514.288	-9.74
									FYNQVSTPLLR	1	1	70778918		1337.72	45	0.0133042	0	2	669.366	2.45
									VVNNSPQPQNVVFDVQIPK	1	1	70778918		2122.13	45	0.0140758	0	3	708.05	2.66
									APPQDPSccSGALYYGSK	1	1	70778918	C8(Carbamidomethyl); C9(Carbamidomethyl)	1957.84	45	0.0154663	0	2	979.424	-0.92
									DAPPQDPSccSGALYYGSK	1	1	70778918	C9(Carbamidomethyl); C10(Carbamidomethyl)	2072.87	44	0.0134061	0	3	691.629	1.58
									VVNNSPQPQNVVFDVQIPK	1	1	70778918		2122.13	44	0.017399	0	2	1061.57	0.33
									mLADAPPqDPSccSGALYYGSK	1	1	70778918	M1(Oxidation); Q8(Deamidated); C12(Carbamidomethyl); C13(Carbamidomethyl)	2405.01	44	0.0131262	0	2	1203.01	0.43
									FYNQVSTPLLR	1	1	70778918		1337.72	44	0.0184442	0	2	669.365	0.54
									mLADAPPQDPSccSGALYYGSK	1	1	70778918	M1(Oxidation); C12(Carbamidomethyl); C13(Carbamidomethyl)	2404.03	44	0.0185306	0	3	802.016	2.76
									VVNNSPQPQNVVFDVQIPK	1	1	70778918		2122.13	44	0.0180405	0	3	708.049	1.71
									TEVNVLPGAK	1	1	70778918		1027.58	44	0.014795	0	2	514.293	0.48
									TEVNVLPGAK	1	1	70778918		1027.58	44	0.0148621	0	2	514.293	-0.35
									TEVNVLPGAK	1	1	70778918		1027.58	44	0.0149663	0	2	514.293	0.48
									VVNNSPQPQNVVFDVQIPK	1	1	70778918		2122.13	44	0.0194971	0	2	1061.57	0.22
									TEVNVLPGAK	1	1	70778918		1027.58	43	0.0153137	0	2	514.293	-0.47
									mLADAPPQDPSccSGALYYGSK	1	1	70778918	M1(Oxidation); C12(Carbamidomethyl); C13(Carbamidomethyl)	2404.03	43	0.0205023	0	3	802.015	2.38
									RTEVNVLPGAK	1	1	70778918		1183.68	42	0.0156055	1	2	592.344	0.58
6912388	GCA	grancalcin	5.07	1	1	2	104.69	24
									LSPQTLTTIVK	1	1	6912388		1200.72	58	0.000183705	0	2	600.863	-0.38
									LSPQTLTTIVK	1	1	6912388		1200.72	46	0.00292185	0	2	600.865	2.06
6912286	CASP14	caspase-14 precursor	13.22	3	3	3	133.5	27.7
									mAEAELVQEGK	1	1	6912286	M1(Oxidation)	1220.58	60	0.000763338	0	2	610.795	0.5
									VYIIQAcR	1	1	6912286	C7(Carbamidomethyl)	1022.54	55	0.00174869	0	2	511.776	-1.3
									DPTAEQFQEELEK	1	1	6912286		1563.72	47	0.0140784	0	2	782.363	1.14
68303565	PSMA8	proteasome subunit alpha type-7-like isoform 3	11.79	2	2	6	236.23	23.7
									LTVEDPVTVEYITR	4	1	68303565		1634.86	70	5.55e-05	0	2	817.935	-0.49
									LTVEDPVTVEYITR	4	1	68303565		1634.87	68	9.87e-05	0	2	817.936	1.23
									LTVEDPVTVEYITR	4	1	68303565		1634.86	65	0.000179034	0	2	817.934	-1.61
									ALLEVVQSGGK	4	1	68303565		1100.63	64	0.000164348	0	2	550.82	1.86
									ALLEVVQSGGK	4	1	68303565		1100.63	57	0.000716421	0	2	550.82	0.97
									LTVEDPVTVEYITR	4	1	68303565		1634.87	50	0.00539571	0	2	817.937	1.53
67782358	CFB	complement factor B preproprotein	48.04	61	61	447	14033.8	85.5
									WSGQTAIcDNGAGYcSNPGIPIGTR	1	1	67782358	C8(Carbamidomethyl); C15(Carbamidomethyl)	2652.18	111	5.09e-09	0	2	1326.59	-5.21
									FIQVGVISWGVVDVcK	1	1	67782358	C15(Carbamidomethyl)	1805.95	100	6.62e-08	0	2	903.478	-7.76
									FLcTGGVSPYADPNTcR	1	1	67782358	C3(Carbamidomethyl); C16(Carbamidomethyl)	1914.85	97	1.18e-07	0	2	957.929	1.26
									VSEADSSNADWVTK	1	1	67782358		1508.69	97	1.59e-07	0	2	754.848	0.91
									FIQVGVISWGVVDVcK	1	1	67782358	C15(Carbamidomethyl)	1805.95	97	1.24e-07	0	2	903.477	-7.9
									FIQVGVISWGVVDVcK	1	1	67782358	C15(Carbamidomethyl)	1805.95	95	1.57e-07	0	2	903.481	-4.52
									VSEADSSNADWVTK	1	1	67782358		1508.69	93	3.45e-07	0	2	754.847	0.11
									VSEADSSNADWVTK	1	1	67782358		1508.69	93	4.12e-07	0	2	754.848	1
									WSGQTAIcDNGAGYcSNPGIPIGTR	1	1	67782358	C8(Carbamidomethyl); C15(Carbamidomethyl)	2652.19	91	5.28e-07	0	2	1326.6	-1.25
									VSEADSSNADWVTK	1	1	67782358		1508.69	90	6.76e-07	0	2	754.848	1.4
									VSEADSSNADWVTK	1	1	67782358		1508.69	90	6.95e-07	0	2	754.848	1.48
									FLcTGGVSPYADPNTcR	1	1	67782358	C3(Carbamidomethyl); C16(Carbamidomethyl)	1914.85	87	1.31e-06	0	2	957.929	1.32
									FLcTGGVSPYADPNTcR	1	1	67782358	C3(Carbamidomethyl); C16(Carbamidomethyl)	1914.85	86	1.44e-06	0	2	957.927	-0.08
									VSEADSSNADWVTK	1	1	67782358		1508.69	86	1.89e-06	0	2	754.848	1.56
									LEDSVTYHcSR	1	1	67782358	C9(Carbamidomethyl)	1366.6	86	1.6e-06	0	2	683.805	-2.67
									VSEADSSNADWVTK	1	1	67782358		1508.69	85	2.63e-06	0	2	754.847	0.83
									VKDISEVVTPR	1	1	67782358		1242.71	84	1.41e-06	1	2	621.857	1.63
									LEDSVTYHcSR	1	1	67782358	C9(Carbamidomethyl)	1366.59	84	2.18e-06	0	2	683.801	-8.3
									VSEADSSNADWVTK	1	1	67782358		1508.67	84	2.68e-06	0	2	754.841	-8.15
									VSEADSSNADWVTK	1	1	67782358		1508.69	84	3.25e-06	0	2	754.847	0.75
									VSEADSSNADWVTK	1	1	67782358		1508.69	83	3.4e-06	0	2	754.848	1.24
									VSEADSSNADWVTK	1	1	67782358		1508.67	83	2.98e-06	0	2	754.84	-9.36
									VSEADSSNADWVTK	1	1	67782358		1508.69	83	4.21e-06	0	2	754.848	1.16
									FLcTGGVSPYADPNTcR	1	1	67782358	C3(Carbamidomethyl); C16(Carbamidomethyl)	1914.83	82	3.39e-06	0	2	957.921	-6.52
									FLcTGGVSPYADPNTcR	1	1	67782358	C3(Carbamidomethyl); C16(Carbamidomethyl)	1914.86	82	4.28e-06	0	2	957.931	4.32
									VSEADSSNADWVTK	1	1	67782358		1508.69	81	5.87e-06	0	2	754.848	1.16
									VSEADSSNADWVTK	1	1	67782358		1508.69	81	6.57e-06	0	2	754.848	1.32
									VSEADSSNADWVTK	1	1	67782358		1508.68	80	6.4e-06	0	2	754.844	-4.18
									VSEADSSNADWVTK	1	1	67782358		1508.69	80	7.07e-06	0	2	754.848	1.08
									VSEADSSNADWVTK	1	1	67782358		1508.68	80	6.54e-06	0	2	754.841	-7.5
									VSEADSSnADWVTK	1	1	67782358	N8(Deamidated)	1509.67	80	6.77e-06	0	2	755.337	-1.92
									PQGScSLEGVEIK	1	1	67782358	C5(Carbamidomethyl)	1403.68	79	1.11e-05	0	2	702.344	-2.04
									VSEADSSNADWVTK	1	1	67782358		1508.69	79	9.86e-06	0	2	754.847	0.67
									FLcTGGVSPYADPNTcR	1	1	67782358	C3(Carbamidomethyl); C16(Carbamidomethyl)	1914.83	79	6.85e-06	0	2	957.92	-7.6
									WSGQTAIcDnGAGYcSNPGIPIGTR	1	1	67782358	C8(Carbamidomethyl); N10(Deamidated); C15(Carbamidomethyl)	2653.17	78	8.68e-06	0	2	1327.09	-4.06
									LEDSVTYHcSR	1	1	67782358	C9(Carbamidomethyl)	1366.59	78	8.8e-06	0	2	683.801	-8.57
									VSEADSSNADWVTK	1	1	67782358		1508.68	78	1.17e-05	0	2	754.842	-6.93
									VSEADSSNADWVTK	1	1	67782358		1508.69	77	1.47e-05	0	2	754.847	0.35
									KEAGIPEFYDYDVALIK	1	1	67782358		1971	77	1.52e-05	1	2	986.002	-7.07
									ALRLPPTTTcQQQK	1	1	67782358	C10(Carbamidomethyl)	1641.88	77	1.13e-05	1	2	821.442	1.88
									PQGScSLEGVEIK	1	1	67782358	C5(Carbamidomethyl)	1403.68	76	2.08e-05	0	2	702.346	0.39
									KEAGIPEFYDYDVALIK	1	1	67782358		1971	76	1.95e-05	1	2	986.003	-6.02
									VSEADSSNADWVTK	1	1	67782358		1508.69	76	1.94e-05	0	2	754.848	1.4
									VSEADSSNADWVTK	1	1	67782358		1508.69	76	1.98e-05	0	2	754.848	1.4
									VSEADSSNADWVTK	1	1	67782358		1508.69	76	2.05e-05	0	2	754.848	1.16
									LEDSVTYHcSR	1	1	67782358	C9(Carbamidomethyl)	1366.61	75	1.73e-05	0	2	683.809	3.05
									VSEADSSNADWVTK	1	1	67782358		1508.69	75	2.49e-05	0	2	754.847	0.11
									SLARPQGScSLEGVEIK	1	1	67782358	C9(Carbamidomethyl)	1830.94	75	2.56e-05	0	3	610.985	1.16
									VSEADSSNADWVTK	1	1	67782358		1508.69	75	2.67e-05	0	2	754.848	1
									VKDISEVVTPR	1	1	67782358		1242.69	74	1.55e-05	1	2	621.851	-8.68
									YGLVTYATYPK	1	1	67782358		1275.66	74	3e-05	0	2	638.336	1.38
									YGLVTYATYPK	1	1	67782358		1275.66	74	3.07e-05	0	2	638.335	0.23
									FLcTGGVSPYADPNTcR	1	1	67782358	C3(Carbamidomethyl); C16(Carbamidomethyl)	1914.85	74	2.46e-05	0	2	957.93	2.98
									FLcTGGVSPYADPNTcR	1	1	67782358	C3(Carbamidomethyl); C16(Carbamidomethyl)	1914.85	74	2.47e-05	0	2	957.93	3.04
									VSEADSSNADWVTK	1	1	67782358		1508.69	74	2.98e-05	0	2	754.848	1.24
									VSEADSSNADWVTK	1	1	67782358		1508.69	74	3e-05	0	2	754.848	0.91
									VSEADSSNADWVTK	1	1	67782358		1508.67	74	2.51e-05	0	2	754.84	-8.47
									FLcTGGVSPYADPNTcR	1	1	67782358	C3(Carbamidomethyl); C16(Carbamidomethyl)	1914.84	73	2.31e-05	0	2	957.921	-6.2
									ALRLPPTTTcQQQK	1	1	67782358	C10(Carbamidomethyl)	1641.88	73	2.64e-05	1	2	821.442	1.13
									VSEADSSNADWVTK	1	1	67782358		1508.69	73	3.57e-05	0	2	754.848	1.32
									VSEADSSNADWVTK	1	1	67782358		1508.69	73	3.68e-05	0	2	754.847	0.59
									VSEADSSNADWVTK	1	1	67782358		1508.69	73	3.74e-05	0	2	754.848	1.24
									YGLVTYATYPK	1	1	67782358		1275.65	73	4.31e-05	0	2	638.329	-8.09
									PQGScSLEGVEIK	1	1	67782358	C5(Carbamidomethyl)	1403.68	73	4.54e-05	0	2	702.346	0.66
									PQGScSLEGVEIK	1	1	67782358	C5(Carbamidomethyl)	1403.68	72	5.54e-05	0	2	702.346	0.74
									VSEADSSNADWVTK	1	1	67782358		1508.69	72	4.94e-05	0	2	754.848	1.4
									FLcTGGVSPYADPNTcR	1	1	67782358	C3(Carbamidomethyl); C16(Carbamidomethyl)	1914.85	72	3.9e-05	0	2	957.927	-0.85
									WSGQTAIcDNGAGYcSNPGIPIGTRK	1	1	67782358	C8(Carbamidomethyl); C15(Carbamidomethyl)	2780.29	72	5.56e-05	1	2	1390.65	0.56
									YGLVTYATYPK	1	1	67782358		1275.65	72	6e-05	0	2	638.329	-8.67
									VSEADSSNADWVTK	1	1	67782358		1508.67	71	4.44e-05	0	2	754.839	-10.66
									PQGScSLEGVEIK	1	1	67782358	C5(Carbamidomethyl)	1403.68	71	7.09e-05	0	2	702.345	-0.74
									YGLVTYATYPK	1	1	67782358		1275.66	71	6.38e-05	0	2	638.335	0.33
									LEDSVTYHcSR	1	1	67782358	C9(Carbamidomethyl)	1366.6	71	5.15e-05	0	2	683.806	-1.06
									YGLVTYATYPK	1	1	67782358		1275.66	70	7.11e-05	0	2	638.335	0.33
									PQGScSLEGVEIK	1	1	67782358	C5(Carbamidomethyl)	1403.67	70	7.74e-05	0	2	702.34	-7.78
									ALRLPPTTTcQQQK	1	1	67782358	C10(Carbamidomethyl)	1641.88	70	5.18e-05	1	2	821.442	1.36
									VKDISEVVTPR	1	1	67782358		1242.69	70	4.93e-05	1	2	621.85	-10.25
									FLcTGGVSPYADPNTcR	1	1	67782358	C3(Carbamidomethyl); C16(Carbamidomethyl)	1914.83	70	4.98e-05	0	2	957.92	-7.73
									VSEADSSNADWVTK	1	1	67782358		1508.69	70	7.95e-05	0	2	754.847	0.43
									YGLVTYATYPK	1	1	67782358		1275.65	70	8.91e-05	0	2	638.331	-5.7
									VSEADSSNADWVTK	1	1	67782358		1508.69	70	8.05e-05	0	2	754.848	1.24
									LTETIEGVDAEDGHGPGEQQK	1	1	67782358		2210.02	69	9.59e-05	0	2	1105.51	-1.25
									FLcTGGVSPYADPnTcR	1	1	67782358	C3(Carbamidomethyl); N14(Deamidated); C16(Carbamidomethyl)	1915.83	69	5.77e-05	0	2	958.418	-1.42
									VSEADSSNADWVTK	1	1	67782358		1508.69	69	9.52e-05	0	2	754.848	2.13
									VSEADSSNADWVTK	1	1	67782358		1508.69	69	9.53e-05	0	2	754.847	0.83
									FLcTGGVSPYADPNTcR	1	1	67782358	C3(Carbamidomethyl); C16(Carbamidomethyl)	1914.85	69	7.67e-05	0	2	957.929	1.45
									FLcTGGVSPYADPnTcR	1	1	67782358	C3(Carbamidomethyl); N14(Deamidated); C16(Carbamidomethyl)	1915.83	69	6.11e-05	0	2	958.418	-1.87
									TETIEGVDAEDGHGPGEQQK	1	1	67782358		2096.94	69	9.27e-05	0	2	1048.97	1.17
									ALRLPPTTTcQQQK	1	1	67782358	C10(Carbamidomethyl)	1641.88	69	7.55e-05	1	2	821.442	1.13
									FLcTGGVSPYADPNTcR	1	1	67782358	C3(Carbamidomethyl); C16(Carbamidomethyl)	1914.85	69	8.66e-05	0	2	957.93	2.41
									IEGVDAEDGHGPGEQQKR	1	1	67782358		1921.9	68	0.000127286	1	2	961.455	1.84
									VSEADSSNADWVTK	1	1	67782358		1508.69	68	0.000109189	0	2	754.848	0.91
									FLcTGGVSPYADPNTcR	1	1	67782358	C3(Carbamidomethyl); C16(Carbamidomethyl)	1914.83	68	7.46e-05	0	2	957.921	-6.52
									ALRLPPTTTcQQQK	1	1	67782358	C10(Carbamidomethyl)	1641.88	68	7.95e-05	1	2	821.442	2.02
									VSEADSSNADWVTK	1	1	67782358		1508.67	68	9.43e-05	0	2	754.838	-11.06
									VSEADSSNADWVTK	1	1	67782358		1508.69	68	0.000117005	0	2	754.848	1.08
									ALRLPPTTTcQQQK	1	1	67782358	C10(Carbamidomethyl)	1641.88	68	8.25e-05	1	2	821.442	1.88
									AFLSSLTETIEGVDAEDGHGPGEQQKR	1	1	67782358		2871.37	68	0.000132962	1	3	957.796	-0.49
									VKDISEVVTPR	1	1	67782358		1242.7	68	6.81e-05	1	2	621.851	-8.19
									VKDISEVVTPR	1	1	67782358		1242.71	68	5.65e-05	1	2	621.859	3.99
									SLARPQGScSLEGVEIK	1	1	67782358	C9(Carbamidomethyl)	1830.94	68	0.00012973	0	3	610.985	1.36
									FLcTGGVSPYADPNTcR	1	1	67782358	C3(Carbamidomethyl); C16(Carbamidomethyl)	1914.84	67	9.23e-05	0	2	957.922	-5.88
									PQGScSLEGVEIK	1	1	67782358	C5(Carbamidomethyl)	1403.69	67	0.000180815	0	2	702.346	1.18
									SLARPQGScSLEGVEIK	1	1	67782358	C9(Carbamidomethyl)	1830.94	67	0.000160399	0	2	915.972	-0.73
									VSEADSSNADWVTK	1	1	67782358		1508.69	67	0.000155017	0	2	754.847	0.75
									SLARPQGScSLEGVEIK	1	1	67782358	C9(Carbamidomethyl)	1830.94	67	0.000163005	0	3	610.984	-0.84
									VSEADSSNADWVTK	1	1	67782358		1508.69	67	0.000162247	0	2	754.848	0.91
									FIQVGVISWGVVDVcK	1	1	67782358	C15(Carbamidomethyl)	1805.95	67	0.000127355	0	2	903.479	-5.8
									YGLVTYATYPK	1	1	67782358		1275.66	66	0.000181509	0	2	638.335	0.33
									ALRLPPTTTcQQQK	1	1	67782358	C10(Carbamidomethyl)	1641.88	66	0.000128801	1	2	821.442	1.36
									WSGQTAIcDNGAGYcSNPGIPIGTRK	1	1	67782358	C8(Carbamidomethyl); C15(Carbamidomethyl)	2780.29	66	0.000185452	1	3	927.435	0.6
									FLcTGGVSPYADPNTcR	1	1	67782358	C3(Carbamidomethyl); C16(Carbamidomethyl)	1914.85	66	0.000141387	0	2	957.928	0.43
									WSGQTAIcDnGAGYcSNPGIPIGTR	1	1	67782358	C8(Carbamidomethyl); N10(Deamidated); C15(Carbamidomethyl)	2653.17	66	0.000130378	0	2	1327.09	-3.05
									FLcTGGVSPYADPNTcR	1	1	67782358	C3(Carbamidomethyl); C16(Carbamidomethyl)	1914.85	66	0.000146197	0	2	957.928	0.37
									VSEADSSNADWVTK	1	1	67782358		1508.67	66	0.000161172	0	2	754.841	-7.82
									IEGVDAEDGHGPGEQQK	1	1	67782358		1765.8	66	0.000198283	0	2	883.404	0.99
									VKDISEVVTPR	1	1	67782358		1242.7	66	0.000106901	1	2	621.855	-1.61
									FLcTGGVSPYADPNTcR	1	1	67782358	C3(Carbamidomethyl); C16(Carbamidomethyl)	1914.83	66	0.000137421	0	2	957.92	-7.92
									VKDISEVVTPR	1	1	67782358		1242.69	65	0.000124549	1	2	621.851	-9.17
									YGLVTYATYPK	1	1	67782358		1275.66	65	0.000225674	0	2	638.335	0.42
									VKDISEVVTPR	1	1	67782358		1242.7	65	0.000118	1	2	621.854	-2.88
									VKDISEVVTPR	1	1	67782358		1242.71	65	0.000101424	1	2	621.856	0.06
									VSEADSSNADWVTK	1	1	67782358		1508.69	65	0.000222422	0	2	754.848	0.91
									FLcTGGVSPYADPNTcR	1	1	67782358	C3(Carbamidomethyl); C16(Carbamidomethyl)	1914.85	65	0.00018606	0	2	957.929	1.7
									LEDSVTYHcSR	1	1	67782358	C9(Carbamidomethyl)	1366.6	65	0.000160597	0	2	683.801	-7.76
									KEAGIPEFYDYDVALIK	1	1	67782358		1971.01	65	0.000216859	1	2	986.011	1.66
									VKDISEVVTPR	1	1	67782358		1242.71	65	0.000118632	1	2	621.857	1.05
									VSEADSSNADWVTK	1	1	67782358		1508.69	65	0.000250439	0	2	754.847	0.67
									YGLVTYATYPK	1	1	67782358		1275.66	65	0.000256095	0	2	638.336	1.96
									YGLVTYATYPK	1	1	67782358		1275.66	65	0.000267933	0	2	638.335	-0.15
									VKDISEVVTPR	1	1	67782358		1242.7	65	0.000141442	1	2	621.853	-5.54
									LEDSVTYHcSR	1	1	67782358	C9(Carbamidomethyl)	1366.6	65	0.000190728	0	2	683.803	-5.44
									VSEADSSNADWVTK	1	1	67782358		1508.69	65	0.000264958	0	2	754.848	1
									FLcTGGVSPYADPNTcR	1	1	67782358	C3(Carbamidomethyl); C16(Carbamidomethyl)	1914.83	64	0.000185287	0	2	957.92	-7.16
									VSEADSSNADWVTK	1	1	67782358		1508.69	64	0.000290071	0	2	754.847	0.51
									FLcTGGVSPYADPNTcR	1	1	67782358	C3(Carbamidomethyl); C16(Carbamidomethyl)	1914.85	64	0.000223647	0	2	957.927	-0.65
									FLcTGGVSPYADPNTcR	1	1	67782358	C3(Carbamidomethyl); C16(Carbamidomethyl)	1914.83	64	0.000194085	0	2	957.92	-7.35
									VSEADSSNADWVTK	1	1	67782358		1508.68	64	0.000301067	0	2	754.846	-1.19
									LSSLTETIEGVDAEDGHGPGEQQKR	1	1	67782358		2653.27	64	0.000371569	1	3	885.095	0.37
									VSEADSSNADWVTK	1	1	67782358		1508.69	64	0.00032597	0	2	754.848	1
									YGLVTYATYPK	1	1	67782358		1275.66	64	0.000343127	0	2	638.335	0.71
									PQGScSLEGVEIK	1	1	67782358	C5(Carbamidomethyl)	1403.69	64	0.000392779	0	2	702.347	2.31
									FLcTGGVSPYADPNTcR	1	1	67782358	C3(Carbamidomethyl); C16(Carbamidomethyl)	1914.85	64	0.000261311	0	2	957.927	-0.02
									LEDSVTYHcSR	1	1	67782358	C9(Carbamidomethyl)	1366.61	63	0.00027617	0	2	683.808	1.97
									VSEADSSNADWVTK	1	1	67782358		1508.69	63	0.000356596	0	2	754.848	0.91
									YGLVTYATYPK	1	1	67782358		1275.66	63	0.000376185	0	2	638.336	1.67
									WSGQTAIcDnGAGYcSNPGIPIGTRK	1	1	67782358	C8(Carbamidomethyl); N10(Deamidated); C15(Carbamidomethyl)	2781.29	63	0.000383317	1	3	927.768	5.8
									LLQEGQALEYVcPSGFYPYPVQTR	1	1	67782358	C12(Carbamidomethyl)	2815.36	63	0.000396157	0	3	939.125	-5.29
									YGLVTYATYPK	1	1	67782358		1275.65	63	0.000433932	0	2	638.33	-7.23
									FLcTGGVSPYADPNTcR	1	1	67782358	C3(Carbamidomethyl); C16(Carbamidomethyl)	1914.85	63	0.000330867	0	2	957.928	1.19
									EAGIPEFYDYDVALIK	1	1	67782358		1842.92	63	0.000451255	0	2	921.964	2.97
									ALRLPPTTTcQQQK	1	1	67782358	C10(Carbamidomethyl)	1641.88	63	0.000295948	1	2	821.442	2.17
									GDSGGPLIVHKR	1	1	67782358		1235.69	63	0.000231473	1	2	618.347	0.62
									VKDISEVVTPR	1	1	67782358		1242.71	63	0.000208131	1	2	621.858	2.22
									VSEADSSNADWVTK	1	1	67782358		1508.69	63	0.000422869	0	2	754.848	1.08
									YGLVTYATYPK	1	1	67782358		1275.66	62	0.000448858	0	2	638.335	0.14
									VKDISEVVTPR	1	1	67782358		1242.71	62	0.000209027	1	2	621.857	0.95
									FLcTGGVSPYADPNTcR	1	1	67782358	C3(Carbamidomethyl); C16(Carbamidomethyl)	1914.84	62	0.000309541	0	2	957.923	-4.1
									VSEADSSNADWVTK	1	1	67782358		1508.68	62	0.000410749	0	2	754.846	-1.35
									PQGScSLEGVEIK	1	1	67782358	C5(Carbamidomethyl)	1403.68	62	0.000536909	0	2	702.344	-2.39
									YGLVTYATYPK	1	1	67782358		1275.65	62	0.000530178	0	2	638.33	-7.13
									YGQTIRPIcLPcTEGTTR	1	1	67782358	C9(Carbamidomethyl); C12(Carbamidomethyl)	2123.04	62	0.000559663	0	2	1062.02	1.2
									YGLVTYATYPK	1	1	67782358		1275.65	62	0.000542237	0	2	638.33	-7.52
									VKDISEVVTPR	1	1	67782358		1242.71	62	0.000245806	1	2	621.857	1.44
									YGLVTYATYPK	1	1	67782358		1275.66	62	0.000524625	0	2	638.336	2.34
									VSEADSSNADWVTK	1	1	67782358		1508.69	62	0.000505418	0	2	754.848	1.24
									FLcTGGVSPYADPNTcR	1	1	67782358	C3(Carbamidomethyl); C16(Carbamidomethyl)	1914.83	62	0.00035883	0	2	957.921	-7.09
									YGLVTYATYPK	1	1	67782358		1275.66	61	0.000604013	0	2	638.333	-2.25
									YGLVTYATYPK	1	1	67782358		1275.66	61	0.000567052	0	2	638.335	1.19
									YGLVTYATYPK	1	1	67782358		1275.66	61	0.000571344	0	2	638.335	0.33
									YGLVTYATYPK	1	1	67782358		1275.66	61	0.000621443	0	2	638.336	1.76
									LEDSVTYHcSR	1	1	67782358	C9(Carbamidomethyl)	1366.59	61	0.000422018	0	2	683.8	-8.83
									KEAGIPEFYDYDVALIK	1	1	67782358		1971.01	61	0.0005711	1	2	986.01	0.98
									YGLVTYATYPK	1	1	67782358		1275.66	61	0.000674697	0	2	638.335	0.14
									YGLVTYATYPK	1	1	67782358		1275.66	61	0.000665888	0	2	638.336	1.86
									VSEADSSNADWVTK	1	1	67782358		1508.68	61	0.000568986	0	2	754.841	-7.1
									PQGScSLEGVEIK	1	1	67782358	C5(Carbamidomethyl)	1403.68	61	0.000767193	0	2	702.343	-4.04
									VKDISEVVTPR	1	1	67782358		1242.7	61	0.000345968	1	2	621.856	-0.92
									YGLVTYATYPK	1	1	67782358		1275.66	61	0.000681398	0	2	638.336	2.05
									LPPTTTcQQQK	1	1	67782358	C7(Carbamidomethyl)	1301.65	61	0.000678737	0	2	651.33	1.16
									LEDSVTYHcSR	1	1	67782358	C9(Carbamidomethyl)	1366.59	61	0.000459817	0	2	683.801	-8.39
									FLcTGGVSPYADPNTcR	1	1	67782358	C3(Carbamidomethyl); C16(Carbamidomethyl)	1914.85	61	0.000516999	0	2	957.928	0.24
									LEDSVTYHcSR	1	1	67782358	C9(Carbamidomethyl)	1366.6	60	0.000490265	0	2	683.802	-6.15
									LEDSVTYHcSR	1	1	67782358	C9(Carbamidomethyl)	1366.6	60	0.000532848	0	2	683.806	-0.97
									LEDSVTYHcSR	1	1	67782358	C9(Carbamidomethyl)	1366.61	60	0.000553169	0	2	683.808	2.6
									VSEADSSNADWVTK	1	1	67782358		1508.69	60	0.000697753	0	2	754.847	0.67
									LcTGGVSPYADPNTcR	1	1	67782358	C2(Carbamidomethyl); C15(Carbamidomethyl)	1767.78	60	0.000574261	0	2	884.395	2.43
									VSEADSSNADWVTK	1	1	67782358		1508.69	60	0.000709887	0	2	754.848	1.64
									LEDSVTYHcSR	1	1	67782358	C9(Carbamidomethyl)	1366.61	60	0.000570569	0	2	683.807	0.37
									LEDSVTYHcSR	1	1	67782358	C9(Carbamidomethyl)	1366.6	60	0.000576539	0	2	683.806	-0.62
									YGLVTYATYPK	1	1	67782358		1275.66	60	0.000764636	0	2	638.335	0.52
									YGLVTYATYPK	1	1	67782358		1275.66	60	0.000817337	0	2	638.336	1.96
									YGLVTYATYPK	1	1	67782358		1275.66	60	0.000825054	0	2	638.335	0.42
									WSGQTAIcDNGAGYcSNPGIPIGTRK	1	1	67782358	C8(Carbamidomethyl); C15(Carbamidomethyl)	2780.29	60	0.000847774	1	3	927.435	1.33
									YGLVTYATYPK	1	1	67782358		1275.66	60	0.000834878	0	2	638.335	1.29
									VSEADSSNADWVTK	1	1	67782358		1508.69	60	0.00080448	0	2	754.848	1.16
									YGLVTYATYPK	1	1	67782358		1275.65	60	0.000941164	0	2	638.331	-6.18
									VSEADSSNADWVTK	1	1	67782358		1508.69	60	0.000806908	0	2	754.848	1.48
									VSEADSSNADWVTK	1	1	67782358		1508.69	60	0.000815265	0	2	754.849	2.37
									VDAEDGHGPGEQQK	1	1	67782358		1466.65	60	0.000642757	0	2	733.83	1.73
									FLcTGGVSPYADPNTcR	1	1	67782358	C3(Carbamidomethyl); C16(Carbamidomethyl)	1914.85	60	0.000644395	0	2	957.927	-0.14
									YGQTIRPIcLPcTEGTTR	1	1	67782358	C9(Carbamidomethyl); C12(Carbamidomethyl)	2123.04	60	0.000988386	0	2	1062.02	1.2
									VKDISEVVTPR	1	1	67782358		1242.7	59	0.000493252	1	2	621.852	-6.22
									YGLVTYATYPK	1	1	67782358		1275.65	59	0.000996762	0	2	638.33	-6.56
									YGLVTYATYPK	1	1	67782358		1275.66	59	0.000894817	0	2	638.335	0.81
									YGLVTYATYPK	1	1	67782358		1275.66	59	0.000900329	0	2	638.336	1.67
									YGLVTYATYPK	1	1	67782358		1275.66	59	0.000969668	0	2	638.335	1.19
									VSEADSSNADWVTK	1	1	67782358		1508.69	59	0.000960246	0	2	754.848	1.56
									VASYGVKPR	1	1	67782358		976.549	59	0.000541114	0	2	488.778	-8.31
									YGQTIRPIcLPcTEGTTR	1	1	67782358	C9(Carbamidomethyl); C12(Carbamidomethyl)	2123.02	59	0.00117665	0	3	708.345	-8.32
									YGLVTYATYPK	1	1	67782358		1275.65	59	0.00112372	0	2	638.331	-5.7
									FLcTGGVSPYADPNTcR	1	1	67782358	C3(Carbamidomethyl); C16(Carbamidomethyl)	1914.84	59	0.000688528	0	2	957.922	-5.37
									YGLVTYATYPK	1	1	67782358		1275.66	59	0.00111248	0	2	638.334	-0.34
									GDSGGPLIVHKR	1	1	67782358		1235.69	59	0.000552714	1	2	618.347	1.11
									YGLVTYATYPK	1	1	67782358		1275.65	59	0.0011686	0	2	638.331	-6.27
									YGLVTYATYPK	1	1	67782358		1275.66	59	0.00106441	0	2	638.335	0.04
									YGLVTYATYPK	1	1	67782358		1275.65	59	0.00119582	0	2	638.331	-6.37
									LSSLTETIEGVDAEDGHGPGEQQK	1	1	67782358		2497.17	59	0.00118998	0	3	833.063	2.24
									PQGScSLEGVEIK	1	1	67782358	C5(Carbamidomethyl)	1403.67	58	0.00126699	0	2	702.341	-6.91
									WSGQTAIcDnGAGYcSNPGIPIGTR	1	1	67782358	C8(Carbamidomethyl); N10(Deamidated); C15(Carbamidomethyl)	2653.16	58	0.000744376	0	3	885.059	-5.08
									YGLVTYATYPK	1	1	67782358		1275.66	58	0.00123963	0	2	638.334	-0.63
									YGLVTYATYPK	1	1	67782358		1275.66	58	0.00124399	0	2	638.334	-1.11
									PQGScSLEGVEIK	1	1	67782358	C5(Carbamidomethyl)	1403.68	58	0.00136494	0	2	702.343	-3.26
									FLcTGGVSPYADPNTcR	1	1	67782358	C3(Carbamidomethyl); C16(Carbamidomethyl)	1914.85	58	0.000880014	0	2	957.927	-0.46
									YGLVTYATYPK	1	1	67782358		1275.66	58	0.00120352	0	2	638.335	0.62
									FLcTGGVSPYADPNTcR	1	1	67782358	C3(Carbamidomethyl); C16(Carbamidomethyl)	1914.85	58	0.000941755	0	2	957.928	0.56
									DISEVVTPR	1	1	67782358		1015.54	58	0.00117477	0	2	508.275	0.14
									VSEADSSNADWVTK	1	1	67782358		1508.69	58	0.00123704	0	2	754.848	1.56
									IEGVDAEDGHGPGEQQK	1	1	67782358		1765.8	58	0.00125351	0	2	883.404	1.33
									VASYGVKPR	1	1	67782358		976.555	58	0.000549478	0	2	488.781	-2.56
									YGLVTYATYPK	1	1	67782358		1275.66	58	0.00145024	0	2	638.333	-1.97
									GDSGGPLIVHKR	1	1	67782358		1235.69	58	0.000738469	1	2	618.347	1.61
									ISEVVTPR	1	1	67782358		900.515	57	0.000938825	0	2	450.761	-0.35
									YGLVTYATYPK	1	1	67782358		1275.66	57	0.00142382	0	2	638.335	0.62
									VASYGVKPR	1	1	67782358		976.55	57	0.000804061	0	2	488.779	-7.81
									YGLVTYATYPK	1	1	67782358		1275.66	57	0.00157262	0	2	638.335	0.9
									LPPTTTcQQQK	1	1	67782358	C7(Carbamidomethyl)	1301.65	57	0.00163758	0	2	651.326	-4.84
									YGLVTYATYPK	1	1	67782358		1275.66	57	0.00163723	0	2	638.335	0.04
									YGLVTYATYPK	1	1	67782358		1275.66	57	0.00163723	0	2	638.335	0.04
									YGLVTYATYPK	1	1	67782358		1275.66	57	0.00168666	0	2	638.335	-0.15
									RPQGScSLEGVEIK	1	1	67782358	C6(Carbamidomethyl)	1559.79	57	0.0018022	0	2	780.397	0.95
									YGLVTYATYPK	1	1	67782358		1275.66	57	0.00172037	0	2	638.335	1.09
									ARPQGScSLEGVEIK	1	1	67782358	C7(Carbamidomethyl)	1630.82	57	0.0019486	0	2	815.915	0.38
									YGQTIRPIcLPcTEGTTR	1	1	67782358	C9(Carbamidomethyl); C12(Carbamidomethyl)	2123.04	56	0.00202265	0	3	708.351	0.73
									LPPTTTcQQQK	1	1	67782358	C7(Carbamidomethyl)	1301.66	56	0.00178014	0	2	651.332	3.88
									VASYGVKPR	1	1	67782358		976.557	56	0.000728991	0	2	488.782	-0.12
									FLcTGGVSPYADPNTcR	1	1	67782358	C3(Carbamidomethyl); C16(Carbamidomethyl)	1914.85	56	0.00137771	0	2	957.927	-0.02
									LPPTTTcQQQK	1	1	67782358	C7(Carbamidomethyl)	1301.64	56	0.00189588	0	2	651.324	-8.4
									YGLVTYATYPK	1	1	67782358		1275.66	56	0.00199576	0	2	638.335	0.04
									LLQEGQALEYVcPSGFYPYPVQTR	1	1	67782358	C12(Carbamidomethyl)	2815.36	56	0.00210853	0	2	1408.18	-6.95
									VSVGGEKR	1	1	67782358		831.468	56	0.00180133	1	2	416.238	-0.11
									YGLVTYATYPK	1	1	67782358		1275.66	56	0.00202126	0	2	638.335	0.9
									YGLVTYATYPK	1	1	67782358		1275.66	56	0.0020659	0	2	638.335	-0.05
									YGLVTYATYPK	1	1	67782358		1275.66	56	0.00204388	0	2	638.335	0.52
									FLcTGGVSPYADPNTcR	1	1	67782358	C3(Carbamidomethyl); C16(Carbamidomethyl)	1914.85	56	0.00154673	0	2	957.927	0.11
									YGLVTYATYPK	1	1	67782358		1275.66	56	0.00209464	0	2	638.335	0.14
									ALFVSEEEKK	1	1	67782358		1179.63	56	0.00152718	1	2	590.317	0.84
									SLARPQGScSLEGVEIK	1	1	67782358	C9(Carbamidomethyl)	1830.94	56	0.00209565	0	3	610.984	0.06
									PQGScSLEGVEIK	1	1	67782358	C5(Carbamidomethyl)	1403.68	56	0.00251127	0	2	702.344	-1.69
									LEDSVTYHcSR	1	1	67782358	C9(Carbamidomethyl)	1366.61	56	0.00172113	0	2	683.807	1.35
									YGLVTYATYPK	1	1	67782358		1275.66	56	0.00220523	0	2	638.335	0.62
									VSEADSSNADWVTK	1	1	67782358		1508.71	55	0.00248731	0	2	754.858	14.51
									EAGIPEFYDYDVALIK	1	1	67782358		1842.9	55	0.0024185	0	2	921.955	-6.96
									YGLVTYATYPK	1	1	67782358		1275.65	55	0.00250646	0	2	638.329	-8.19
									EAGIPEFYDYDVALIK	1	1	67782358		1842.9	55	0.00250558	0	2	921.956	-6.3
									ALFVSEEEKK	1	1	67782358		1179.63	55	0.00174136	1	2	590.317	1.05
									LPPTTTcQQQK	1	1	67782358	C7(Carbamidomethyl)	1301.65	55	0.00244134	0	2	651.327	-3.43
									WSGQTAIcDNGAGYcSNPGIPIGTRK	1	1	67782358	C8(Carbamidomethyl); C15(Carbamidomethyl)	2780.29	55	0.0024092	1	3	927.434	0.27
									VKDISEVVTPR	1	1	67782358		1242.7	55	0.00119528	1	2	621.856	-0.33
									SLARPQGScSLEGVEIK	1	1	67782358	C9(Carbamidomethyl)	1830.94	55	0.00242684	0	2	915.974	1.47
									LEDSVTYHcSR	1	1	67782358	C9(Carbamidomethyl)	1366.61	55	0.00195782	0	2	683.807	1.17
									VSEADSSNADWVTK	1	1	67782358		1508.66	55	0.00193375	0	2	754.836	-14.94
									FLcTGGVSPYADPNTcR	1	1	67782358	C3(Carbamidomethyl); C16(Carbamidomethyl)	1914.85	55	0.00199683	0	2	957.927	0.17
									VSEADSSNADWVTK	1	1	67782358		1508.68	55	0.00227143	0	2	754.841	-7.5
									FLcTGGVSPYADPNTcR	1	1	67782358	C3(Carbamidomethyl); C16(Carbamidomethyl)	1914.84	55	0.00199521	0	2	957.926	-1.29
									DFHINLFQVLPWLK	1	1	67782358		1769.97	55	0.00127323	0	2	885.488	-3.38
									VSEADSSNADWVTK	1	1	67782358		1508.69	55	0.00264005	0	2	754.848	2.13
									EAGIPEFYDYDVALIK	1	1	67782358		1842.9	54	0.00308472	0	2	921.956	-6.04
									VSEADSSNADWVTK	1	1	67782358		1508.69	54	0.00278309	0	2	754.848	2.05
									WSGQTAIcDNGAGYcSNPGIPIGTRK	1	1	67782358	C8(Carbamidomethyl); C15(Carbamidomethyl)	2780.29	54	0.00302625	1	3	927.436	1.79
									YGLVTYATYPK	1	1	67782358		1275.66	54	0.00298814	0	2	638.336	1.57
									VSEADSSnADWVTK	1	1	67782358	N8(Deamidated)	1509.68	54	0.00274275	0	2	755.344	7.38
									EADSSNADWVTK	1	1	67782358		1322.59	54	0.00230535	0	2	661.798	1.4
									LLQEGQALEYVcPSGFYPYPVQTR	1	1	67782358	C12(Carbamidomethyl)	2815.36	54	0.00325053	0	3	939.125	-5.68
									DISEVVTPR	1	1	67782358		1015.54	54	0.00288094	0	2	508.275	0.98
									FLcTGGVSPYADPNTcR	1	1	67782358	C3(Carbamidomethyl); C16(Carbamidomethyl)	1914.85	54	0.00233908	0	2	957.927	-0.21
									LEDSVTYHcSR	1	1	67782358	C9(Carbamidomethyl)	1366.59	54	0.00219576	0	2	683.801	-8.39
									FLcTGGVSPYADPNTcR	1	1	67782358	C3(Carbamidomethyl); C16(Carbamidomethyl)	1914.85	54	0.00248403	0	2	957.927	-0.27
									FLcTGGVSPYADPNTcR	1	1	67782358	C3(Carbamidomethyl); C16(Carbamidomethyl)	1914.85	54	0.00257739	0	2	957.928	0.62
									LLQEGQALEYVcPSGFYPYPVQTR	1	1	67782358	C12(Carbamidomethyl)	2815.38	54	0.00344154	0	2	1408.19	1.29
									YGLVTYATYPK	1	1	67782358		1275.66	54	0.00344269	0	2	638.335	0.33
									LEDSVTYHcSR	1	1	67782358	C9(Carbamidomethyl)	1366.61	54	0.00264663	0	2	683.807	0.55
									YGLVTYATYPK	1	1	67782358		1275.66	54	0.00346436	0	2	638.335	1
									LPPTTTcQQQKEELLPAQDIK	1	1	67782358	C7(Carbamidomethyl)	2438.26	53	0.00265368	1	2	1219.63	-0.64
									SGGPLIVHK	1	1	67782358		907.53	53	0.000866242	0	2	454.269	-6.89
									VSEADSSNADWVTK	1	1	67782358		1508.69	53	0.00350895	0	2	754.847	0.83
									YGLVTYATYPK	1	1	67782358		1275.65	53	0.00399412	0	2	638.33	-6.85
									YGLVTYATYPK	1	1	67782358		1275.66	53	0.00371948	0	2	638.335	0.42
									LEDSVTYHcSR	1	1	67782358	C9(Carbamidomethyl)	1366.6	53	0.00259728	0	2	683.802	-6.87
									YGLVTYATYPK	1	1	67782358		1275.66	53	0.00405783	0	2	638.334	-0.63
									YGQTIRPIcLPcTEGTTR	1	1	67782358	C9(Carbamidomethyl); C12(Carbamidomethyl)	2123.02	53	0.00435383	0	3	708.345	-7.29
									DISEVVTPR	1	1	67782358		1015.54	53	0.00356069	0	2	508.275	0.8
									DLLYIGKDR	1	1	67782358		1092.6	53	0.001984	1	2	546.806	0.07
									SSLTETIEGVDAEDGHGPGEQQK	1	1	67782358		2384.08	53	0.00355386	0	2	1192.55	-0.89
									YGLVTYATYPK	1	1	67782358		1275.66	53	0.00444824	0	2	638.331	-4.93
									LEDSVTYHcSR	1	1	67782358	C9(Carbamidomethyl)	1366.61	53	0.00309957	0	2	683.807	1.08
									VASYGVKPR	1	1	67782358		976.55	53	0.00220439	0	2	488.778	-8
									QLNEINYEDHKLK	1	1	67782358		1643.84	53	0.00423194	1	2	822.424	1.7
									YGLVTYATYPK	1	1	67782358		1275.66	53	0.0043815	0	2	638.335	0.9
									YGLVTYATYPK	1	1	67782358		1275.65	52	0.00477993	0	2	638.33	-6.75
									YGLVTYATYPK	1	1	67782358		1275.66	52	0.00448858	0	2	638.335	-0.05
									VASYGVKPR	1	1	67782358		976.558	52	0.00168341	0	2	488.783	0.94
									YGLVTYATYPK	1	1	67782358		1275.66	52	0.00460087	0	2	638.334	-0.25
									VKDISEVVTPR	1	1	67782358		1242.71	52	0.00217018	1	2	621.857	0.55
									VASYGVKPR	1	1	67782358		976.55	52	0.00250778	0	2	488.779	-7.5
									LEDSVTYHcSR	1	1	67782358	C9(Carbamidomethyl)	1366.61	52	0.00347609	0	2	683.807	0.81
									YGQTIRPIcLPcTEGTTR	1	1	67782358	C9(Carbamidomethyl); C12(Carbamidomethyl)	2123.03	52	0.00535526	0	3	708.347	-5.48
									SLARPQGScSLEGVEIK	1	1	67782358	C9(Carbamidomethyl)	1830.94	52	0.00475166	0	2	915.973	0.33
									YGLVTYATYPK	1	1	67782358		1275.67	52	0.00460059	0	2	638.34	8.08
									EAGIPEFYDYDVALIK	1	1	67782358		1842.9	52	0.00530331	0	2	921.955	-6.96
									FLcTGGVSPYADPnTcR	1	1	67782358	C3(Carbamidomethyl); N14(Deamidated); C16(Carbamidomethyl)	1915.82	52	0.00267168	0	2	958.414	-5.75
									FLcTGGVSPYADPNTcR	1	1	67782358	C3(Carbamidomethyl); C16(Carbamidomethyl)	1914.85	52	0.00394466	0	2	957.928	0.75
									VSEADSSNADWVTK	1	1	67782358		1508.69	52	0.00491336	0	2	754.847	0.75
									LLQEGQALEYVcPSGFYPYPVQTR	1	1	67782358	C12(Carbamidomethyl)	2815.36	52	0.00540599	0	2	1408.18	-6.78
									FLcTGGVSPYADPNTcR	1	1	67782358	C3(Carbamidomethyl); C16(Carbamidomethyl)	1914.85	52	0.0039323	0	2	957.928	0.3
									YGLVTYATYPK	1	1	67782358		1275.66	52	0.00519678	0	2	638.335	0.81
									YGQTIRPIcLPcTEGTTR	1	1	67782358	C9(Carbamidomethyl); C12(Carbamidomethyl)	2123.04	52	0.00592258	0	2	1062.02	-0.07
									GDSGGPLIVHKR	1	1	67782358		1235.69	52	0.00266011	1	2	618.346	0.03
									EADSSNADWVTK	1	1	67782358		1322.59	52	0.00424977	0	2	661.796	-0.44
									ASYGVKPR	1	1	67782358		877.484	52	0.00329894	0	2	439.245	-6.12
									YGLVTYATYPK	1	1	67782358		1275.66	52	0.00551384	0	2	638.335	0.62
									VSEADSSnADWVTK	1	1	67782358	N8(Deamidated)	1509.69	52	0.00540464	0	2	755.351	15.54
									SLARPQGScSLEGVEIK	1	1	67782358	C9(Carbamidomethyl)	1830.94	51	0.00546274	0	2	915.974	1
									IcDNGAGYcSNPGIPIGTR	1	1	67782358	C2(Carbamidomethyl); C9(Carbamidomethyl)	2021.92	51	0.00540885	0	2	1011.46	0.09
									LEDSVTYHcSR	1	1	67782358	C9(Carbamidomethyl)	1366.61	51	0.00428107	0	2	683.807	0.72
									FLcTGGVSPYADPNTcR	1	1	67782358	C3(Carbamidomethyl); C16(Carbamidomethyl)	1914.85	51	0.00440489	0	2	957.927	-0.34
									LEDSVTYHcSR	1	1	67782358	C9(Carbamidomethyl)	1366.6	51	0.00411641	0	2	683.802	-6.78
									YGQTIRPIcLPcTEGTTR	1	1	67782358	C9(Carbamidomethyl); C12(Carbamidomethyl)	2123.04	51	0.0066828	0	3	708.353	2.89
									FLcTGGVSPYADPNTcR	1	1	67782358	C3(Carbamidomethyl); C16(Carbamidomethyl)	1914.85	51	0.00454634	0	2	957.926	-1.04
									LPPTTTcQQQK	1	1	67782358	C7(Carbamidomethyl)	1301.65	51	0.00637454	0	2	651.329	-0.53
									FLcTGGVSPYADPNTcR	1	1	67782358	C3(Carbamidomethyl); C16(Carbamidomethyl)	1914.85	51	0.00475384	0	2	957.927	-0.21
									VASYGVKPR	1	1	67782358		976.557	51	0.00259252	0	2	488.782	-0.44
									ISVIRPSK	1	1	67782358		899.574	51	0.00125102	0	2	450.291	7.11
									YGLVTYATYPK	1	1	67782358		1275.66	51	0.00679958	0	2	638.335	0.42
									LPPTTTcQQQK	1	1	67782358	C7(Carbamidomethyl)	1301.65	51	0.00711838	0	2	651.33	0.04
									YGLVTYATYPK	1	1	67782358		1275.66	51	0.00691007	0	2	638.335	0.42
									YGLVTYATYPK	1	1	67782358		1275.66	50	0.00703809	0	2	638.335	0.52
									LPPTTTcQQQK	1	1	67782358	C7(Carbamidomethyl)	1301.64	50	0.00675975	0	2	651.325	-7.18
									ALFVSEEEKK	1	1	67782358		1179.63	50	0.00527095	1	2	590.317	0.53
									LPPTTTcQQQKEELLPAQDIK	1	1	67782358	C7(Carbamidomethyl)	2438.26	50	0.00520192	1	2	1219.63	0.87
									YGLVTYATYPK	1	1	67782358		1275.66	50	0.00738089	0	2	638.335	0.14
									EAGIPEFYDYDVALIK	1	1	67782358		1842.92	50	0.00812879	0	2	921.964	2.57
									YGLVTYATYPK	1	1	67782358		1275.66	50	0.0077379	0	2	638.335	0.9
									FLcTGGVSPYADPNTcR	1	1	67782358	C3(Carbamidomethyl); C16(Carbamidomethyl)	1914.85	50	0.00599805	0	2	957.928	0.75
									cTGGVSPYADPNTcR	1	1	67782358	C1(Carbamidomethyl); C14(Carbamidomethyl)	1654.69	50	0.003752	0	2	827.851	0.07
									EAGIPEFYDYDVALIK	1	1	67782358		1842.92	50	0.00853873	0	2	921.961	-0.34
									LLQEGQALEYVcPSGFYPYPVQTR	1	1	67782358	C12(Carbamidomethyl)	2815.35	50	0.00857253	0	2	1408.18	-8.25
									YGQTIRPIcLPcTEGTTR	1	1	67782358	C9(Carbamidomethyl); C12(Carbamidomethyl)	2123.03	50	0.00953882	0	3	708.348	-4.18
									DISEVVTPR	1	1	67782358		1015.54	50	0.00813418	0	2	508.272	-4.49
									GVGPLVNQVNINALASK	1	1	67782358		1693.96	50	0.00186334	0	2	847.485	1.95
									LLQEGQALEYVcPSGFYPYPVQTR	1	1	67782358	C12(Carbamidomethyl)	2815.37	50	0.00859787	0	2	1408.19	-1.32
									FLcTGGVSPYADPNTcR	1	1	67782358	C3(Carbamidomethyl); C16(Carbamidomethyl)	1914.85	50	0.00659136	0	2	957.929	1.45
									ASYGVKPR	1	1	67782358		877.486	50	0.00485192	0	2	439.247	-3.13
									LARPQGScSLEGVEIK	1	1	67782358	C8(Carbamidomethyl)	1743.91	49	0.0082426	0	3	581.974	0.89
									YGLVTYATYPK	1	1	67782358		1275.66	49	0.00912966	0	2	638.335	0.71
									YGLVTYATYPK	1	1	67782358		1275.66	49	0.00927062	0	2	638.335	-0.05
									LPPTTTcQQQK	1	1	67782358	C7(Carbamidomethyl)	1301.65	49	0.00917712	0	2	651.329	-0.81
									TPWSLARPQGScSLEGVEIK	1	1	67782358	C12(Carbamidomethyl)	2215.12	49	0.00908416	0	2	1108.06	-0.75
									ALRLPPTTTcQQQK	1	1	67782358	C10(Carbamidomethyl)	1641.88	49	0.00633385	1	2	821.443	2.99
									STGSWSTLK	1	1	67782358		966.49	49	0.00790097	0	2	483.749	0.95
									DISEVVTPR	1	1	67782358		1015.54	49	0.00879336	0	2	508.276	2.6
									LEDSVTYHcSR	1	1	67782358	C9(Carbamidomethyl)	1366.6	49	0.00666935	0	2	683.802	-6.51
									YGLVTYATYPK	1	1	67782358		1275.66	49	0.00996511	0	2	638.335	0.42
									ALFVSEEEKK	1	1	67782358		1179.63	49	0.00730953	1	2	590.317	0.64
									ISVIRPSK	1	1	67782358		899.567	49	0.00197465	0	2	450.287	-0.83
									TETIEGVDAEDGHGPGEQQK	1	1	67782358		2096.94	49	0.00855398	0	2	1048.97	0.71
									DISEVVTPR	1	1	67782358		1015.54	49	0.00952757	0	2	508.275	-0.16
									QLnEINYEDHK	1	1	67782358	N3(Deamidated)	1403.64	49	0.00905221	0	2	702.325	-0.74
									VASYGVKPR	1	1	67782358		976.557	49	0.0041949	0	2	488.782	-0.75
									FLcTGGVSPYADPNTcR	1	1	67782358	C3(Carbamidomethyl); C16(Carbamidomethyl)	1914.85	49	0.00811781	0	2	957.928	1.13
									LEDSVTYHcSR	1	1	67782358	C9(Carbamidomethyl)	1366.61	49	0.00805938	0	2	683.807	1.08
									VSEADSSNADWVTK	1	1	67782358		1508.69	49	0.0104277	0	2	754.848	1.72
									YGLVTYATYPK	1	1	67782358		1275.66	49	0.0109763	0	2	638.335	0.52
									LEDSVTYHcSR	1	1	67782358	C9(Carbamidomethyl)	1366.61	49	0.00836849	0	2	683.806	-0.08
									GDSGGPLIVHKR	1	1	67782358		1235.69	48	0.00594977	1	2	618.347	0.72
									FLcTGGVSPYADPNTcR	1	1	67782358	C3(Carbamidomethyl); C16(Carbamidomethyl)	1914.85	48	0.00841125	0	2	957.927	-0.4
									YGLVTYATYPK	1	1	67782358		1275.66	48	0.0116442	0	2	638.335	0.14
									DISEVVTPR	1	1	67782358		1015.54	48	0.0108277	0	2	508.275	0.68
									VSEADSSNADWVTK	1	1	67782358		1508.69	48	0.0114244	0	2	754.847	-0.06
									FLcTGGVSPYADPNTcR	1	1	67782358	C3(Carbamidomethyl); C16(Carbamidomethyl)	1914.85	48	0.00917087	0	2	957.928	0.43
									FLcTGGVSPYADPNTcR	1	1	67782358	C3(Carbamidomethyl); C16(Carbamidomethyl)	1914.85	48	0.00904669	0	2	957.928	0.24
									GVGPLVNQVNINALASK	1	1	67782358		1693.96	48	0.00271438	0	2	847.486	2.53
									YGLVTYATYPK	1	1	67782358		1275.66	48	0.0123532	0	2	638.335	0.23
									VSEADSSnADWVTK	1	1	67782358	N8(Deamidated)	1509.68	48	0.0106292	0	2	755.342	4.06
									YGLVTYATYPK	1	1	67782358		1275.66	48	0.0123994	0	2	638.336	1.38
									YGLVTYATYPK	1	1	67782358		1275.66	48	0.0125141	0	2	638.336	1.57
									YGLVTYATYPK	1	1	67782358		1275.66	48	0.013703	0	2	638.334	-1.49
									YGLVTYATYPK	1	1	67782358		1275.66	48	0.0129605	0	2	638.335	1.29
									LPPTTTcQQQKEELLPAQDIK	1	1	67782358	C7(Carbamidomethyl)	2438.26	48	0.00994817	1	2	1219.63	-0.94
									WSGQTAIcDNGAGYcSNPGIPIGTR	1	1	67782358	C8(Carbamidomethyl); C15(Carbamidomethyl)	2652.19	48	0.0118604	0	2	1326.6	0.32
									FLcTGGVSPYADPNTcR	1	1	67782358	C3(Carbamidomethyl); C16(Carbamidomethyl)	1914.84	48	0.00936696	0	2	957.923	-4.22
									YGLVTYATYPK	1	1	67782358		1275.66	47	0.0139926	0	2	638.335	0.33
									EDSVTYHcSR	1	1	67782358	C8(Carbamidomethyl)	1253.51	47	0.00521019	0	2	627.26	-7.42
									LEDSVTYHcSR	1	1	67782358	C9(Carbamidomethyl)	1366.61	47	0.0113843	0	2	683.807	0.46
									PQGScSLEGVEIK	1	1	67782358	C5(Carbamidomethyl)	1403.68	47	0.0172677	0	2	702.346	1
									DISEVVTPR	1	1	67782358		1015.54	47	0.0145205	0	2	508.274	-0.52
									YGLVTYATYPK	1	1	67782358		1275.66	47	0.01569	0	2	638.335	1.19
									YGLVTYATYPK	1	1	67782358		1275.66	47	0.0161818	0	2	638.335	-0.15
									ISEVVTPR	1	1	67782358		900.515	47	0.0103196	0	2	450.761	0.33
									YGLVTYATYPK	1	1	67782358		1275.66	47	0.0161668	0	2	638.335	1.09
									VKDISEVVTPR	1	1	67782358		1242.71	47	0.00780894	1	3	414.907	1.48
									YGLVTYATYPK	1	1	67782358		1275.66	47	0.0162414	0	2	638.335	1.09
									EKLQDEDLGFL	1	1	67782358		1306.65	47	0.0190522	1	2	653.83	0.03
									EELLPAQDIK	1	1	67782358		1155.63	47	0.010352	0	2	578.317	0.75
									FLcTGGVSPYADPNTcR	1	1	67782358	C3(Carbamidomethyl); C16(Carbamidomethyl)	1914.85	47	0.0128192	0	2	957.927	-0.4
									EDSVTYHcSR	1	1	67782358	C8(Carbamidomethyl)	1253.51	47	0.00629577	0	2	627.26	-6.64
									EDSVTYHcSR	1	1	67782358	C8(Carbamidomethyl)	1253.52	47	0.00713848	0	2	627.262	-3.13
									VSEADSSNADWVTK	1	1	67782358		1508.69	47	0.0168971	0	2	754.849	2.29
									ALFVSEEEKK	1	1	67782358		1179.62	46	0.0131929	1	2	590.316	-0.92
									YGLVTYATYPK	1	1	67782358		1275.66	46	0.0181023	0	2	638.335	0.81
									RPQGScSLEGVEIK	1	1	67782358	C6(Carbamidomethyl)	1559.79	46	0.0213461	0	2	780.396	0.48
									VASYGVKPR	1	1	67782358		976.551	46	0.009059	0	2	488.779	-6.5
									DNGAGYcSNPGIPIGTR	1	1	67782358	C7(Carbamidomethyl)	1748.8	46	0.0197413	0	2	874.906	1.63
									DAQYAPGYDK	1	1	67782358		1127.5	46	0.0121745	0	2	564.254	0.33
									VASYGVKPR	1	1	67782358		976.559	46	0.00769222	0	2	488.783	2
									VSEADSSNADWVTK	1	1	67782358		1508.67	46	0.0156224	0	2	754.837	-13.33
									VSEADSSNADWVTK	1	1	67782358		1508.69	46	0.0203884	0	2	754.848	1.56
									VSEADSSNADWVTK	1	1	67782358		1508.69	46	0.0197852	0	2	754.846	-0.78
									TIEGVDAEDGHGPGEQQK	1	1	67782358		1866.85	46	0.0209196	0	2	933.93	3.05
									FLcTGGVSPYADPNTcR	1	1	67782358	C3(Carbamidomethyl); C16(Carbamidomethyl)	1914.85	45	0.0167898	0	2	957.927	-0.21
									VASYGVKPR	1	1	67782358		976.554	45	0.0108301	0	2	488.781	-3.69
									ALFVSEEEKK	1	1	67782358		1179.63	45	0.0174172	1	2	590.317	0.12
									LEDSVTYHcSR	1	1	67782358	C9(Carbamidomethyl)	1366.63	45	0.0221502	0	2	683.818	16.53
									STGSWSTLK	1	1	67782358		966.49	45	0.0201224	0	2	483.749	1.39
									IcDNGAGYcSNPGIPIGTR	1	1	67782358	C2(Carbamidomethyl); C9(Carbamidomethyl)	2021.92	45	0.0233356	0	2	1011.46	-0.64
									LPPTTTcQQQKEELLPAQDIK	1	1	67782358	C7(Carbamidomethyl)	2438.26	45	0.0180042	1	3	813.426	1.96
									GGPLIVHKR	1	1	67782358		976.598	45	0.00299076	1	2	488.803	-6.77
									LEDSVTYHcSR	1	1	67782358	C9(Carbamidomethyl)	1366.61	45	0.0194674	0	2	683.807	0.28
									FLcTGGVSPYADPNTcR	1	1	67782358	C3(Carbamidomethyl); C16(Carbamidomethyl)	1914.84	45	0.018989	0	2	957.925	-2.18
									GLVTYATYPK	1	1	67782358		1112.6	45	0.0161052	0	2	556.804	1.22
									FLcTGGVSPYADPNTcR	1	1	67782358	C3(Carbamidomethyl); C16(Carbamidomethyl)	1914.85	44	0.0222411	0	2	957.927	-0.02
									VKDISEVVTPR	1	1	67782358		1242.71	44	0.0143	1	2	621.858	2.03
									LVTYATYPK	1	1	67782358		1055.58	44	0.015831	0	2	528.292	-0.11
									SGGPLIVHKR	1	1	67782358		1063.63	43	0.00651094	1	2	532.318	-7.12
									KISVIRPSK	1	1	67782358		1027.66	43	0.00228379	1	2	514.335	0.82
									PLIVHKR	1	1	67782358		862.561	34	0.00882396	1	2	431.784	-1.12
									PLIVHKR	1	1	67782358		862.562	32	0.014147	1	2	431.785	-0.2
66932947	A2M	alpha-2-macroglobulin precursor	64.04	78	86	684	22446.7	163.2
									LHTEAQIQEEGTVVELTGR	1	1	66932947		2110.08	131	6.35e-11	0	2	1055.54	-0.88
									LHTEAQIQEEGTVVELTGR	1	1	66932947		2110.07	118	1.13e-09	0	2	1055.54	-2.27
									LHTEAQIQEEGTVVELTGR	1	1	66932947		2110.07	111	5.59e-09	0	2	1055.54	-4.12
									VTGEGcVYLQTSLK	1	1	66932947	C6(Carbamidomethyl)	1554.78	111	6.93e-09	0	2	777.892	-4.41
									LHTEAQIQEEGTVVELTGR	1	1	66932947		2110.07	105	2.71e-08	0	2	1055.54	-2.38
									LHTEAQIQEEGTVVELTGR	1	1	66932947		2110.07	104	3e-08	0	2	1055.54	-4.35
									LHTEAQIQEEGTVVELTGR	1	1	66932947		2110.08	104	2.96e-08	0	2	1055.54	0.16
									VTGEGcVYLQTSLK	1	1	66932947	C6(Carbamidomethyl)	1554.77	103	4.13e-08	0	2	777.891	-5.98
									VTGEGcVYLQTSLK	1	1	66932947	C6(Carbamidomethyl)	1554.79	103	3.8e-08	0	2	777.897	2.5
									VTGEGcVYLQTSLK	1	1	66932947	C6(Carbamidomethyl)	1554.78	103	4.25e-08	0	2	777.891	-5.2
									VTGEGcVYLQTSLK	1	1	66932947	C6(Carbamidomethyl)	1554.78	103	4.26e-08	0	2	777.893	-3.47
									AAQVTIQSSGTFSSK	1	1	66932947		1511.76	103	4.22e-08	0	2	756.385	-4.36
									AAQVTIQSSGTFSSK	1	1	66932947		1511.76	102	5.27e-08	0	2	756.385	-5.49
									VTGEGcVYLQTSLK	1	1	66932947	C6(Carbamidomethyl)	1554.78	100	8.54e-08	0	2	777.892	-3.63
									KYSDASDcHGEDSQAFcEK	1	1	66932947	C8(Carbamidomethyl); C17(Carbamidomethyl)	2233.87	99	1.29e-08	1	2	1117.44	-2.36
									LHTEAQIQEEGTVVELTGR	1	1	66932947		2110.07	98	1.2e-07	0	2	1055.54	-3.89
									AAQVTIQSSGTFSSK	1	1	66932947		1511.77	98	1.13e-07	0	2	756.39	1.13
									VTGEGcVYLQTSLK	1	1	66932947	C6(Carbamidomethyl)	1554.77	98	1.3e-07	0	2	777.89	-6.38
									VTGEGcVYLQTSLK	1	1	66932947	C6(Carbamidomethyl)	1554.78	97	1.38e-07	0	2	777.894	-1.51
									IAQWQSFQLEGGLK	1	1	66932947		1604.84	96	1.81e-07	0	2	802.922	-3.96
									LHTEAQIQEEGTVVELTGR	1	1	66932947		2110.07	96	1.95e-07	0	2	1055.54	-2.03
									AAQVTIQSSGTFSSK	1	1	66932947		1511.77	95	2.25e-07	0	2	756.389	0.24
									YDVENcLANKVDLSFSPSQSLPASHAHLR	1	1	66932947	C6(Carbamidomethyl)	3255.59	95	2.31e-07	1	3	1085.87	-0.02
									LTAQPAPTSEDLTSATNIVK	1	1	66932947		2057.08	95	1.86e-07	0	2	1029.04	0.73
									APVGHFYEPQAPSAEVEmTSYVLLAYLTAQPAPTSEDLTSATNIVK	1	1	66932947	M18(Oxidation)	4923.45	95	1.27e-07	0	4	1231.62	4.5
									VTGEGcVYLQTSLK	1	1	66932947	C6(Carbamidomethyl)	1554.77	94	3.49e-07	0	2	777.89	-7.16
									AAQVTIQSSGTFSSK	1	1	66932947		1511.76	94	3.59e-07	0	2	756.383	-7.11
									LHTEAQIQEEGTVVELTGR	1	1	66932947		2110.07	94	3.52e-07	0	2	1055.54	-5.5
									AAQVTIQSSGTFSSK	1	1	66932947		1511.76	93	3.47e-07	0	2	756.386	-4.12
									VTGEGcVYLQTSLK	1	1	66932947	C6(Carbamidomethyl)	1554.78	93	3.62e-07	0	2	777.895	-0.8
									VTGEGcVYLQTSLK	1	1	66932947	C6(Carbamidomethyl)	1554.78	93	3.96e-07	0	2	777.892	-4.02
									AAQVTIQSSGTFSSK	1	1	66932947		1511.77	93	3.93e-07	0	2	756.389	0.4
									LTAQPAPTSEDLTSATNIVK	1	1	66932947		2057.06	93	3.5e-07	0	2	1029.04	-5.8
									VTGEGcVYLQTSLK	1	1	66932947	C6(Carbamidomethyl)	1554.79	92	4.62e-07	0	2	777.896	1.16
									VTGEGcVYLQTSLK	1	1	66932947	C6(Carbamidomethyl)	1554.79	92	5.13e-07	0	2	777.896	1.24
									VTGEGcVYLQTSLK	1	1	66932947	C6(Carbamidomethyl)	1554.78	92	5.37e-07	0	2	777.893	-2.37
									VTGEGcVYLQTSLK	1	1	66932947	C6(Carbamidomethyl)	1554.77	91	5.88e-07	0	2	777.891	-5.83
									YSDASDcHGEDSQAFcEK	1	1	66932947	C7(Carbamidomethyl); C16(Carbamidomethyl)	2105.78	91	3.81e-08	0	2	1053.4	1.67
									AAQVTIQSSGTFSSK	1	1	66932947		1511.77	91	6.1e-07	0	2	756.387	-2.59
									LHTEAQIQEEGTVVELTGR	1	1	66932947		2110.08	91	6.51e-07	0	2	1055.54	0.05
									VTGEGcVYLQTSLK	1	1	66932947	C6(Carbamidomethyl)	1554.78	90	7.33e-07	0	2	777.895	-0.88
									VTGEGcVYLQTSLK	1	1	66932947	C6(Carbamidomethyl)	1554.78	90	7.57e-07	0	2	777.893	-3.31
									AAQVTIQSSGTFSSK	1	1	66932947		1511.76	90	8.03e-07	0	2	756.384	-6.62
									ALLAYAFALAGNQDK	1	1	66932947		1565.84	90	5.24e-07	0	2	783.422	3.29
									LLIYAVLPTGDVIGDSAK	1	1	66932947		1845.05	89	2.35e-07	0	2	923.026	4.78
									AAQVTIQSSGTFSSK	1	1	66932947		1511.76	88	1.12e-06	0	2	756.384	-5.82
									LLIYAVLPTGDVIGDSAK	1	1	66932947		1845.05	88	2.65e-07	0	2	923.026	4.65
									LHTEAQIQEEGTVVELTGR	1	1	66932947		2110.09	88	1.01e-06	0	2	1055.55	3.64
									AAQVTIQSSGTFSSK	1	1	66932947		1511.76	88	1.25e-06	0	2	756.383	-7.03
									ALLAYAFALAGNQDK	1	1	66932947		1565.83	88	9e-07	0	2	783.418	-1.85
									VTGEGcVYLQTSLK	1	1	66932947	C6(Carbamidomethyl)	1554.78	88	1.41e-06	0	2	777.892	-4.18
									ALLAYAFALAGNQDK	1	1	66932947		1565.84	88	9.09e-07	0	2	783.422	2.59
									IAQWQSFQLEGGLK	1	1	66932947		1604.84	88	1.23e-06	0	2	802.924	-1.83
									LHTEAQIQEEGTVVELTGR	1	1	66932947		2110.07	87	1.46e-06	0	2	1055.54	-3.89
									HNVYInGITYTPVSSTNEK	1	1	66932947	N6(Deamidated)	2138.04	87	1.67e-06	0	2	1069.52	0.46
									AAQVTIQSSGTFSSK	1	1	66932947		1511.76	87	1.47e-06	0	2	756.385	-5.41
									LHTEAQIQEEGTVVELTGR	1	1	66932947		2110.07	87	1.55e-06	0	2	1055.54	-5.39
									AAQVTIQSSGTFSSK	1	1	66932947		1511.77	86	1.7e-06	0	2	756.386	-2.99
									VSVqLEASPAFLAVPVEK	1	1	66932947	Q4(Deamidated)	1885.03	86	8.76e-07	0	2	943.018	-2.08
									AAQVTIQSSGTFSSK	1	1	66932947		1511.76	86	1.85e-06	0	2	756.384	-5.9
									LLLQQVSLPELPGEYSMK	1	1	66932947		2045.09	86	1.04e-06	0	2	1023.05	-1.92
									AVLPTGDVIGDSAK	1	1	66932947		1342.72	86	1.49e-06	0	2	671.863	-2.36
									ALLAYAFALAGNQDK	1	1	66932947		1565.83	86	1.46e-06	0	2	783.418	-2.08
									AAQVTIQSSGTFSSK	1	1	66932947		1511.77	86	2.06e-06	0	2	756.387	-1.78
									ALLAYAFALAGNQDK	1	1	66932947		1565.82	86	1.61e-06	0	2	783.414	-7
									AAQVTIQSSGTFSSK	1	1	66932947		1511.77	85	2.2e-06	0	2	756.389	0.16
									AAQVTIQSSGTFSSK	1	1	66932947		1511.76	85	2.63e-06	0	2	756.383	-7.51
									VYDYYETDEFAIAEYNAPcSK	1	1	66932947	C19(Carbamidomethyl)	2548.07	85	1.18e-06	0	2	1274.54	-4.46
									AAQVTIQSSGTFSSK	1	1	66932947		1511.77	84	2.89e-06	0	2	756.389	0.4
									VDLSFSPSQSLPASHAHLR	1	1	66932947		2049.05	84	2.85e-06	0	2	1025.03	-0.34
									LHTEAQIQEEGTVVELTGR	1	1	66932947		2110.07	84	3.03e-06	0	2	1055.54	-2.5
									LLIYAVLPTGDVIGDSAK	1	1	66932947		1845.03	84	9.26e-07	0	2	923.02	-2.7
									VTGEGcVYLQTSLK	1	1	66932947	C6(Carbamidomethyl)	1554.77	84	3.38e-06	0	2	777.891	-5.67
									AAQVTIQSSGTFSSK	1	1	66932947		1511.76	84	3.18e-06	0	2	756.386	-3.8
									AAQVTIQSSGTFSSK	1	1	66932947		1511.76	84	3.37e-06	0	2	756.385	-4.61
									VTGEGcVYLQTSLK	1	1	66932947	C6(Carbamidomethyl)	1554.78	84	3.26e-06	0	2	777.896	1
									APVGHFYEPQAPSAEVEmTSYVLLAYLTAQPAPTSEDLTSATNIVK	1	1	66932947	M18(Oxidation)	4923.42	84	1.9e-06	0	4	1231.61	-1.85
									AAQVTIQSSGTFSSK	1	1	66932947		1511.77	83	3.57e-06	0	2	756.388	-1.54
									VYDYYETDEFAIAEYNAPcSK	1	1	66932947	C19(Carbamidomethyl)	2548.09	83	1.81e-06	0	2	1274.55	0.04
									VSNQTLSLFFTVLQDVPVR	1	1	66932947		2163.18	83	1.27e-06	0	2	1082.09	0.58
									AAQVTIQSSGTFSSK	1	1	66932947		1511.79	83	3e-06	0	2	756.398	12.59
									AAQVTIQSSGTFSSK	1	1	66932947		1511.77	83	3.78e-06	0	2	756.387	-2.02
									HNVYINGITYTPVSSTNEK	1	1	66932947		2137.05	83	4.35e-06	0	2	1069.03	-1.42
									AAQVTIQSSGTFSSK	1	1	66932947		1511.77	83	3.92e-06	0	2	756.387	-2.51
									ALLAYAFALAGNQDK	1	1	66932947		1565.83	83	2.94e-06	0	2	783.417	-3.18
									AAQVTIQSSGTFSSK	1	1	66932947		1511.77	83	4.02e-06	0	2	756.387	-2.59
									ALLAYAFALAGNQDKR	1	1	66932947		1721.93	83	2.37e-06	1	2	861.468	-3.27
									HNVYINGITYTPVSSTNEK	1	1	66932947		2137.05	82	5.72e-06	0	2	1069.03	-2.11
									AAQVTIQSSGTFSSK	1	1	66932947		1511.76	81	6.09e-06	0	2	756.385	-4.61
									TEVSSNHVLIYLDK	1	1	66932947		1617.84	81	6.34e-06	0	2	809.423	-6.26
									ALLAYAFALAGNQDK	1	1	66932947		1565.83	80	5.65e-06	0	2	783.417	-3.41
									VTGEGcVYLQTSLK	1	1	66932947	C6(Carbamidomethyl)	1554.78	80	7.4e-06	0	2	777.895	-0.88
									DLTGFPGPLNDqDDEDcINR	1	1	66932947	Q12(Deamidated); C17(Carbamidomethyl)	2291.97	80	3.18e-06	0	2	1146.49	-2.77
									IAQWQSFQLEGGLK	1	1	66932947		1604.83	80	7.58e-06	0	2	802.92	-6.01
									AAQVTIQSSGTFSSK	1	1	66932947		1511.77	80	7.13e-06	0	2	756.39	2.26
									VDLSFSPSqSLPASHAHLR	1	1	66932947	Q9(Deamidated)	2050.03	80	8.54e-06	0	2	1025.52	-0.29
									ETTFNSLLcPSGGEVSEELSLK	1	1	66932947	C9(Carbamidomethyl)	2397.16	79	1.07e-05	0	2	1199.08	3.2
									APVGHFYEPQAPSAEVEMTSYVLLAYLTAQPAPTSEDLTSATNIVK	1	1	66932947		4907.44	79	4.88e-06	0	4	1227.62	2.09
									VSVQLEASPAFLAVPVEK	1	1	66932947		1884.04	79	3.64e-06	0	2	942.524	-3.77
									VGFYESDVmGRG	1	1	66932947	M9(Oxidation)	1332.58	79	5.97e-06	1	2	666.794	-6.53
									AAQVTIQSSGTFSSK	1	1	66932947		1511.76	78	1.1e-05	0	2	756.386	-3.88
									VTGEGcVYLQTSLK	1	1	66932947	C6(Carbamidomethyl)	1554.79	78	1.14e-05	0	2	777.896	1.4
									LLIYAVLPTGDVIGDSAK	1	1	66932947		1845.03	78	3.25e-06	0	2	923.021	-1.37
									LPPNVVEESAR	1	1	66932947		1210.64	78	7.49e-06	0	2	605.823	-3.48
									LPPNVVEESAR	1	1	66932947		1210.64	78	7.53e-06	0	2	605.823	-3.48
									LPPNVVEESAR	1	1	66932947		1210.64	78	7.63e-06	0	2	605.823	-3.08
									LPPNVVEESAR	1	1	66932947		1210.64	78	7.75e-06	0	2	605.823	-3.58
									YSDASDcHGEDSQAFcEK	1	1	66932947	C7(Carbamidomethyl); C16(Carbamidomethyl)	2105.77	78	5.96e-07	0	2	1053.39	-2.97
									AAQVTIQSSGTFSSK	1	1	66932947		1511.77	78	1.17e-05	0	2	756.389	1.05
									ALLAYAFALAGNQDK	1	1	66932947		1565.83	78	9.55e-06	0	2	783.418	-2.55
									LPPNVVEESAR	1	1	66932947		1210.64	78	7.77e-06	0	2	605.825	0.55
									VYDYYETDEFAIAEYNAPcSK	1	1	66932947	C19(Carbamidomethyl)	2548.08	78	6.06e-06	0	2	1274.54	-2.64
									IAQWQSFQLEGGLK	1	1	66932947		1604.84	78	1.16e-05	0	2	802.925	-0.61
									VGFYESDVmGR	1	1	66932947	M9(Oxidation)	1275.56	78	7.97e-06	0	2	638.282	-8.55
									AAQVTIQSSGTFSSK	1	1	66932947		1511.76	77	1.51e-05	0	2	756.385	-4.69
									IAQWQSFQLEGGLK	1	1	66932947		1604.83	77	1.52e-05	0	2	802.921	-5.78
									VTGEGcVYLQTSLK	1	1	66932947	C6(Carbamidomethyl)	1554.78	77	1.56e-05	0	2	777.895	0.14
									TEVSSNHVLIYLDK	1	1	66932947		1617.84	77	1.54e-05	0	2	809.426	-2.64
									AVDQSVLLmKPDAELSASSVYNLLPEK	1	1	66932947	M9(Oxidation)	2933.51	77	1.11e-05	0	2	1467.26	-3.46
									ALLAYAFALAGNQDK	1	1	66932947		1565.83	77	1.14e-05	0	2	783.42	0.02
									VTGEGcVYLQTSLK	1	1	66932947	C6(Carbamidomethyl)	1554.77	77	1.77e-05	0	2	777.89	-6.77
									VYDYYETDEFAIAEYNAPcSK	1	1	66932947	C19(Carbamidomethyl)	2548.09	77	8.6e-06	0	2	1274.55	0.23
									LHTEAQIQEEGTVVELTGR	1	1	66932947		2110.07	76	1.87e-05	0	2	1055.54	-5.16
									TEVSSNHVLIYLDK	1	1	66932947		1617.84	76	1.82e-05	0	2	809.425	-3.02
									HNVYInGITYTPVSSTNEK	1	1	66932947	N6(Deamidated)	2138.04	76	2.21e-05	0	2	1069.52	-0.23
									AAQVTIQSSGTFSSK	1	1	66932947		1511.76	76	2.02e-05	0	2	756.385	-5.17
									VTGEGcVYLQTSLK	1	1	66932947	C6(Carbamidomethyl)	1554.78	76	2.15e-05	0	2	777.893	-3.16
									nEDSLVFVQTDK	1	1	66932947	N1(Deamidated)	1395.66	75	2.4e-05	0	2	698.331	-6.04
									VTGEGcVYLQTSLK	1	1	66932947	C6(Carbamidomethyl)	1554.78	75	2.37e-05	0	2	777.895	0.06
									VTGEGcVYLQTSLK	1	1	66932947	C6(Carbamidomethyl)	1554.78	75	2.61e-05	0	2	777.892	-3.86
									IAQWQSFQLEGGLK	1	1	66932947		1604.84	75	2.28e-05	0	2	802.923	-2.74
									IAQWQSFQLEGGLK	1	1	66932947		1604.84	75	2.39e-05	0	2	802.922	-4.57
									AAQVTIQSSGTFSSK	1	1	66932947		1511.76	75	2.63e-05	0	2	756.385	-4.52
									LLIYAVLPTGDVIGDSAK	1	1	66932947		1845.03	75	7.59e-06	0	2	923.02	-2.23
									IAQWQSFQLEGGLK	1	1	66932947		1604.84	75	2.35e-05	0	2	802.925	-0.84
									LLIYAVLPTGDVIGDSAK	1	1	66932947		1845.03	75	7.62e-06	0	2	923.02	-1.97
									VSVqLEASPAFLAVPVEK	1	1	66932947	Q4(Deamidated)	1885.04	75	1e-05	0	2	943.025	6.21
									IAQWQSFQLEGGLK	1	1	66932947		1604.84	75	2.61e-05	0	2	802.922	-4.03
									ETTFNSLLcPSGGEVSEELSLK	1	1	66932947	C9(Carbamidomethyl)	2397.15	75	3.15e-05	0	2	1199.08	-0.67
									TEVSSNHVLIYLDK	1	1	66932947		1617.84	74	2.84e-05	0	2	809.421	-8.22
									AAQVTIQSSGTFSSK	1	1	66932947		1511.76	74	2.82e-05	0	2	756.384	-5.57
									KDTVIKPLLVEPEGLEK	1	1	66932947		1908.1	74	3.46e-06	1	2	954.556	-0.79
									IAQWQSFQLEGGLK	1	1	66932947		1604.84	74	2.71e-05	0	2	802.922	-3.73
									AAQVTIQSSGTFSSK	1	1	66932947		1511.76	74	2.95e-05	0	2	756.385	-4.69
									AAQVTIQSSGTFSSK	1	1	66932947		1511.76	74	2.98e-05	0	2	756.384	-6.14
									VSVQLEASPAFLAVPVEK	1	1	66932947		1884.03	74	1.24e-05	0	2	942.521	-7.01
									IAQWQSFQLEGGLK	1	1	66932947		1604.84	74	2.72e-05	0	2	802.923	-2.89
									EEFPFALGVQTLPQTcDEPK	1	1	66932947	C16(Carbamidomethyl)	2306.09	74	3.43e-05	0	2	1153.55	-5.57
									TEVSSNHVLIYLDK	1	1	66932947		1617.83	74	3.03e-05	0	2	809.421	-8.37
									IAQWQSFQLEGGLK	1	1	66932947		1604.84	74	2.72e-05	0	2	802.924	-1.45
									IAQWQSFQLEGGLK	1	1	66932947		1604.84	74	2.78e-05	0	2	802.924	-1.45
									ALLAYAFALAGNQDK	1	1	66932947		1565.84	74	2.04e-05	0	2	783.422	3.29
									IAQWQSFQLEGGLK	1	1	66932947		1604.84	74	2.88e-05	0	2	802.923	-2.89
									IAQWQSFQLEGGLK	1	1	66932947		1604.84	74	2.69e-05	0	2	802.925	0
									KDTVIKPLLVEPEGLEK	1	1	66932947		1908.1	74	3.72e-06	1	2	954.556	-0.47
									LPPNVVEESAR	1	1	66932947		1210.64	74	2.14e-05	0	2	605.823	-3.68
									VTGEGcVYLQTSLK	1	1	66932947	C6(Carbamidomethyl)	1554.78	74	3.34e-05	0	2	777.895	-0.96
									VSVQLEASPAFLAVPVEK	1	1	66932947		1884.05	74	1.11e-05	0	2	942.528	0.38
									VDLSFSPSQSLPASHAHLR	1	1	66932947		2049.05	73	3.3e-05	0	2	1025.03	-1.54
									DLTGFPGPLNDQDDEDcINR	1	1	66932947	C17(Carbamidomethyl)	2290.98	73	2.08e-05	0	2	1146	-1.54
									VYDYYETDEFAIAEYNAPcSK	1	1	66932947	C19(Carbamidomethyl)	2548.07	73	1.51e-05	0	2	1274.54	-6.86
									ALLAYAFALAGNQDK	1	1	66932947		1565.83	73	3.03e-05	0	2	783.417	-4.19
									ALLAYAFALAGNQDK	1	1	66932947		1565.83	73	2.84e-05	0	2	783.419	-0.76
									AAQVTIQSSGTFSSK	1	1	66932947		1511.77	73	4.24e-05	0	2	756.389	0.48
									DTVIKPLLVEPEGLEK	1	1	66932947		1780.01	72	8.75e-06	0	2	890.51	1.9
									SASNMAIVDVK	1	1	66932947		1134.58	72	4.7e-05	0	2	567.793	-3.3
									KLSFYYLIMAK	1	1	66932947		1376.76	72	2.13e-05	1	2	688.884	-2.31
									FSGQLNSHGcFYQQVK	1	1	66932947	C10(Carbamidomethyl)	1899.88	72	4.59e-05	0	2	950.443	-1.49
									VTGEGcVYLQTSLK	1	1	66932947	C6(Carbamidomethyl)	1554.78	72	4.8e-05	0	2	777.892	-4.65
									FSGQLNSHGcFYQQVK	1	1	66932947	C10(Carbamidomethyl)	1899.88	72	4.9e-05	0	2	950.442	-1.75
									VLLAYLTAQPAPTSEDLTSATNIVK	1	1	66932947		2616.42	72	1.71e-05	0	2	1308.71	1.29
									DTVIKPLLVEPEGLEK	1	1	66932947		1780	72	1.31e-05	0	2	890.504	-5.58
									LTAqPAPTSEDLTSATNIVK	1	1	66932947	Q4(Deamidated)	2058.06	72	4.75e-05	0	2	1029.53	-1.23
									AAQVTIQSSGTFSSK	1	1	66932947		1511.77	72	5.16e-05	0	2	756.389	0.72
									FEVQVTVPK	1	1	66932947		1046.59	72	3.51e-05	0	2	523.796	-2.51
									VTGEGcVYLQTSLK	1	1	66932947	C6(Carbamidomethyl)	1554.77	71	6.16e-05	0	2	777.891	-5.98
									YSDASDcHGEDSQAFcEK	1	1	66932947	C7(Carbamidomethyl); C16(Carbamidomethyl)	2105.78	71	3.09e-06	0	2	1053.39	-1.46
									VTGEGcVYLQTSLK	1	1	66932947	C6(Carbamidomethyl)	1554.78	71	5.95e-05	0	2	777.893	-2.76
									ALLAYAFALAGNQDK	1	1	66932947		1565.82	71	4.95e-05	0	2	783.412	-9.65
									QqNAQGGFSSTQDTVVALHALSK	1	1	66932947	Q2(Deamidated)	2388.18	71	6.7e-05	0	3	796.731	0.06
									LPPNVVEESAR	1	1	66932947		1210.64	71	4.12e-05	0	2	605.824	-0.96
									LLIYAVLPTGDVIGDSAK	1	1	66932947		1845.04	71	1.69e-05	0	2	923.022	-0.58
									DLTGFPGPLNDQDDEDcINR	1	1	66932947	C17(Carbamidomethyl)	2290.99	71	3.69e-05	0	2	1146	-0.58
									NEDSLVFVQTDK	1	1	66932947		1394.68	71	7.3e-05	0	2	697.842	-1.93
									ALLAYAFALAGNQDK	1	1	66932947		1565.82	71	5.22e-05	0	2	783.413	-8.09
									ALLAYAFALAGNQDK	1	1	66932947		1565.83	71	4.95e-05	0	2	783.418	-2.79
									QFSFPLSSEPFQGSYK	1	1	66932947		1848.88	70	8.37e-05	0	2	924.944	0.1
									VTAAPQSVcALR	1	1	66932947	C9(Carbamidomethyl)	1272.68	70	6.58e-05	0	2	636.842	3.13
									IAQWQSFQLEGGLK	1	1	66932947		1604.84	70	6.83e-05	0	2	802.921	-4.95
									VYDYYETDEFAIAEYNAPcSK	1	1	66932947	C19(Carbamidomethyl)	2548.07	70	3.22e-05	0	2	1274.54	-4.37
									TEVSSnHVLIYLDK	1	1	66932947	N6(Deamidated)	1618.82	70	8.42e-05	0	2	809.916	-5.13
									LPPNVVEESAR	1	1	66932947		1210.64	70	4.84e-05	0	2	605.826	0.85
									AAQVTIQSSGTFSSK	1	1	66932947		1511.77	70	7.63e-05	0	2	756.388	-1.38
									ALLAYAFALAGNQDK	1	1	66932947		1565.82	70	6.43e-05	0	2	783.416	-5.28
									NEDSLVFVQTDK	1	1	66932947		1394.67	70	9.45e-05	0	2	697.841	-3.5
									IAQWQSFQLEGGLK	1	1	66932947		1604.84	70	8.02e-05	0	2	802.921	-4.95
									ALLAYAFALAGNQDK	1	1	66932947		1565.83	69	5.99e-05	0	2	783.419	-0.45
									IAQWQSFQLEGGLK	1	1	66932947		1604.84	69	7.78e-05	0	2	802.923	-2.51
									IAQWQSFQLEGGLK	1	1	66932947		1604.84	69	8.08e-05	0	2	802.923	-2.21
									IAQWQSFQLEGGLK	1	1	66932947		1604.83	69	8.87e-05	0	2	802.921	-5.63
									PVPGHVTVSIcR	1	1	66932947	C11(Carbamidomethyl)	1321.7	69	7.36e-05	0	2	661.353	-4.39
									PPNVVEESAR	1	1	66932947		1097.55	69	7.28e-05	0	2	549.281	-4.21
									AVDQSVLLmKPDAELSASSVYNLLPEK	1	1	66932947	M9(Oxidation)	2933.5	69	6.92e-05	0	3	978.505	-5.77
									IAQWqSFQLEGGLK	1	1	66932947	Q5(Deamidated)	1605.84	69	9.21e-05	0	2	803.422	6
									AAQVTIQSSGTFSSK	1	1	66932947		1511.79	69	8.81e-05	0	2	756.397	10.74
									LTAQPAPTSEDLTSATNIVK	1	1	66932947		2057.08	69	7.88e-05	0	2	1029.04	0.61
									VSVQLEASPAFLAVPVEK	1	1	66932947		1884.03	68	4.68e-05	0	2	942.521	-7.13
									SASNMAIVDVK	1	1	66932947		1134.58	68	0.000123008	0	2	567.795	0.47
									NALFcLESAWK	1	1	66932947	C5(Carbamidomethyl)	1338.65	68	0.000123343	0	2	669.831	2.3
									SASNMAIVDVK	1	1	66932947		1134.58	68	0.000131805	0	2	567.795	0.79
									LLIYAVLPTGDVIGDSAK	1	1	66932947		1845.03	68	3.25e-05	0	2	923.021	-1.11
									AAQVTIQSSGTFSSK	1	1	66932947		1511.77	68	0.000115876	0	2	756.388	-1.13
									LPPNVVEESAR	1	1	66932947		1210.64	68	7.94e-05	0	2	605.824	-0.86
									SFPLSSEPFQGSYK	1	1	66932947		1573.75	68	0.000128949	0	2	787.377	-4.5
									LPPNVVEESAR	1	1	66932947		1210.64	68	8.03e-05	0	2	605.824	-1.77
									IAQWQSFQLEGGLK	1	1	66932947		1604.84	68	0.000113791	0	2	802.924	-1.83
									LPPNVVEESAR	1	1	66932947		1210.64	68	8.2e-05	0	2	605.824	-0.86
									VSVQLEASPAFLAVPVEK	1	1	66932947		1884.04	68	4.7e-05	0	2	942.524	-4.02
									VTAAPQSVcALR	1	1	66932947	C9(Carbamidomethyl)	1272.67	68	0.000131968	0	2	636.838	-3.68
									LPPNVVEESAR	1	1	66932947		1210.64	68	8.66e-05	0	2	605.823	-3.99
									LHTEAQIQEEGTVVELTGR	1	1	66932947		2110.07	68	0.000128791	0	3	704.03	-1.32
									LPPNVVEESAR	1	1	66932947		1210.64	68	8.79e-05	0	2	605.823	-2.88
									LLIYAVLPTGDVIGDSAK	1	1	66932947		1845.02	68	4.81e-05	0	2	923.015	-7.99
									YSDASDcHGEDSQAFcEK	1	1	66932947	C7(Carbamidomethyl); C16(Carbamidomethyl)	2105.78	68	8.49e-06	0	2	1053.4	1.79
									YDVENcLANK	1	1	66932947	C6(Carbamidomethyl)	1225.55	67	0.000102167	0	2	613.277	-4.48
									IAQWQSFQLEGGLK	1	1	66932947		1604.84	67	0.00012448	0	2	802.923	-2.36
									VYDYYETDEFAIAEYNAPcSK	1	1	66932947	C19(Carbamidomethyl)	2548.09	67	7.48e-05	0	2	1274.55	-0.44
									VSVQLEASPAFLAVPVEK	1	1	66932947		1884.04	67	5.82e-05	0	2	942.525	-2.66
									IAQWQSFQLEGGLK	1	1	66932947		1604.84	67	0.00013945	0	2	802.925	-0.38
									PPNVVEESAR	1	1	66932947		1097.56	67	0.000128821	0	2	549.286	5.13
									VVSmDENFHPLNELIPLVYIqDPK	1	1	66932947	M4(Oxidation); Q21(Deamidated)	2827.43	66	0.000142465	0	3	943.149	3.87
									KLSFYYLImAK	1	1	66932947	M9(Oxidation)	1392.75	66	0.000102695	1	2	696.881	-3.36
									SLLcPSGGEVSEELSLK	1	1	66932947	C4(Carbamidomethyl)	1804.89	66	0.000220712	0	2	902.95	-3.57
									SLFTDLEAENDVLHcVAFAVPK	1	1	66932947	C15(Carbamidomethyl)	2475.22	66	0.000207044	0	2	1238.11	-2.11
									FSGQLnSHGcFYQQVK	1	1	66932947	N6(Deamidated); C10(Carbamidomethyl)	1900.88	66	0.000187182	0	2	950.942	6.08
									LTAQPAPTSEDLTSATNIVK	1	1	66932947		2057.07	66	0.000151585	0	2	1029.04	-2.59
									QFSFPLSSEPFQGSYK	1	1	66932947		1848.87	66	0.000213658	0	2	924.938	-6.1
									FSGQLNSHGcFYQQVK	1	1	66932947	C10(Carbamidomethyl)	1899.87	66	0.000188382	0	2	950.44	-4
									ETTFNSLLcPSGGEVSEELSLK	1	1	66932947	C9(Carbamidomethyl)	2397.14	66	0.000221578	0	2	1199.07	-4.23
									ALLAYAFALAGNQDK	1	1	66932947		1565.83	66	0.000146217	0	2	783.416	-4.66
									PPNVVEESAR	1	1	66932947		1097.55	66	0.000153112	0	2	549.281	-3.99
									LLLQQVSLPELPGEYSmK	1	1	66932947	M17(Oxidation)	2061.08	66	0.000142393	0	2	1031.04	-5.78
									VLLAYLTAQPAPTSEDLTSATNIVK	1	1	66932947		2616.4	66	8.01e-05	0	2	1308.7	-4.22
									LSFYYLImAK	1	1	66932947	M8(Oxidation)	1264.66	66	0.000190568	0	2	632.833	-5.35
									IAQWQSFQLEGGLK	1	1	66932947		1604.84	66	0.000187763	0	2	802.926	0.61
									IAQWQSFQLEGGLK	1	1	66932947		1604.83	66	0.000208465	0	2	802.921	-5.56
									TEVSSNHVLIYLDK	1	1	66932947		1617.84	66	0.000213683	0	2	809.422	-6.94
									TEVSSNHVLIYLDK	1	1	66932947		1617.84	65	0.000212576	0	2	809.425	-3.09
									IAQWQSFQLEGGLK	1	1	66932947		1604.84	65	0.000211374	0	2	802.922	-4.26
									VGFYESDVmGR	1	1	66932947	M9(Oxidation)	1275.57	65	0.00015568	0	2	638.287	-0.23
									YDVEncLANK	1	1	66932947	N5(Deamidated); C6(Carbamidomethyl)	1226.53	65	0.000118347	0	2	613.768	-5.78
									AAQVTIQSSGTFSSK	1	1	66932947		1511.77	65	0.000229222	0	2	756.387	-2.59
									AVLPTGDVIGDSAK	1	1	66932947		1342.72	65	0.00017668	0	2	671.865	1.64
									IAQWQSFQLEGGLK	1	1	66932947		1604.83	65	0.000232336	0	2	802.921	-5.4
									NEDSLVFVQTDK	1	1	66932947		1394.67	65	0.000272248	0	2	697.839	-5.87
									DLTGFPGPLNDQDDEDcINR	1	1	66932947	C17(Carbamidomethyl)	2290.97	65	0.000119195	0	2	1145.99	-7.08
									LPPNVVEESAR	1	1	66932947		1210.64	65	0.000149706	0	2	605.825	0.05
									ETTFNSLLcPSGGEVSEELSLK	1	1	66932947	C9(Carbamidomethyl)	2397.14	65	0.0002892	0	2	1199.07	-5.66
									LPPNVVEESAR	1	1	66932947		1210.64	65	0.000153676	0	2	605.825	-0.15
									IAQWQSFQLEGGLK	1	1	66932947		1604.84	65	0.000242718	0	2	802.923	-3.35
									NEDSLVFVqTDK	1	1	66932947	Q9(Deamidated)	1395.66	65	0.000276956	0	2	698.332	-4.99
									LHTEAQIQEEGTVVELTGR	1	1	66932947		2110.07	65	0.000265387	0	2	1055.54	-3.19
									LPPNVVEESAR	1	1	66932947		1210.64	65	0.000173768	0	2	605.824	-1.67
									LPPNVVEESAR	1	1	66932947		1210.64	65	0.000174902	0	2	605.823	-2.68
									LPPNVVEESAR	1	1	66932947		1210.64	64	0.000165452	0	2	605.825	0.35
									VYDYYETDEFAIAEYNAPcSK	1	1	66932947	C19(Carbamidomethyl)	2548.09	64	0.000149262	0	2	1274.55	0.81
									YDVENcLANK	1	1	66932947	C6(Carbamidomethyl)	1225.55	64	0.000222585	0	2	613.278	-2.09
									ALLAYAFALAGNQDK	1	1	66932947		1565.83	64	0.000206224	0	2	783.42	-0.29
									TEVSSNHVLIYLDK	1	1	66932947		1617.84	64	0.000307284	0	2	809.422	-7.54
									DTVIKPLLVEPEGLEK	1	1	66932947		1780.01	64	5.94e-05	0	2	890.511	2.31
									NEDSLVFVQTDK	1	1	66932947		1394.67	64	0.000354299	0	2	697.84	-5.43
									LPPNVVEESAR	1	1	66932947		1210.64	64	0.000213261	0	2	605.824	-1.47
									LLIYAVLPTGDVIGDSAK	1	1	66932947		1845.04	64	7.86e-05	0	3	615.686	2.92
									QFSFPLSSEPFQGSYK	1	1	66932947		1848.87	64	0.000396633	0	2	924.94	-3.73
									LPPNVVEESAR	1	1	66932947		1210.64	64	0.000229216	0	2	605.824	-1.26
									NALFcLESAWK	1	1	66932947	C5(Carbamidomethyl)	1338.65	63	0.000362664	0	2	669.826	-4.36
									LPPNVVEESAR	1	1	66932947		1210.64	63	0.000235393	0	2	605.824	-2.37
									ALLAYAFALAGNQDK	1	1	66932947		1565.83	63	0.000274671	0	2	783.418	-1.93
									McPQLQQYEmHGPEGLR	1	1	66932947	C2(Carbamidomethyl); M10(Oxidation)	2089.92	63	0.000285667	0	2	1045.46	-2.33
									ALGVQTLPQTcDEPK	1	1	66932947	C11(Carbamidomethyl)	1656.82	63	0.000405195	0	2	828.913	-4.87
									DTVIKPLLVEPEGLEK	1	1	66932947		1780.01	63	8.61e-05	0	2	890.509	0.18
									LHTEAQIQEEGTVVELTGR	1	1	66932947		2110.08	63	0.000376908	0	3	704.031	1.11
									LPPNVVEESAR	1	1	66932947		1210.63	63	0.00028866	0	2	605.82	-7.62
									SASNMAIVDVK	1	1	66932947		1134.58	63	0.00046231	0	2	567.795	0.68
									YNILPEKEEFPFALGVQTLPQTcDEPK	1	1	66932947	C23(Carbamidomethyl)	3163.58	63	0.000354646	1	3	1055.2	5.6
									LPPNVVEESAR	1	1	66932947		1210.64	63	0.000255039	0	2	605.825	-0.15
									SLFTDLEAENDVLHcVAFAVPK	1	1	66932947	C15(Carbamidomethyl)	2475.22	62	0.000482725	0	2	1238.11	-1.52
									ALLAYAFALAGnQDKR	1	1	66932947	N12(Deamidated)	1722.92	62	0.000301489	1	2	861.962	-0.15
									IAQWQSFQLEGGLK	1	1	66932947		1604.84	62	0.0004298	0	2	802.921	-4.87
									FSGQLNSHGcFYQQVK	1	1	66932947	C10(Carbamidomethyl)	1899.88	62	0.00047133	0	2	950.442	-2.46
									YDVENcLANK	1	1	66932947	C6(Carbamidomethyl)	1225.55	62	0.00038082	0	2	613.28	0.6
									TEHPFTVEEFVLPK	1	1	66932947		1672.85	62	0.000529424	0	2	836.927	-6.33
									PPNVVEESAR	1	1	66932947		1097.55	62	0.000383884	0	2	549.281	-3.32
									LLLQQVSLPELPGEYSmK	1	1	66932947	M17(Oxidation)	2061.08	62	0.000370279	0	2	1031.04	-7.67
									LLIYAVLPTGDVIGDSAK	1	1	66932947		1845.04	62	0.000136886	0	2	923.022	-0.12
									ALLAYAFALAGNQDK	1	1	66932947		1565.83	62	0.000390376	0	2	783.417	-3.96
									AVDQSVLLmKPDAELSASSVYNLLPEKDLTGFPGPLNDQDDEDcINR	1	1	66932947	M9(Oxidation); C44(Carbamidomethyl)	5205.48	62	0.000299793	1	4	1302.13	-1.16
									VTAAPQSVcALR	1	1	66932947	C9(Carbamidomethyl)	1272.67	62	0.000532638	0	2	636.837	-4.26
									qFSFPLSSEPFQGSYK	1	1	66932947	Q1(Deamidated)	1849.86	62	0.000583577	0	2	925.432	-4.12
									DLTGFPGPLNDQDDEDcINR	1	1	66932947	C17(Carbamidomethyl)	2290.99	61	0.000324807	0	2	1146	-0.15
									VTAAPQSVcALR	1	1	66932947	C9(Carbamidomethyl)	1272.66	61	0.000558207	0	2	636.833	-10.68
									VDLSFSPSQSLPASHAHLR	1	1	66932947		2049.05	61	0.00054284	0	3	683.687	-2.53
									VSVQLEASPAFLAVPVEK	1	1	66932947		1884.04	61	0.000228434	0	2	942.522	-5.9
									VTGEGcVYLQTSLK	1	1	66932947	C6(Carbamidomethyl)	1554.8	61	0.000514652	0	2	777.906	13.49
									FSGQLNSHGcFYQQVK	1	1	66932947	C10(Carbamidomethyl)	1899.88	61	0.000617014	0	2	950.444	0.11
									VGFYESDVmGR	1	1	66932947	M9(Oxidation)	1275.56	61	0.000377221	0	2	638.284	-6.07
									ALLAYAFALAGNQDK	1	1	66932947		1565.83	61	0.000440645	0	2	783.42	0.88
[truncated: 23,739 more rows]
