# Supplementary material for: Synovial fluid proteome in rheumatoid arthritis
Source: Clin Proteomics. 2016 Jun 5;13:12. doi: 10.1186/s12014-016-9113-1 (PMC4893419; doi:10.1186/s12014-016-9113-1)
Supplement: Supplementary file 3 — 10.1186/s12014-016-9113-1 Details of proteins identified in the study with reports on whether or not reported in PPD and gene ontology-based classification. [file 12014_2016_9113_MOESM3_ESM.xlsx]

## Sheet: Sheet1
Bhattacharjee et al., 2016. Synovial fluid proteome in rheumatoid arthritis
Table S3-List of the proteins with details on molecular functions, cellular localizations, architechture and whether or not reported in Plasma Proteome Database (PPD) as identified in rheumatoid arthritis (RA) from 20 synovial fluid samples as reported by Bhattacharjee et al., 2016.
Accession	Gene symbol	Description	HPRD id	Molecular class	Biological process	Molecular function	Primary Localization	Alternate Localization	Expression	Architecture	Whether or not reported in Plasma Proteome Databaase
21071030	A1BG	alpha-1B-glycoprotein	726	Secreted polypeptide	Biological_process unknown	Molecular function unknown	Extracellular	-	Semen, Plasma, Urine, Bronchoalveolar fluid	IGC2, SP	Present
66932947	A2M	alpha-2-macroglobulin	72	Protease inhibitor	Protein metabolism	Protease inhibitor activity	Extracellular	Cytosol	Cerebrospinal fluid, Urine, Saliva, Endometrium, Brain, Liver, Plasma, Serum	SP, A2M	Present
4557481	ABCC2	canalicular multispecific organic anion transporter 1	3065	Transport/cargo protein	Transport	Transporter activity	Plasma membrane	Cytoplasm, Nucleus	Syncytiotrophoblast, Liver, Gall bladder, Plasma, Proximal convoluted tubule, Renal cortex	TM, AAA	Present
33667044	ABI3BP	target of Nesh-SH3	9380	Unclassified,Adhesion molecule	Biological_process unknown	Molecular function unknown,Cell adhesion molecule activity	-	-	Placenta, Urine	FN3	Present
256017257	ACAN	aggrecan core protein isoform 2	1123	Extracellular matrix protein	Cell growth and/or maintenance	Extracellular matrix structural constituent	Extracellular	-	B Cell, Chondrocyte, Cartilage	SUSHI, SP, LECTIN_C, LINK, EGF, IG	Present
295844837	ACE	angiotensin-converting enzyme isoform 3	108	Enzyme: Hydrolase	Protein metabolism	Hydrolase activity	Plasma membrane	-	Semen, Testis, Ubiquitous, Urine	TM, SP	Present
4501881	ACTA1	actin, alpha skeletal muscle	30	Structural protein	Cell growth and/or maintenance	Structural molecule activity	Cytoplasm	Kinetochore, Extracellular	Semen, Tear, Lacrimal gland, Muscle, Plasma, Serum	ACTIN	Present
4501885	ACTB	actin, cytoplasmic 1	32	Cytoskeletal protein	Cell growth and/or maintenance	Structural constituent of cytoskeleton	Cytoplasm	Nucleolus, Golgi apparatus, Cytosol, Mitochondrion, Cytoskeleton, Extracellular, Plasma membrane	Semen, Testis, Leukocyte, Thyroid gland, Plasma, Mammary gland, Intestine, Monocyte, Skeletal muscle, Small intestine, Liver, Lung, Prostate, Pancreas, Placenta, Spleen, Saliva, Uterus, Hippocampus, Ovary, Muscle, Heart, Neutrophil, Urine, Endometrium, Brain, Islets of Langerhans, Colon, Skin, Serum, Kidney	ACTIN	Present
63055057	ACTBL2	beta-actin-like protein 2	18598	Unclassified,Cytoskeletal protein	Biological_process unknown	Molecular function unknown,ATP binding	-	-	-	ACTIN	Present
4501887	ACTG1	actin, cytoplasmic 2	17	Structural protein	Cell growth and/or maintenance	Structural constituent of cytoskeleton	Cytoplasm	Cytosol	Testis, Leukocyte, Neutrophil, Urine, Endometrium, Platelet, Liver, Ovary, Muscle, Plasma, Kidney	ACTIN	Present
4501891	ACTN1	alpha-actinin-1 isoform b	20	Cytoskeletal associated protein,Structural protein	Cell growth and/or maintenance	Cytoskeletal protein binding	Cytoplasm	Cytosol, Mitochondrion, Mitochondrial membrane, Nucleus, Cytoskeleton	Semen, Leukocyte, Tear, Neutrophil, Saliva, Skeletal muscle, Lacrimal gland, Myocardium, Plasma, Smooth muscle	SPECTRIN, CH, EF	Present
12025678	ACTN4	alpha-actinin-4	5222	Cytoskeletal protein	Cell growth and/or maintenance	Structural constituent of cytoskeleton	Cytoplasm	Mitochondrion, Nucleus, Plasma membrane	Semen, Ubiquitous, Tear, Urine, Saliva, Lacrimal gland, Leukocyte, Ovary, Bronchoalveolar fluid, Neutrophil	CC, SPECTRIN, CH, EF	Present
5031571	ACTR2	actin-related protein 2 isoform b	5023	Cytoskeletal protein	Cell growth and/or maintenance,Cell motility	Structural constituent of cytoskeleton	Actin cytoskeleton	Cytoplasm	Leukocyte, Tear, Urine, Saliva, Platelet, Lacrimal gland, Neutrophil	ACTIN	Present
5031573	ACTR3	actin-related protein 3	5024	Cytoskeletal protein	Cell growth and/or maintenance	Structural constituent of cytoskeleton	Cytoplasm	Nucleolus	Placenta, Leukocyte, Platelet, Cerebral cortex, Thalamus, Temporal lobe, Hippocampus, Medulla oblongata, Skeletal muscle, Tear, Subthalamic nucleus, Liver, Neutrophil, Caudate nucleus, Amygdala, Pancreas, Cerebellum, Substantia nigra, Occipital lobe, Saliva, Frontal lobe, Corpus callosum, Lacrimal gland, Heart, Fetus, Lung, Spinal cord, Kidney, Putamen	ACTIN	Present
223671930	ADAMDEC1	ADAM DEC1 isoform 2	7070	Metallo protease	Cell communication,Signal transduction	Metallopeptidase activity	Extracellular	-	Lymph node, Vermiform appendix, Spleen, Bone marrow, Urine, Dendritic cell, Small intestine, Colon, Macrophage	DISINT, REP, SP	Present
21265043	ADAMTS13	A disintegrin and metalloproteinase with thrombospondin motifs 13 isoform 3 preproprotein	4994	Metallo protease	Protein metabolism	Metallopeptidase activity	Extracellular	-	Brain, Prostate, Liver	ACR, REP, SP, TSP1	Present
56788359	ADAMTSL4	ADAMTS-like protein 4 isoform 2	18237	Unclassified	Apoptosis	Protein binding	Lysosome	-	Cornea, Retina, Sclera, Ciliary body	SP	Not_present
32261307	ADCK2	uncharacterized aarF domain-containing protein kinase 2	10631	Unclassified	Biological_process unknown	Molecular function unknown	-	-	-	-	Not_present
4757760	ADIPOQ	adiponectin	5671	Cytokine,Secreted polypeptide	Metabolism,Energy pathways	Molecular function unknown,Cytokine activity	Extracellular	-	Plasma, Adipose tissue	COLL, SP, C1Q	Present
34577063	ADSS	adenylosuccinate synthetase isozyme 2	50	Enzyme: Synthase	Metabolism,Energy pathways	Ligase activity	Cytoplasm	-	Placenta, Leukocyte, Tear, Liver, Neutrophil, Lacrimal gland	-	Present
4501987	AFM	afamin	73	Structural protein	Cell growth and/or maintenance	Structural molecule activity	Extracellular	-	Cerebrospinal fluid, Saliva, Urine, Serum, Brain, Blood, Nervous system, Plasma, Pineal gland, Liver	Albumin, SP	Present
285002251	AGA	N(4)-(beta-N-acetylglucosaminyl)-L-asparaginase isoform 1 preproprotein	1949	Enzyme: Hydrolase	Metabolism,Energy pathways	Hydrolase activity	Lysosome	-	Semen, Leukocyte, Urine, Brain, Skin, Nervous system, Plasma, Serum, Kidney	SP	Present
54873613	AGRN	agrin	10550	Extracellular matrix protein	Cell growth and/or maintenance	Extracellular matrix structural constituent	Extracellular	-	Semen, Testis, Trachea, Pituitary gland, Adrenal gland, Thyroid gland, Salivary gland, Leukocyte, Lymph node, Mammary gland, Stomach, Retina, Skeletal muscle, Small intestine, Liver, Colon, Prostate, Pancreas, Placenta, CNS, Spleen, Bone marrow, Vascular endothelial cell, Neuroglia, Astrocyte, Uterus, Vermiform appendix, Ovary, Glomerulus, Blood vessel, Fetus, Alveolus, Aorta, Neuron, Urine, Bowm…	EGFLAM, KAZAL, LAMG, EGFCA, SEA, FOLN, EGF	Present
4557287	AGT	angiotensinogen preproprotein	106	Peptide hormone	Cell communication,Signal transduction	Peptide hormone	Extracellular	-	Placenta, Heart, Blood vessel, Leukocyte, Cerebrospinal fluid, Semen, Tear, Urine, Adipose tissue, Adrenal gland, Brain, Blood, Lacrimal gland, Pancreas, Ovary, Nervous system, Plasma, Serum, Kidney, Liver	SP, SERPIN	Present
156523970	AHSG	alpha-2-HS-glycoprotein preproprotein	727	Secreted polypeptide	Cell communication,Signal transduction	Defense/immunity protein activity	Extracellular	-	Heart, Tear, Saliva, Urine, Lacrimal gland, Proximal tubular epithelium, Liver, Renal tubular epithelium, Plasma, Serum, Bone, Kidney	SP, CYSTATIN	Present
312836806	AK2	adenylate kinase 2, mitochondrial isoform c	47	Enzyme: Phosphotransferase	Metabolism,Energy pathways	Catalytic activity	Mitochondrion	Cytoplasm	Placenta, Heart, Fetus, Skeletal muscle, Brain, Lung, Liver, Leukocyte, Neutrophil, Kidney, Pancreas	-	Present
237858799	AK9	adenylate kinase domain-containing protein 1 isoform 1	-	-	-	-	-	-	-	-	Not_present
7706457	AKAP11	A-kinase anchor protein 11	5261	Anchor protein	Cell communication,Signal transduction	Cytoskeletal anchoring activity	Centrosome	Cytoplasm, Nucleus, Peroxisome	Spermatocyte, Heart, Testis, Spermatid, Skeletal muscle, Brain, Spermatozoa	-	Present
22538393	AKAP9	A-kinase anchor protein 9 isoform 3	4921	Adapter molecule	Cell communication,Signal transduction	Receptor signaling complex scaffold activity	Centrosome	Cytoplasm, Golgi apparatus	Placenta, Heart, Ubiquitous, Skeletal muscle, Brain, Bronchoalveolar fluid, Pancreas	CC	Present
24497577	AKR1A1	alcohol dehydrogenase [NADP(+)]	69	Enzyme: Oxidoreductase	Metabolism	Oxidoreductase activity	Cytoplasm	Mitochondrion, Plasma membrane	Semen, Testis, Retinal pigmented epithelial cell, Adrenal gland, Adrenal medulla, Leukocyte, Cerebral cortex, Stomach, Skeletal muscle, Small intestine, Liver, Midbrain, Neutrophil, Pancreas, Placenta, Tear, Basal nuclei, Lacrimal gland, Hippocampus, Ovary, Heart, Adrenal cortex, Urine, Thyroid gland, Brain, Lung, Kidney	ALDKR	Present
4502049	AKR1B1	aldose reductase	71	Enzyme: Oxidoreductase	Metabolism,Energy pathways	Oxidoreductase activity	Cytoplasm	Extracellular	Semen, Testis, Leukocyte, Red blood cell, Retinal pigmented epithelial cell, Choriodecidua, Cerebral cortex, Sympathetic nervous system, Retina, Skeletal muscle, Lens, Small intestine, Liver, Colon, Midbrain, Prostate, Placenta, Spleen, Renal tubule, Basal nuclei, Ovary, Muscle, Heart, Fetus, Aorta, Schwann cell, Urine, Brain, Lung, Kidney, Smooth muscle	ALDKR	Present
93277124	AKR1E2	1,5-anhydro-D-fructose reductase	7472	Enzyme: Oxidoreductase	Metabolism,Energy pathways	Oxidoreductase activity	-	-	-	-	Not_present
189083849	ALAD	delta-aminolevulinic acid dehydratase	504	Enzyme: Dehydratase	Metabolism,Energy pathways	Hydro-lyase activity	Cytoplasm	-	Semen, Leukocyte, Tear, Red blood cell, Urine, Liver, Ovary, Plasma, Lacrimal gland	SP	Present
343168772	ALCAM	CD166 antigen isoform 3	3389	Adhesion molecule	Immune response	Cell adhesion molecule activity	Plasma membrane	Cytoplasm	Embryo, Semen, Blastocyst, Leukocyte, Hematopoietic stem cell, Bone marrow, Endometrium, Brain, T Cell, Yolk sac	Ig_LIKE, SP, TM, IG	Present
4557305	ALDOA	fructose-bisphosphate aldolase A isoform 1	70	Enzyme: Lyase,Enzyme: Aldolase	Metabolism,Energy pathways	Lyase activity	Cytoplasm	Cytosol, Mitochondrion, Endosome, Nucleus	Placenta, Semen, Leukocyte, Neutrophil, Tear, Urine, Saliva, Plasma, Islets of Langerhans, Liver, Ovary, Muscle, Bronchoalveolar fluid, Kidney, Lacrimal gland	-	Present
40354205	ALDOB	fructose-bisphosphate aldolase B	1972	Enzyme: Lyase	Metabolism,Energy pathways	Lyase activity	Cytoplasm	-	Plasma, Urine, Liver, Kidney	-	Present
4885063	ALDOC	fructose-bisphosphate aldolase C	2386	Enzyme: Lyase	Metabolism,Energy pathways	Lyase activity	Mitochondrion	-	Semen, Leukocyte, Saliva, Neutrophil	-	Present
4502067	AMBP	protein AMBP preproprotein	1467	Secreted polypeptide	Immune response	Defense/immunity protein activity	Extracellular	Cytoplasm, Plasma membrane, Endoplasmic reticulum, Golgi apparatus	Placenta, Semen, Fetus, Tear, Urine, Lacrimal gland, Hepatocyte, Syncytiotrophoblast, Liver, Amniotic fluid, Plasma, Serum, Pancreas	SP, KUNITZ	Present
10280622	AMY2B	alpha-amylase 2B	95	Enzyme: Amylase	Metabolism,Energy pathways	Amylase activity	Extracellular	-	Saliva, Plasma, Urine, Liver, Pancreas	AMY, Aamy_C, SP	Present
4557313	ANG	angiogenin	105	Ribonuclease	Regulation of nucleobase, nucleoside, nucleotide and nucleic acid metabolism	Ribonuclease activity	Extracellular	Nucleolus, Nucleus	Semen, Tear, Vascular endothelial cell, Colon, Blood, Skin, Plasma, Lacrimal gland	RNase, SP	Present
96975023	ANKDD1A	ankyrin repeat and death domain-containing protein 1A	14178	Unclassified	Biological_process unknown	Molecular function unknown	-	-	-	DEATH, ANK	Not_present
338797779	ANKRD6	ankyrin repeat domain-containing protein 6 isoform d	9798	Unclassified	Cell communication,Signal transduction	Molecular function unknown	-	-	-	CC, ANK	Present
157266300	ANPEP	aminopeptidase N	1055	Metallo protease	Protein metabolism	Metallopeptidase activity	Plasma membrane	Extracellular	Placenta, Semen, Intestine, Tear, Neutrophil, Urine, Lung, Lacrimal gland, Leukocyte, Plasma, Kidney	TM	Present
4502101	ANXA1	annexin A1	1060	Calcium binding protein	Cell communication,Signal transduction	Calcium ion binding	Plasma membrane	Mitochondrion, Cytoplasm, Nucleus	Semen, Leukocyte, Urine, Saliva, Endometrium, Lung, Blood, Monocyte, Ovary, Bronchoalveolar fluid, Neutrophil	ANX	Present
50845386	ANXA2	annexin A2 isoform 2	1061	Calcium binding protein	Cell communication,Signal transduction	Calcium ion binding	Nucleus	Endosome, Nucleolus, Cytoplasm, Caveola, Cytoskeleton, Apical membrane, Extracellular, Plasma membrane	Placenta, Semen, Leukocyte, Urine, Tear, Bone marrow, Lymphocyte, Monocyte, Skin fibroblast, Brain, Islets of Langerhans, Lung, Lacrimal gland, Ventricle, Ovary, Ciliary epithelium, Bronchoalveolar fluid	ANX	Present
4826643	ANXA3	annexin A3	111	Calcium binding protein	Cell communication,Signal transduction	Calcium ion binding	Cytoplasm	-	Placenta, Heart, Leukocyte, Semen, Tear, Saliva, Urine, Lacrimal gland, Brain, Lung, Liver, Muscle, Neutrophil, Kidney, Pancreas	ANX	Present
4502119	AOC3	membrane primary amine oxidase	4770	Adhesion molecule	Immune response	Cell adhesion molecule activity	Caveola, Plasma membrane	-	Lymph node, Heart, Blood vessel, Intestine, Spleen, Bone marrow, Tonsil, Testis, Plasma, Placenta, Lung, Liver, Vermiform appendix, Ovary, Muscle, Prostate, Colon, Kidney, Pancreas	TM	Present
71773480	AOX1	aldehyde oxidase	7537	Enzyme: Oxidase	Metabolism,Energy pathways	Catalytic activity	Cytoplasm	-	Placenta, Skeletal muscle, Lung, Liver, Spinal cord, Pancreas	-	Present
306922386	APC	adenomatous polyposis coli protein isoform a	1439	Adhesion molecule	Cell communication,Signal transduction	Cell adhesion molecule activity	Cytoplasm	Nucleus, Plasma membrane	Heart, Fetus, Stomach, Thyroid gland, Oesophagus, Colon, Kidney, Duodenum	CC, ARM	Present
4502133	APCS	serum amyloid P-component	101	Secreted polypeptide	Protein metabolism	Binding	Extracellular	Cytoplasm, Nucleus	Semen, Tear, Urine, Lacrimal gland, Liver, Ovary, Plasma, Serum, Smooth muscle, Blood	SP, PTX	Present
18375501	APEX1	DNA-(apurinic or apyrimidinic site) lyase	136	DNA repair protein	Regulation of nucleobase, nucleoside, nucleotide and nucleic acid metabolism	DNA repair protein,Transcription regulator activity	Cytoplasm	Mitochondrion, Nucleolus, Nucleus, Endoplasmic reticulum	Cervix, Leukocyte, Cytotrophoblast, Hepatocyte, Adrenal medulla, Salivary gland, Langerhans cell, Parathyroid, Kupffer cell, Lymph node, Mammary gland, Intestine, Lymphocyte, Urinary bladder, Granular cell, Liver, Prostate, Macrophage, Placenta, Pancreatic duct epithelium, Fallopian tube, Bone marrow, Ubiquitous, Ovary, Bile duct, Alveolus, Purkinje cell, Neutrophil, Adrenal cortex, Neuron, Brain…	NLS	Present
4557321	APOA1	apolipoprotein A-I preproprotein	2517	Transport/cargo protein	Transport	Transporter activity	Extracellular	Cytoplasm, Golgi apparatus	Saliva, Heart, Biliary apparatus, Bile duct, Fetus, Cerebrospinal fluid, Placental tissue, Urine, Skin fibroblast, Hepatocyte, Bronchoalveolar fluid, Small intestine, Liver, Atrium, Ventricle, Ovary, Plasma, Serum, Macrophage	CC, SP	Present
4502149	APOA2	apolipoprotein A-II preproprotein	129	Transport/cargo protein	Transport	Transporter activity	Extracellular	-	Semen, Intestine, Tear, Neutrophil, Urine, Vessel wall, Bronchoalveolar fluid, Liver, Plasma, Serum, Lacrimal gland	SP	Present
71773110	APOA4	apolipoprotein A-IV	130	Transport/cargo protein	Transport	Transporter activity	Extracellular	-	Heart, Testis, Stomach, Spleen, Tear, Saliva, Urine, Lacrimal gland, Adrenal gland, Brain, Bronchoalveolar fluid, Small intestine, Lung, Liver, Large intestine, Plasma, Serum, Kidney, Pancreas	CC, ERM, SP	Present
105990532	APOB	apolipoprotein B-100	133	Transport/cargo protein	Transport	Transporter activity	Extracellular	Golgi apparatus, Endoplasmic reticulum	Semen, Urine, Saliva, Liver, Lymph, Plasma	CC, SP	Present
340138932	APOBR	apolipoprotein B receptor	5561	Membrane transport protein	Cell communication,Signal transduction	Auxiliary transport protein activity	-	-	Placenta, Heart, Leukocyte, Brain, Lung, Liver, Macrophage, Kidney, Pancreas	CC	Not_present
4557323	APOC3	apolipoprotein C-III	132	Transport/cargo protein	Transport	Transporter activity	Extracellular	-	Fetus, Plasma, Serum, Lung	SP	Present
4502163	APOD	apolipoprotein D	134	Transport/cargo protein	Transport	Transporter activity	Extracellular	-	Placenta, Semen, Testis, Mammary gland, Intestine, Spleen, Urine, Lacrimal gland, Adrenal gland, Brain, Liver, Fetus, Leukocyte, Plasma, Serum, Kidney, Pancreas	SP	Present
4557325	APOE	apolipoprotein E	135	Transport/cargo protein	Transport	Transporter activity	Extracellular	Cytoplasm	Cerebellum, Semen, Mammary gland, Hippocampus, Urine, Cerebrospinal fluid, Saliva, Monocyte, Temporal cortex, Blood, Frontal cortex, Plasma, Serum	CC, SP	Present
153266841	APOH	beta-2-glycoprotein 1	728	Transport/cargo protein	Transport	Transporter activity	Extracellular	Cytoplasm, Plasma membrane	Semen, Intestine, Cerebrospinal fluid, Tear, Jejunum epithelium, Urine, Bronchoalveolar fluid, Hepatocyte, Colon epithelium, Saliva, Liver, Plasma, Serum, Lacrimal gland	SUSHI, SP	Present
211938442	APOL1	apolipoprotein L1 isoform c	4774	Transport/cargo protein	Transport,Lipid metabolism	Lipid transporter activity	Extracellular	-	Cerebellum, Testis, Leukocyte, Skeletal muscle, Adrenal gland, Thyroid gland, Salivary gland, Pituitary gland, Thalamus, Temporal lobe, Lymph node, Nucleus accumbens, Mammary gland, Stomach, Medulla oblongata, Jejunum, Small intestine, Liver, Colon, Prostate, Caudate nucleus, Amygdala, Pancreas, Placenta, Substantia nigra, Spleen, Occipital lobe, Bone marrow, Frontal lobe, Uterus, Vermiform appen…	CC, SP, TM	Present
4502201	ARF1	ADP-ribosylation factor 1	54	GTPase	Signal transduction,Endosome transport	GTPase activity	Golgi apparatus	Cytoplasm, Endosome, Plasma membrane, Golgi membrane	Cerebellum, Semen, Ubiquitous, Tear, Urine, Saliva, Lacrimal gland, Leukocyte, Plasma, Neutrophil	ARF	Not_present
7657210	ARFIP1	arfaptin-1 isoform 2	9331	Unclassified	Signal transduction	Regulator of G-protein signaling activity	Cytoplasm	Golgi apparatus	Placenta, Heart, Ubiquitous, Skeletal muscle, Brain, Lung, Liver, Kidney, Pancreas	CC	Present
10947139	ARG1	arginase-1 isoform 2	1947	Enzyme: Hydrolase	Metabolism,Energy pathways	Hydrolase activity	Cytoplasm, Plasma membrane	Extracellular	Leukocyte, Red blood cell, Urine, Liver, Plasma, Serum, Neutrophil	-	Present
4757768	ARHGDIA	rho GDP-dissociation inhibitor 1 isoform a	3565	Unclassified	Cell growth and/or maintenance	GTPase activity	Cytoplasm	-	Semen, Keratinocyte, Ubiquitous, Neutrophil, Saliva, Endometrium, Leukocyte, Plasma	-	Present
56676393	ARHGDIB	rho GDP-dissociation inhibitor 2	4162	Adapter molecule	Cell communication,Signal transduction	Receptor signaling complex scaffold activity	Cytoplasm	Mitochondrion	Heart, Leukocyte, Hematopoietic stem cell, Spleen, Tear, Bone marrow, Urine, Saliva, Endometrium, T Cell, Brain, Plasma, Lung, Liver, Lacrimal gland, Muscle, Neutrophil, Pancreas	-	Present
310832410	ARHGEF12	rho guanine nucleotide exchange factor 12 isoform 2	9207	Guanine nucleotide exchange factor	Cell communication,Signal transduction	Guanyl-nucleotide exchange factor activity	Cytoplasm	Plasma membrane	Placenta, Heart, Testis, Spleen, Skeletal muscle, Brain, Small intestine, Colon, Liver, Lung, Ovary, Prostate, Kidney, Pancreas	CC, PH, PDZ, RHOGEF	Present
21361458	ARHGEF17	rho guanine nucleotide exchange factor 17	10658	Guanine nucleotide exchange factor	Cell communication,Signal transduction	Guanyl-nucleotide exchange factor activity	-	-	Placenta, Heart, Testis, Spleen, Brain, Small intestine, Lung, Liver, Atrium, Ovary, Prostate, Kidney	RHOGEF	Not_present
371123783	ARL8A	ADP-ribosylation factor-like protein 8A isoform 2	9807	GTPase	Cell communication,Signal transduction	GTPase activity	-	-	-	ARF	Present
5031601	ARPC1B	actin-related protein 2/3 complex subunit 1B	10366	Cytoskeletal associated protein	Cell growth and/or maintenance	Cytoskeletal protein binding	Plasma membrane	Cytoplasm, Nucleolus	Gastric wall, Leukocyte, Tear, Platelet, Lacrimal gland, Neutrophil	WD40	Present
23238211	ARPC2	actin-related protein 2/3 complex subunit 2	10367	Cytoskeletal associated protein	Cell growth and/or maintenance,Cytoskeleton organization and biogenesis	Cytoskeletal protein binding	Actin cytoskeleton	Nucleolus	Leukocyte, Tear, Plasma, Saliva, Skeletal muscle, Lacrimal gland, Brain, Kidney, Muscle, Neutrophil, Smooth muscle, Pancreas	-	Present
5031597	ARPC3	actin-related protein 2/3 complex subunit 3	9175	Cytoskeletal associated protein	Cell growth and/or maintenance	Cytoskeletal protein binding	Cytoplasm	Nucleolus	Urine, Plasma, Platelet, Neutrophil, Leukocyte	-	Present
5031595	ARPC4	actin-related protein 2/3 complex subunit 4 isoform a	10368	Cytoskeletal associated protein	Cell growth and/or maintenance	Cytoskeletal protein binding	Cytoskeleton	Nucleolus	Semen, Plasma, Neutrophil, Urine, Leukocyte	-	Present
5031593	ARPC5	actin-related protein 2/3 complex subunit 5	11969	Cytoskeletal associated protein	Cell growth and/or maintenance	Cytoskeletal protein binding	Cytoskeleton	-	Plasma, Leukocyte, Neutrophil	-	Present
75677353	ATAD3B	ATPase family AAA domain-containing protein 3B	10679	ATPase	Metabolism,Energy pathways	ATPase activity	Mitochondrion	-	Testis, Thalamus, Corpus callosum, Liver, Spinal cord, Ovary, Caudate nucleus, Amygdala	CC, AAA	Not_present
48762687	ATP2C1	calcium-transporting ATPase type 2C member 1 isoform 1c	5089	ATPase	Ion transport	ATPase activity	Golgi apparatus	-	Placenta, Heart, Intestine, Spleen, Brain, Lung, Liver, Muscle, Kidney	TM	Present
19913424	ATP6V1A	V-type proton ATPase catalytic subunit A	6120	Transport/cargo protein	Metabolism,Energy pathways	Transporter activity	Endosome	Secretory vesicle, Plasma membrane, Lysosome	Saliva, Islets of Langerhans, Ubiquitous, Leukocyte	-	Present
323276655	ATP6V1G2	V-type proton ATPase subunit G 2 isoform c	6030	ATPase	Transport	ATPase activity	-	-	Brain	CC	Present
21450863	ATRN	attractin isoform 2 preproprotein	4388	Defensin	Immune response	Defense/immunity protein activity	Extracellular, Plasma membrane	-	Lymph node, Semen, Leukocyte, Spleen, Tear, Bone marrow, Tonsil, Lacrimal gland, Fetus, Plasma	EGFLAM, PSI, KELCH, LECTIN_C, EGFL, TM, CUB, EGF	Present
21536468	AXL	tyrosine-protein kinase receptor UFO isoform 2	171	Receptor tyrosine kinase	Cell communication,Signal transduction	Transmembrane receptor protein tyrosine kinase activity	Plasma membrane	Extracellular	Bone marrow, Thyroid gland, Monocyte, Urine	Tyr_Kinase, TM, FN3, SP, IG	Present
4502337	AZGP1	zinc-alpha-2-glycoprotein	1910	Adhesion molecule	Immune response	Cell adhesion molecule activity	Extracellular	-	Saliva, Semen, Keratinocyte, Mammary gland, Cerebrospinal fluid, Prostate, Bronchus, Trachea, Urine, Sweat gland, Hepatocyte, Bronchoalveolar fluid, Salivary gland, Oesophagus, Liver, Plasma, Serum, Kidney, Pancreas	SP, IGC	Present
11342670	AZU1	azurocidin preproprotein	1221	Secreted polypeptide	Immune response	Defense/immunity protein activity	Cytoplasmic vesicle	Mitochondrion, Nucleus, Extracellular, Plasma membrane	Granulocyte, Leukocyte, Tear, Cornea, Saliva, Megakaryocyte, Brain, Lacrimal gland, Neutrophil	TRYPSIN, SP	Present
30795231	BASP1	brain acid soluble protein 1	8389	Transcription regulatory protein	Regulation of nucleobase, nucleoside, nucleotide and nucleic acid metabolism	Transcription regulator activity	Nucleus	Cytoplasm, Plasma membrane	Semen, Heart, Testis, Leukocyte, Spleen, Urine, Saliva, Brain, Lung, Monocyte, Ovary, Kidney	-	Present
4557351	BCHE	cholinesterase	1519	Enzyme: Esterase	Metabolism,Energy pathways	Hydrolase activity	Extracellular	-	Brain, Plasma, Fetus	TM, SP	Present
49472835	BIN2	bridging integrator 2	5805	Adapter molecule	Cell communication,Signal transduction	Receptor signaling complex scaffold activity	Cytoplasm	-	Placenta, Heart, Testis, Leukocyte, Spleen, Brain, Small intestine, Lung, Liver, Colon, Ovary	CC, BAR	Present
4557367	BLMH	bleomycin hydrolase	3870	Enzyme: Hydrolase	Metabolism,Energy pathways	Hydrolase activity	Cytoplasm	Ribosome, Nucleus, Endoplasmic reticulum	Cerebellum, Testis, Nervous system, Cerebral cortex, Thalamus, Temporal lobe, Hippocampus, Medulla oblongata, Plasma, Skeletal muscle, Small intestine, Prostate, Caudate nucleus, Amygdala, Pancreas, Placenta, Substantia nigra, Spleen, Occipital lobe, Frontal lobe, Corpus callosum, Ovary, Heart, Bronchoalveolar fluid, Urine, Brain, Spinal cord, Skin, Kidney, Putamen	-	Present
157276599	BPI	bactericidal permeability-increasing protein	174	Integral membrane protein	Immune response	Defense/immunity protein activity	Secretory granule	Plasma membrane	Leukocyte, Spleen, Tear, Oesophagus, Lacrimal gland, Eosinophil, Colon, Neutrophil	SP, TM	Present
18765705	BPIFA1	BPI fold-containing family A member 1	7594	Secreted polypeptide	Inflammatory response	Molecular function unknown	Extracellular	-	Saliva, Bronchus, Trachea, Salivary gland, Submucosa, Bronchial epithelial cell, Nasal tissue epithelial cell, Lung	SP	Present
124244088	BROX	BRO1 domain-containing protein BROX	8725	Unclassified	Biological_process unknown	Molecular function unknown	-	-	-	CC	Not_present
168229159	BST1	ADP-ribosyl cyclase 2	2665	Enzyme: Hydrolase	Immune response	Hydrolase activity	Plasma membrane	Extracellular	Placenta, Granulocyte, Leukocyte, Urine, Umbilical vein endothelial cell, Neutrophil, Mast cell, Bone marrow, Monocyte, Lung, Liver, Macrophage, Plasma, Kidney, Pancreas	SP	Present
4557373	BTD	biotinidase	8359	Enzyme: Hydrolase	Metabolism,Energy pathways	Hydrolase activity	Extracellular	-	Placenta, Heart, Semen, Skeletal muscle, Brain, Lung, Liver, Plasma, Serum, Kidney, Pancreas	SP	Present
9966849	C12orf5	probable fructose-2,6-bisphosphatase TIGAR	12610	Enzyme: Hydrolase	Metabolism,Energy pathways	Hydrolase activity	-	-	-	-	Not_present
157389009	C12orf60	uncharacterized protein C12orf60	11358	Unclassified	Biological_process unknown	Molecular function unknown	-	-	-	-	Present
7706322	C14orf166	UPF0568 protein C14orf166	16615	Transcription regulatory protein	Regulation of nucleobase, nucleoside, nucleotide and nucleic acid metabolism	Transcription regulator activity	Nucleus	Cytosol, Nucleolus	Placenta, Heart, Skeletal muscle, Lung, Liver, Ovary, Kidney, Pancreas	CC, NLS	Present
40254931	C1orf112	uncharacterized protein C1orf112	7694	Unclassified	Biological_process unknown	Molecular function unknown	-	-	-	-	Not_present
8923541	C1orf123	UPF0587 protein C1orf123	7929	Unclassified	Biological_process unknown	Molecular function unknown	-	-	-	-	Not_present
7705753	C1QA	complement C1q subcomponent subunit A	393	Complement protein	Immune response	Complement activity	Extracellular	-	Plasma, Monocyte, Serum, Umbilical vein endothelial cell	C1Q, SP, COLL	Present
87298828	C1QB	complement C1q subcomponent subunit B	394	Complement protein	Immune response	Complement activity	Extracellular	-	Brain, Nervous system, Plasma, Spinal cord, Umbilical vein endothelial cell	COLL, SP, C1Q	Present
166235903	C1QC	complement C1q subcomponent subunit C	395	Complement protein	Immune response	Complement activity	Extracellular	-	Plasma, Serum, Macrophage	COLL, SP, C1Q	Present
13569919	C1QTNF3	complement C1q tumor necrosis factor-related protein 3 isoform a	12716	Secreted polypeptide	Cell growth and/or maintenance	Molecular function unknown	Extracellular	-	Placenta, Small intestine, Colon, Adipose tissue	C1Q, SP	Present
66347875	C1R	complement C1r subcomponent	1954	Complement protein	Immune response	Complement activity	Extracellular	-	Brain, Plasma, Articular cartilage, Liver, Serum	TRYPSIN, SUSHI, CUB, EGFCA	Present
289547636	C1RL	complement C1r subcomponent-like protein	7093	Serine protease	Immune response	Serine-type peptidase activity	Extracellular	-	Semen	TRYPSIN, SP, CUB	Present
41393602	C1S	complement C1s subcomponent	397	Complement protein	Immune response	Complement activity	Extracellular	-	Plasma, Urine, Serum, Skin fibroblast, Liver	TRYPSIN, SUSHI, SP, CUB, EGFCA	Present
14550407	C2	complement C2 isoform 1 preproprotein	8939	Complement protein	Immune response	Complement activity	Extracellular	-	Semen, Chondrocyte, Umbilical vein endothelial cell, Plasma, Astrocyte, Monocyte, Skin fibroblast, Brain, Articular cartilage, Liver, Neutrophil, Serum, Kidney, Macrophage	SUSHI, SP, VWA, TRYPSIN	Present
85362737	C20orf27	UPF0687 protein C20orf27	16648	Unclassified	Biological_process unknown	Molecular function unknown	-	-	-	-	Not_present
122937341	C2orf78	uncharacterized protein C2orf78	19130	Unclassified	Biological_process unknown	Molecular function unknown	-	-	-	-	Not_present
115298678	C3	complement C3	400	Complement protein	Immune response	Complement activity	Extracellular	Endosome	Semen, Leukocyte, Umbilical vein endothelial cell, Plasma, Hippocampus, Monocyte, Skin fibroblast, Liver, Cerebrospinal fluid, Spleen, Saliva, T Cell, Temporal cortex, Glomerulus, Heart, Aorta, Urine, Brain, Proximal tubular epithelium, Cerebrum, Serum, Kidney	ANATO, SP, A2M, C345C	Present
67190748	C4A	complement C4-A isoform 1 preproprotein	401	Complement protein	Immune response	Complement activity	Extracellular	-	Semen, Cerebrospinal fluid, Tear, Lacrimal gland, Plasma, Serum, Liver	ANATO, SP, A2M, C345C	Present
178557739	C4B	complement C4-B preproprotein	402	Complement protein	Immune response	Complement activity	Extracellular	-	Serum	-	Present
4502503	C4BPA	C4b-binding protein alpha chain	403	Complement protein	Immune response	Complement activity	Extracellular	-	Plasma, Liver, Serum	SUSHI, SP	Present
62912462	C4BPB	C4b-binding protein beta chain isoform 2	404	Regulatory/other subunit	Immune response,Regulation of coagulation	Complement activity	Extracellular	-	Plasma, Liver	SUSHI, SP	Present
38016947	C5	complement C5 preproprotein	405	Complement protein	Immune response	Complement activity	Extracellular	-	Plasma, Urine, Liver	ANATO, SP, A2M, C345C	Present
169636415	C6	complement component C6	1956	Complement protein	Immune response	Complement activity	Extracellular	-	Plasma, Liver, Serum	LDLA, TSP1, SUSHI, KAZAL, SP	Present
45580688	C7	complement component C7	1957	Complement protein	Immune response	Complement activity	Extracellular	-	Bone marrow, Urine, Brain, Oesophagus, Liver, Plasma, Serum	LDLA, TSP1, SUSHI, SP	Present
4557389	C8A	complement component C8 alpha chain	409	Complement protein	Immune response	Complement activity	Extracellular	-	Plasma, Liver, Umbilical vein endothelial cell, Serum	LDLA, TSP1, SP	Present
4557391	C8B	complement component C8 beta chain preproprotein	410	Complement protein	Immune response	Complement activity	Extracellular	-	Plasma, Urine, Liver, Cerebrospinal fluid, Serum	LDLA, TSP1, SP	Present
166197660	C8G	complement component C8 gamma chain	407	Complement protein	Immune response	Complement activity	Extracellular	-	Saliva, Plasma, Liver, Urine, Serum	SP	Present
4502511	C9	complement component C9	408	Complement protein	Immune response	Complement activity	Extracellular	-	Semen, Hippocampus, Neuron, Urine, Frontal cortex, Plasma, Serum	LDLA, TSP1, SP	Present
39930541	C9orf142	uncharacterized protein C9orf142	14163	Unclassified	Biological_process unknown	Molecular function unknown	Cytoplasm, Nucleus	-	Urine	-	Not_present
54112390	CACNA2D1	voltage-dependent calcium channel subunit alpha-2/delta-1	245	Voltage gated channel	Transport	Voltage-gated ion channel activity	Plasma membrane	-	Semen, Heart, Muscle, Lung, Brain	SP, VWA	Present
187608363	CADM3	cell adhesion molecule 3 isoform 2	13733	Immunoglobulin	Immune response	Antigen binding	Plasma membrane	-	Brain, Fetus	Ig_LIKE, Band 4.1, SP, IGC2, TM, IG	Present
58218968	CALM3	calmodulin	243	Calcium binding protein	Cell communication,Signal transduction	Calcium ion binding	Cytoplasm	Nucleus, Plasma membrane	Brain	EF	Present
4885111	CALML3	calmodulin-like protein 3	244	Calcium binding protein	Cell communication,Signal transduction	Calcium ion binding	Cytoplasm	Nucleus, Plasma membrane	Mammary gland, Urine, Saliva, Plasma, Thyroid gland, Skin, Prostate, Kidney	EF	Present
223278387	CALML5	calmodulin-like protein 5	5538	Calcium binding protein	Cell communication,Signal transduction	Calcium ion binding	Extracellular	-	Epidermis, Urine, Stratum granulosum, Saliva, Lung, Stratum corneum, Plasma, Serum	EF	Present
4757900	CALR	calreticulin	169	Chaperone	Protein metabolism	Chaperone activity	Endoplasmic reticulum	Cytoplasm, Sarcoplasmic reticulum, Nucleus, Mitochondrion, Endoplasmic reticulum lumen, Extracellular, Plasma membrane	Semen, Ubiquitous, Tear, Neutrophil, Saliva, Islets of Langerhans, Lacrimal gland, Leukocyte, Plasma	CC, SP	Present
348041314	CAMP	cathelicidin antimicrobial peptide preproprotein	2722	Secreted polypeptide	Immune response	Defense/immunity protein activity	Secretory granule	Kinetochore, Extracellular, Chromosome	Cervix, Testis, Mucous cell, Leukocyte, Semen, Epididymis, Thyroid gland, Salivary gland, Oesophagus, Plasma, Oral mucosa, Stomach, Lymphocyte, Monocyte, Urinary bladder, Nasal tissue epithelial cell, Liver, Nasal mucosa, Lung, Spermatozoa, Prostate, Pancreas, Keratinocyte, Vas deferens, Bone marrow, Saliva, Synovial membrane, T Cell, Natural killer cell, Submucosa, Uterus, Spermatid, Tongue, Swe…	SP	Present
130502140	CAMSAP3	calmodulin-regulated spectrin-associated protein 3 isoform 2	13871	Unclassified	Biological_process unknown	Molecular function unknown	Cytoplasm	-	Cerebellum, Heart, Testis, Hippocampus, Substantia nigra, Spleen, Subthalamic nucleus, Skeletal muscle, Amygdala, Brain, Corpus callosum, Lung, Liver, Spinal cord, Fetus, Ovary, Thalamus, Caudate nucleus, Kidney, Pancreas	CC	Present
5453595	CAP1	adenylyl cyclase-associated protein 1	9869	Unclassified	Cell growth and/or maintenance	Protein binding,Molecular function unknown	Cytoplasm	Nucleus	Semen, Pituitary gland, Tear, Urine, Saliva, Plasma, Lacrimal gland, Monocyte, Leukocyte, Bronchoalveolar fluid, Neutrophil	CARP	Present
371502127	CAPG	macrophage-capping protein isoform 2	1088	Cytoskeletal associated protein	Cell growth and/or maintenance	Cytoskeletal protein binding	Cytoplasm	Nucleus	Semen, Tear, Neutrophil, Saliva, Lacrimal gland, Bronchoalveolar fluid, Macrophage	GEL	Present
12408656	CAPN1	calpain-1 catalytic subunit	253	Cysteine protease	Protein metabolism	Cysteine-type peptidase activity	Cytoplasm	Nucleus, Plasma membrane	Semen, Ubiquitous, Tear, Saliva, Lacrimal gland, Leukocyte	CALPAIN_III, EF, CYSPC	Present
51599151	CAPNS1	calpain small subunit 1	240	Regulatory/other subunit	Protein folding	Peptide binding	Cytoplasm	Nucleus, Plasma membrane	Semen, Ubiquitous, Spleen, Tear, Plasma, Saliva, Lacrimal gland, Neutrophil	EF	Present
5453597	CAPZA1	F-actin-capping protein subunit alpha-1	3347	Structural protein	Cell growth and/or maintenance	Structural molecule activity	Cytoplasm	-	Placenta, Semen, Fetus, Tear, Red blood cell, Skeletal muscle, Lacrimal gland, Leukocyte, Ovary, Plasma, Neutrophil	-	Present
5453599	CAPZA2	F-actin-capping protein subunit alpha-2	11871	Cytoskeletal protein	Cell growth and/or maintenance	Structural constituent of cytoskeleton	Cytoskeleton	-	Semen, Testis, Leukocyte, Tear, Urine, Lacrimal gland, Ovary, Plasma	-	Present
4826659	CAPZB	F-actin-capping protein subunit beta isoform 1	11872	Cytoskeletal protein	Cell growth and/or maintenance	Structural constituent of cytoskeleton	Cytoskeleton	Mitochondrion	Semen, Leukocyte, Tear, Neutrophil, Lacrimal gland, Plasma	-	Present
157743265	CARD11	caspase recruitment domain-containing protein 11	6234	Adapter molecule	Apoptosis	Receptor signaling complex scaffold activity	Plasma membrane	Cytoplasm	Heart, Intestine, Spleen, Brain, Colon, Liver, Lung, Leukocyte, Muscle, Kidney	CC, GuKinase, SH3, PDZ, CARD	Present
6912286	CASP14	caspase-14	5788	Cysteine protease	Protein metabolism	Cysteine-type peptidase activity	Cytoplasm	Nucleus, Extracellular	Semen, Mammary gland, Stomach, Plasma, Saliva, Skin, Prostate, Serum	CASc	Present
4557014	CAT	catalase	282	Enzyme: Oxidoreductase	Metabolism,Energy pathways	Oxidoreductase activity	Cytoplasm	Mitochondrion, Peroxisome	Cerebellum, Placenta, Hippocampus, Urine, Umbilical vein endothelial cell, Semen, Tear, Alveolar macrophage, Vascular endothelial cell, Saliva, Neutrophil, Parietal cortex, Lung, Liver, Lacrimal gland, Leukocyte, Ovary, Muscle, Plasma, Macrophage	-	Present
20544151	CBX3	chromobox protein homolog 3	5130	DNA binding protein	Regulation of gene expression, epigenetic	DNA binding	Nucleus	Cytoplasm, Nucleolus	Bone marrow	CHROMO	Present
224586823	CCDC110	coiled-coil domain-containing protein 110 isoform b	11335	Immunoglobulin	Humoral immune response,Immune response	Defense/immunity protein activity	Nucleus	Cytoplasm, Chromosome	Testis	CC	Not_present
112420968	CCDC158	coiled-coil domain-containing protein 158	13395	Unclassified	Biological_process unknown	Molecular function unknown	-	-	-	CC	Not_present
226246554	CCDC168	coiled-coil domain-containing protein 168	-	-	-	-	-	-	-	-	Not_present
41152074	CCDC80	coiled-coil domain-containing protein 80	10508	Unclassified	Metabolism,Energy pathways	Molecular function unknown	Extracellular	-	Placenta, Bone marrow, Spleen, Pancreas, Heart	CC, SP	Present
226528772	CCDC81	coiled-coil domain-containing protein 81 isoform 2	8032	Unclassified	Biological_process unknown	Molecular function unknown	-	-	-	CC	Not_present
23503317	CCDC96	coiled-coil domain-containing protein 96	8297	Transcription regulatory protein	Regulation of nucleobase, nucleoside, nucleotide and nucleic acid metabolism	Transcription regulator activity	Nucleus	-	-	CC	Present
227430303	CD109	CD109 antigen isoform 3	10590	Unclassified	Immune response	Molecular function unknown	Plasma membrane	-	Placenta, Testis, Pituitary gland, Semen, Thrombocyte, Adrenal gland, Thyroid gland, Salivary gland, Leukocyte, Cerebral cortex, Thalamus, Temporal lobe, Lymph node, Mammary gland, Hippocampus, Medulla oblongata, Monocyte, Skeletal muscle, Urinary bladder, Subthalamic nucleus, Liver, Lung, Prostate, Caudate nucleus, Amygdala, Pancreas, Cerebellum, Substantia nigra, Spleen, Occipital lobe, Bone ma…	SP, A2M, GPI	Present
4557417	CD14	monocyte differentiation antigen CD14	1151	Cell surface receptor	Immune response	Receptor activity	Cell surface	Endosome, Golgi apparatus, Lysosome, Cytoplasm, Endoplasmic reticulum, Extracellular	Semen, Hematopoietic stem cell, Tear, Plasma, Monocyte, Lacrimal gland, Urine, Blood, Macrophage, Neutrophil, Serum, Liver	LRR, SP	Present
344179112	CD163	scavenger receptor cysteine-rich type 1 protein M130 isoform b	5708	Cell surface receptor	Cell communication,Signal transduction	Receptor activity	Plasma membrane	Extracellular	Placenta, Leukocyte, Spleen, Monocyte, Liver, Plasma, Serum, Macrophage	SR, TM, SP	Present
110735433	CD177	CD177 antigen	1222	Cell surface receptor	Immune response	Receptor activity	Plasma membrane	-	Semen, Granulocyte, Fetus, Bone marrow, Urine, Neutrophil	SP, GPI	Present
9966885	CD248	endosialin	6933	Integral membrane protein	Biological_process unknown	Receptor activity	Plasma membrane	-	Placenta, Heart, Testis, Fetus, Aorta, Spleen, Urine, Skeletal muscle, Ventricular septum, Brain, Small intestine, Colon, Liver, Ventricle, Atrium, Lung, Ovary, Prostate, Kidney, Pancreas	EGFL, SP, TM, EGFCA, LECTIN_C	Present
56550061	CD300A	CMRF35-like molecule 8 isoform 1	9492	Immunoglobulin	Immune response	Antigen binding	Plasma membrane	-	Granulocyte, Urine, Bone marrow, Lymphocyte, Monocyte, Dendritic cell, Natural killer cell	SP, TM, IG	Present
10835167	CD4	T-cell surface glycoprotein CD4 isoform 1	1740	T cell antigen receptor	Immune response	T cell receptor activity	Plasma membrane	-	T Cell, Hematopoietic stem cell, Dendritic cell, Macrophage	Ig_LIKE, TM, SP, IGV	Present
321400142	CD44	CD44 antigen isoform 8	115	Cell surface receptor	Cell communication,Signal transduction	Receptor activity	Plasma membrane	Cytoplasm, Nucleus, Lysosome	Cervix, Leukocyte, Decidua, Semen, Red blood cell, Sweat gland, Articular cartilage, Plasma, Lymph node, Mammary gland, Lymphocyte, Monocyte, Bronchial epithelial cell, Reticulocyte, Artery, Bronchoalveolar fluid, Duodenum, Placenta, Hair follicle, Keratinocyte, CNS, Epidermis, Bone marrow, Sebaceous gland, Astrocyte, Fetus, Chondrocyte, Neuron, Urine, Endometrium, Vascular endothelium, Colon, Sk…	TM, LINK, SP	Present
10835143	CD55	complement decay-accelerating factor isoform 1 preproprotein	500	Complement protein	Immune response	Complement activity	Plasma membrane	Extracellular	Placenta, Testis, Hematopoietic stem cell, Saliva, Blood vessel, Lung, Skin	SUSHI, SP, GPI	Present
187828910	CD59	CD59 glycoprotein preproprotein	117	Cell surface receptor	Immune response	Receptor activity	Plasma membrane	Cytoplasm, Extracellular	Cervix, Leukocyte, Umbilical vein endothelial cell, Semen, Red blood cell, Collecting duct, Platelet, Thyroid follicular cell, Uterine stromal cell, Ciliary body, Oligodendrocyte, Plasma, Blastocyst, Mammary gland, Urine, Choroid, Lymphocyte, Retina, Skeletal muscle, Adipose tissue, Nasal tissue epithelial cell, Blood, Amnionic epithelial cell, Amniotic fluid, Basophil, Pancreas, Placenta, Iris, …	SP, GPI	Present
5174411	CD5L	CD5 antigen-like	3997	Secreted polypeptide	Immune response	Defense/immunity protein activity	Extracellular	-	Fetus, Spleen, Bone marrow, Urine, Plasma, Lymph, Bronchoalveolar fluid	SR, SP	Present
88758613	CD93	complement component C1q receptor	396	Complement protein	Immune response	Complement activity	Plasma membrane	-	Blood vessel, Hematopoietic stem cell, Urine, Dendritic cell, Platelet, Plasma	CC, SP, EGFCA, EGFL, TM, LECTIN_C	Present
11386157	CDA	cytidine deaminase	11744	Enzyme: Deaminase	Metabolism,Energy pathways	Deaminase activity	Nucleus	Cytoplasm	Placenta, Heart, Granulocyte, Leukocyte, Chondrocyte, Saliva, Monocyte, Skin fibroblast, Liver	NLS	Present
5901922	CDC37	hsp90 co-chaperone Cdc37	5456	Chaperone	Protein metabolism	Chaperone activity	Cytoplasm	-	Tear, Prostate, Lacrimal gland	CC	Present
4757960	CDH1	cadherin-1 preproprotein	1885	Adhesion molecule	Cell communication,Signal transduction	Cell adhesion molecule activity	Plasma membrane	Early endosome, Cytoplasm, Basolateral membrane, Extracellular, Cell junction	Semen, Heart, Keratinocyte, Leukocyte, Spleen, Bone marrow, Urine, Brain, Colon, Liver, Uterus, Lung, Muscle, Kidney, Pancreas	Cadherin, TM, SP	Present
333944018	CDH13	cadherin-13 isoform 3	3219	Adhesion molecule	Cell growth and/or maintenance	Cell adhesion molecule activity	Plasma membrane	Extracellular	Cerebral cortex, Thalamus, Temporal lobe, Subthalamus, Medulla oblongata, Plasma, Artery, Caudate nucleus, Amygdala, Carotid artery, Keratinocyte, Substantia nigra, Epidermis, Hypothalamus, Hippocampus, Heart, Aorta, Urine, Brain, Corpus callosum, Spinal cord, Skin, Smooth muscle, Putamen	Cadherin, SP, GPI	Present
166362713	CDH5	cadherin-5 preproprotein	3075	Adhesion molecule	Cell growth and/or maintenance	Cell adhesion molecule activity	Plasma membrane	Cell junction	Placenta, Umbilical vein endothelial cell, Vascular endothelial cell, Canal of Schlemm, Dermal microvascular endothelial cell, Plasma	Cadherin, SP, TM	Present
4826673	CDH6	cadherin-6 preproprotein	4305	Adhesion molecule	Cell communication,Signal transduction	Cell adhesion molecule activity	Plasma membrane	-	Cerebellum, Placenta, Fetus, Urine, Gastric mucosa, Cytotrophoblast, Endometrium, Brain, Lung, Kidney, Pancreas	Cadherin, TM, SP	Present
299782604	CDRT15L2	CMT1A duplicated region transcript 15 protein-like protein	-	-	-	-	-	-	-	-	Not_present
197313674	CDV3	protein CDV3 homolog isoform c	13627	Unclassified	Cell proliferation	Molecular function unknown	Nucleus	-	Leukocyte	NLS	Present
29029552	CECR1	adenosine deaminase CECR1 isoform b	10462	Enzyme: Deaminase	Metabolism,Energy pathways	Deaminase activity	Extracellular	-	Embryo, Placenta, Fetus, Spleen, Skeletal muscle, Brain, Lung, Liver, Heart, Pancreas	SP	Present
380692321	CEP41	centrosomal protein of 41 kDa isoform 3	-	-	-	-	-	-	-	-	Not_present
67782358	CFB	complement factor B preproprotein	718	Complement protein	Immune response	Complement activity	Extracellular	-	Semen, Urine, Liver, Skin, Ovary, Serum	TRYPSIN, SUSHI, SP, VWA	Present
42544239	CFD	complement factor D preproprotein	600	Serine protease	Immune response	Serine-type peptidase activity	Extracellular	-	Monocyte, Urine, Adipose tissue, Liver, Plasma, Serum, Macrophage	TRYPSIN, SP	Present
62739186	CFH	complement factor H isoform a	601	Regulatory/other subunit	Immune response	Complement binding	Extracellular	Endoplasmic reticulum	Tear, Urine, Lung, Liver, Plasma, Serum, Lacrimal gland	SUSHI, SP	Present
118442839	CFHR1	complement factor H-related protein 1	602	Complement protein	Immune response	Complement activity	Extracellular	-	Urine, Plasma, Saliva, Liver	SUSHI, SP	Present
5031695	CFHR2	complement factor H-related protein 2	2933	Secreted polypeptide	Immune response	Molecular function unknown	Extracellular	-	Plasma, Serum, Liver	SUSHI, SP	Present
54792787	CFHR3	complement factor H-related protein 3 isoform 1	5626	Complement protein	Immune response	Complement activity	Extracellular	-	Plasma, Liver, Blood	SUSHI, SP	Present
320089550	CFHR4	complement factor H-related protein 4 isoform 2	5627	Transport/cargo protein	Immune response	Transporter activity	Extracellular	-	Plasma, Liver, Serum	SUSHI, SP	Present
13540563	CFHR5	complement factor H-related protein 5	6508	Secreted polypeptide	Immune response,Complement activation	Complement binding	Extracellular	-	Red blood cell, Plasma, Glomerulus, Liver, Middle ear	SUSHI, SP	Present
119392081	CFI	complement factor I preproprotein	1955	Complement protein	Immune response	Complement activity	Extracellular	-	Plasma, Urine, Liver, Serum	SR, TRYPSIN, SP, LDLA	Present
5031635	CFL1	cofilin-1	3261	Cytoskeletal associated protein	Cell growth and/or maintenance	Cytoskeletal protein binding	Cytoplasm	Cytosol, Microsome, Nucleus, Mitochondrion, Extracellular, Plasma membrane	Semen, Ubiquitous, Tear, Neutrophil, Saliva, Islets of Langerhans, Platelet, Lacrimal gland, Leukocyte, Plasma, Serum	ADF, NLS	Present
223671861	CFP	properdin	2308	Complement protein	Immune response	Complement activity	Extracellular	-	Granulocyte, Leukocyte, Umbilical vein endothelial cell, Neutrophil, Vascular endothelium, Plasma	TSP1, SP	Present
4502805	CHGA	chromogranin-A preproprotein	7170	Secreted polypeptide	Cell communication,Signal transduction	Defense/immunity protein activity	Extracellular	Endoplasmic reticulum	Fetus, Urine, Cerebrospinal fluid, Neutrophil, Monocyte, Adrenal medulla, Beta cell, Pituitary gland, Adenohypophysis, Chromaffin cell, Pancreas	SP	Present
144226251	CHI3L1	chitinase-3-like protein 1	3314	Extracellular matrix protein	Cell growth and/or maintenance	Extracellular matrix structural constituent	Extracellular	-	Leukocyte, Urine, Monocyte, Osteoblast, Synovial cell, Osteocyte, Macrophage, Neutrophil, Serum, Liver	SP	Present
68533260	CHI3L2	chitinase-3-like protein 2 isoform c	3315	Unclassified	Bone remodeling	Molecular function unknown	Extracellular	-	Heart, Chondrocyte, Tear, Synovial cell, Lung, Lacrimal gland	SP	Present
371122558	CHIT1	chitotriosidase-1 isoform 2	2494	Enzyme: Hydrolase	Metabolism,Energy pathways	Hydrolase activity	Extracellular	-	Leukocyte, Monocyte	SP	Present
358438179	CHL1	neural cell adhesion molecule L1-like protein isoform 2	7598	Adhesion molecule	Cell communication,Signal transduction	Cell adhesion molecule activity	Plasma membrane	-	Placenta, Heart, Testis, Leukocyte, Spleen, Urine, Skeletal muscle, Semen, Brain, Small intestine, Colon, Liver, Lung, Ovary, Prostate, Kidney, Pancreas	SP, FN3, TM, IG	Present
192449445	CILP	cartilage intermediate layer protein 1 preproprotein	11942	Extracellular matrix protein	Cell growth and/or maintenance	Extracellular matrix structural constituent	Extracellular	-	Urine, Trachea, Articular cartilage	TSP1, IGC2, SP	Not_present
20357559	CLC	eosinophil lysophospholipase	8351	Enzyme: Phospholipase	Immune response	Phospholipase activity	Secretory granule	Cytoplasm, Nucleus, Extracellular, Plasma membrane	Leukocyte, Eosinophil, Basophil	-	Not_present
156627579	CLEC3B	tetranectin	1759	Secreted polypeptide	Biological_process unknown	Protein binding,Molecular function unknown	Extracellular	-	Placenta, Heart, Urine, Semen, Plasma, Monocyte, Skeletal muscle, Osteoblast, Brain, Lung, Liver, Pancreas, Neutrophil, Serum, Kidney, Macrophage	SP, LECTIN_C	Present
14251209	CLIC1	chloride intracellular channel protein 1	4188	Intracellular ligand gated channel	Transport	Intracellular ligand-gated ion channel activity	Nucleus	Cytoplasm, Plasma membrane	Placenta, Heart, Leukocyte, Semen, Tear, Urine, Neutrophil, Saliva, Endometrium, Lacrimal gland, Brain, Plasma, Lung, Liver, Muscle, Bronchoalveolar fluid, Kidney, Pancreas	-	Present
57242755	CLSTN1	calsyntenin-1 isoform 2	10837	Calcium binding protein	Cell communication,Signal transduction	Calcium ion binding	Plasma membrane	Cell projection, Vesicle, Golgi apparatus, Endoplasmic reticulum	Cerebellum, Heart, Testis, Skeletal muscle, Hippocampus, Substantia nigra, Spleen, Subthalamic nucleus, Amygdala, Semen, Brain, Placenta, Corpus callosum, Lung, Liver, Spinal cord, Fetus, Ovary, Thalamus, Caudate nucleus, Kidney	CC, Cadherin, SP, TM	Present
4502901	CLTB	clathrin light chain B isoform a	352	Structural protein	Cell growth and/or maintenance	Structural molecule activity	Cytoplasm	Golgi apparatus, Plasma membrane	Cerebellum, Retina, Brain, Neuron, Occipital cortex, Spinal cord, Frontal cortex	-	Present
4758012	CLTC	clathrin heavy chain 1	350	Structural protein	Cell growth and/or maintenance	Structural molecule activity	Cytoplasm	Microtubule, Mitochondrion, Endosome, Golgi apparatus, Plasma membrane	Placenta, Heart, Testis, Leukocyte, Spleen, Tear, Plasma, Monocyte, Skeletal muscle, Lacrimal gland, Semen, Brain, Small intestine, Lung, Liver, Colon, Ovary, Prostate, Kidney, Pancreas	CLH	Present
355594753	CLU	clusterin preproprotein	1706	Complement protein	Immune response	Complement activity	Cytoplasm	Zymogen granule, Nucleus, Extracellular	Semen, Testis, Corneal epithelial cell, Vitreous Humor, Ciliary body, Plasma, Mammary gland, Retina, Liver, Spermatozoa, Cerebrospinal fluid, Spleen, Tear, Saliva, Lacrimal gland, Cartilage, Ovary, Aqueous Humor, Pancreatic fluid, Heart, Urine, Endometrium, Serum, Brain, Lung, Milk	NLS	Present
21071039	CNDP1	beta-Ala-His dipeptidase	9894	Metallo protease	Protein metabolism	Metallopeptidase activity	Cytoplasm	-	Brain, Plasma, Liver	SP	Present
28373119	CNTN1	contactin-1 isoform 2	7189	Adhesion molecule	Cell growth and/or maintenance	Cell adhesion molecule activity	Plasma membrane	Cytoplasm, Secretory granule, Cell surface	Fetus, Neuron, Urine, Skeletal muscle, Brain, Lung, Kidney, Pancreas	Ig_LIKE, IGC2, FN3, SP	Present
332688245	CNTN4	contactin-4 isoform a	16239	Adhesion molecule	Cell growth and/or maintenance	Cell adhesion molecule activity	Plasma membrane	-	Placenta, Testis, Leukocyte, Paracentral gyrus, Parietal lobe, Thyroid gland, Occipital pole, Cerebral cortex, Thalamus, Temporal lobe, Nucleus accumbens, Stomach, Medulla oblongata, Small intestine, Liver, Lung, Prostate, Caudate nucleus, Amygdala, Pancreas, Cerebellum, Substantia nigra, Spleen, Occipital lobe, Cerebellar cortex, Frontal lobe, Corpus callosum, Uterus, Hippocampus, Ovary, Heart, …	IGC2, SP, FN3, IG	Present
93141049	COL12A1	collagen alpha-1(XII) chain short isoform	377	Extracellular matrix protein	Cell growth and/or maintenance	Extracellular matrix structural constituent	Extracellular	-	Keratinocyte, Dermis, Skin fibroblast, Skin	COLL, SP, FN3, VWA, TSPN	Present
55743096	COL14A1	collagen alpha-1(XIV) chain	379	Extracellular matrix protein	Cell growth and/or maintenance	Extracellular matrix structural constituent	Extracellular	-	Placenta, Blood vessel, Nervous system, Urine, Liver, Skin, Uterus, Muscle	COLL, SP, FN3, VWA, TSPN	Present
116008152	COL15A1	collagen alpha-1(XV) chain	380	Extracellular matrix protein	Cell growth and/or maintenance	Extracellular matrix structural constituent	Extracellular	-	Placenta, Fetus, Plasma, Adrenal gland, Muscle, Capillary, Kidney, Pancreas	COLL, SP, TSPN	Present
110611233	COL18A1	collagen alpha-1(XVIII) chain isoform 2	382	Extracellular matrix protein	Cell growth and/or maintenance	Extracellular matrix structural constituent	Extracellular	-	Placenta, Heart, Testis, Fetus, Semen, Skeletal muscle, Brain, Small intestine, Colon, Liver, Ovary, Prostate, Kidney, Pancreas	COLL, SP, TSPN	Present
110349772	COL1A1	collagen alpha-1(I) chain preproprotein	362	Extracellular matrix protein	Cell growth and/or maintenance	Extracellular matrix structural constituent	Extracellular	-	Plasma, Urine, Tooth	COLFI, COLL, SP, RGD, VWC	Present
48762934	COL1A2	collagen alpha-2(I) chain	363	Extracellular matrix protein	Cell growth and/or maintenance	Extracellular matrix structural constituent	Extracellular	-	Tooth	COLFI, COLL, SP	Present
111118974	COL2A1	collagen alpha-1(II) chain isoform 2	361	Extracellular matrix protein	Cell growth and/or maintenance	Extracellular matrix structural constituent	Extracellular	-	Cartilage	COLFI, COLL, SP, VWC	Present
4502951	COL3A1	collagen alpha-1(III) chain preproprotein	365	Extracellular matrix protein	Cell growth and/or maintenance	Extracellular matrix structural constituent	Extracellular	-	Blood vessel, Skin	COLFI, COLL, SP, VWC	Present
89276751	COL5A1	collagen alpha-1(V) chain preproprotein	368	Extracellular matrix protein	Cell growth and/or maintenance	Extracellular matrix structural constituent	Extracellular	-	Plasma, Ubiquitous	COLFI, COLL, SP, TSPN	Present
87196339	COL6A1	collagen alpha-1(VI) chain	370	Extracellular matrix protein	Cell growth and/or maintenance	Extracellular matrix structural constituent	Extracellular	-	Semen, Ubiquitous, Tear, Urine, Islets of Langerhans, Lacrimal gland, Ovary	COLL, SP, VWA	Present
115527062	COL6A2	collagen alpha-2(VI) chain isoform 2C2	2110	Extracellular matrix protein	Cell growth and/or maintenance	Extracellular matrix structural constituent	Extracellular	-	Placenta, Heart, Ubiquitous, Semen, Skeletal muscle, Skin fibroblast, Brain, Ovary	COLL, SP, VWA	Present
55743106	COL6A3	collagen alpha-3(VI) chain isoform 5	371	Extracellular matrix protein	Cell growth and/or maintenance	Extracellular matrix structural constituent	Extracellular	-	Placenta, Skin fibroblast	COLL, SP, VWA, KUNITZ	Present
256017186	COLEC10	collectin-10	7403	Unclassified	Biological_process unknown	Molecular function unknown	Cytoplasm	-	Placenta, Heart, Testis, Mammary gland, Stomach, Spleen, Bone marrow, Trachea, Salivary gland, Adrenal gland, Brain, Thyroid gland, Small intestine, Lung, Liver, Colon, Prostate, Kidney, Pancreas	COLL, LECTIN_C	Present
364502955	COLEC11	collectin-11 isoform j	10847	Unclassified	Biological_process unknown	Molecular function unknown	Plasma membrane	-	Testis, Adrenal cortex, Retina, Liver, Ovary, Kidney	CC, COLL, SP, LECTIN_C	Present
40217843	COMP	cartilage oligomeric matrix protein	2632	Extracellular matrix protein	Cell growth and/or maintenance	Extracellular matrix structural constituent	Extracellular	-	Semen, Urine, Blood, Cartilage, Plasma, Ligament	CC, TSP3, EGFL, SP, EGFCA	Present
5902134	CORO1A	coronin-1A	5414	Cytoskeletal associated protein	Cell growth and/or maintenance	Cytoskeletal protein binding	Cytoplasm	Mitochondrion	Lymph node, Leukocyte, Spleen, Tear, Bone marrow, Saliva, Brain, Lacrimal gland, Plasma, Neutrophil	CC, WD40	Present
7656991	CORO1C	coronin-1C isoform 1	9244	Cytoskeletal associated protein	Cell growth and/or maintenance	Cytoskeletal protein binding	Cytoplasm	-	Placenta, Heart, Testis, Leukocyte, Spleen, Neutrophil, Skeletal muscle, Brain, Small intestine, Lung, Liver, Colon, Ovary, Prostate, Kidney, Pancreas	WD40	Present
21624607	COTL1	coactosin-like protein	9482	Unclassified,Cytoskeletal associated protein	Cell growth and/or maintenance	Protein binding,Molecular function unknown	Cytoplasm	-	Placenta, Heart, Leukocyte, Spleen, Bone marrow, Urine, Skeletal muscle, Endometrium, Brain, Fetus, Lung, Liver, Lymph node, Plasma, Kidney, Pancreas	ADF	Present
4557485	CP	ceruloplasmin	317	Enzyme: Oxidoreductase	Metabolism,Energy pathways	Oxidoreductase activity	Extracellular	Plasma membrane, Golgi apparatus, Endoplasmic reticulum	Astrocyte, Hepatocyte, Fetus, Semen, Tear, Urine, Schwann cell, Retina, Monocyte, Lacrimal gland, Serum, Bile fluid, Brain, Saliva, Lymphocyte, Liver, Plasma, Milk, Macrophage	SP	Present
126273569	CPB2	carboxypeptidase B2 isoform a preproprotein	4374	Carboxypeptidase	Protein metabolism	Carboxypeptidase activity	Extracellular	-	Liver, Plasma, Blood, Kidney, Pancreas	Zn_pept, SP	Present
4503011	CPN1	carboxypeptidase N catalytic chain	9120	Carboxypeptidase	Protein metabolism	Carboxypeptidase activity	Extracellular	-	Plasma, Liver, Serum	Zn_pept, SP	Present
256217721	CPN2	carboxypeptidase N subunit 2	11928	Regulatory/other subunit	Protein metabolism	Enzyme regulator activity	Extracellular	-	Urine, Plasma, Liver	LRR, SP	Present
153251272	CPPED1	calcineurin-like phosphoesterase domain-containing protein 1 isoform b	7735	Unclassified	Biological_process unknown	Molecular function unknown	-	-	Semen	-	Present
42544177	CR2	complement receptor type 2 isoform 2	399	Complement receptor	Immune response	Complement receptor activity	Plasma membrane	Nucleus	B Cell, T Cell, Hematopoietic stem cell, Dendritic cell, Plasma cell	SUSHI, TM, SP	Present
24475869	CREG2	protein CREG2	16753	Secreted polypeptide	Biological_process unknown,Regulation of nucleobase, nucleoside, nucleotide and nucleic acid metabolism	Molecular function unknown	Extracellular	Golgi apparatus, Endoplasmic reticulum	Limbic system, Hippocampus, Brain, Spinal cord, Fetus, Cerebral cortex, Thalamus, Amygdala	SP	Present
300244560	CRISP3	cysteine-rich secretory protein 3 isoform 1	11788	Extracellular matrix protein	Immune response	Extracellular matrix structural constituent	Secretory granule	Cytoplasm, Extracellular	Semen, Testis, Sweat, Fetus, Pancreatic acinus, Neutrophil, Pancreatic duct, Saliva, Islets of Langerhans, Epididymis, Plasma, Salivary gland, Colon, Blood, Bone marrow, Eosinophil, Ovary, Prostate, Serum, Leukocyte, Pancreas	SP, SCP	Present
330688397	CRTAC1	cartilage acidic protein 1 isoform B	10447	Calcium binding protein	Cell communication,Signal transduction	Calcium ion binding	Extracellular	-	Semen, Chondrocyte, Brain, Lung, Cartilage, Plasma, Bone	SP, EGFCA	Present
27262663	CSF1	macrophage colony-stimulating factor 1 isoform b	388	Cytokine	Cell proliferation,Signal transduction,Immune response,Hemopoiesis,Cell differentiation	Cytokine activity	Extracellular	-	Lymph node, Bone marrow stromal cell, Granulosa lutein cell, Placenta, CNS, Urine, Endometrium, Serum, Microglia, Astrocyte, Liver, Dental cell, Glomerulus, Osteoclast	SP, TM	Present
27262659	CSF1R	macrophage colony-stimulating factor 1 receptor	1269	Receptor tyrosine kinase	Cell communication,Signal transduction	Transmembrane receptor protein tyrosine kinase activity	Plasma membrane	-	Placenta, Hematopoietic stem cell, Urine, Nervous system, Plasma, Kidney, Macrophage	IGC2, Ig_LIKE, TM, SP, Tyr_Kinase	Present
47419930	CSPG4	chondroitin sulfate proteoglycan 4	3105	Integral membrane protein	Cell communication,Signal transduction	Protein binding	Plasma membrane	-	Melanocyte, Urine	SP, TM, LAMG	Not_present
116174778	CSPP1	centrosome and spindle pole-associated protein 1	7991	Unclassified	Mitosis	Molecular function unknown	Centrosome	Microtubule, Cytoplasm, Nucleus	Testis	CC	Not_present
4503107	CST3	cystatin-C	5056	Protease inhibitor	Protein metabolism	Protease inhibitor activity	Extracellular	-	Placenta, Semen, Stomach, Tear, Urine, Saliva, Lacrimal gland, Lung, Liver, Intestine, Plasma, Serum, Kidney, Pancreas	SP, CYSTATIN	Present
4503113	CST6	cystatin-M	3535	Protease inhibitor	Protein metabolism	Protease inhibitor activity	Extracellular	-	Placenta, Hair follicle, Keratinocyte, Fetus, Heart, Tear, Spleen, Stratum granulosum, Testis, Sweat gland, Semen, Brain, Small intestine, Lung, Liver, Uterus, Leukocyte, Plasma, Skeletal muscle, Kidney, Pancreas	SP, CYSTATIN	Present
4885165	CSTA	cystatin-A	1697	Protease inhibitor	Protein metabolism	Protease inhibitor activity	Cytoplasm	Extracellular	Semen, Tonsil, Leukocyte, Spleen, Prostate, Stratum granulosum, Saliva, Epidermis, Vagina, Oesophagus, Liver, Stratum corneum, Plasma, Neutrophil	CYSTATIN	Present
4503117	CSTB	cystatin-B	3091	Protease inhibitor	Protein metabolism	Protease inhibitor activity	Nucleus	Cytoplasm	Lymph node, Leukocyte, Spleen, Tear, Saliva, Monocyte, Liver, Skin, Plasma, Lacrimal gland	CYSTATIN	Present
4503123	CTGF	connective tissue growth factor	412	Extracellular matrix protein	Cell growth and/or maintenance	Extracellular matrix structural constituent	Extracellular	Golgi apparatus	Placenta, Heart, Granulosa lutein cell, Chondrocyte, Vascular endothelial cell, Hepatocyte, Brain, Lung, Liver, Uterus, Muscle, Serum, Kidney, Pancreas	CT, SP, TSP1, IB, VWC	Present
368711292	CTHRC1	collagen triple helix repeat-containing protein 1 isoform 2	16772	Extracellular matrix protein	Transport	Extracellular matrix structural constituent	Extracellular	-	-	SP	Not_present
4503139	CTSB	cathepsin B preproprotein	287	Cysteine protease	Apoptosis,Protein metabolism	Cysteine-type peptidase activity	Lysosome	Zymogen granule, Cytoplasm, Endoplasmic reticulum, Perinuclear region, Nuclear membrane, Mitochondrion, Extracellular, Plasma membrane	Semen, Blood vessel, Ubiquitous, Chondrocyte, Aorta, Tear, Urine, Microglia, T Cell, Brain, Thyroid gland, Articular cartilage, Liver, Lacrimal gland, Fetus, Prostate, Colon, Kidney, Colon mucosa	PPTC1, SP	Present
189083844	CTSC	dipeptidyl peptidase 1 isoform a preproprotein	3841	Cysteine protease	Protein metabolism	Cysteine-type peptidase activity	Lysosome	Mitochondrion	Testis, Leukocyte, Vagina, Intestine, Lymphocyte, Monocyte, Liver, Colon, Prostate, Pancreas, Placenta, Spleen, Ovary, Muscle, Bone, Heart, Hematopoietic stem cell, Urine, Brain, Lung, Skin, Macrophage, Kidney	PPTC1, SP	Present
6042196	CTSF	cathepsin F	4643	Cysteine protease	Protein metabolism	Cysteine-type peptidase activity	Lysosome	-	Placenta, Heart, Testis, Ubiquitous, Spleen, Urine, Skeletal muscle, Semen, Brain, Small intestine, Colon, Liver, Lung, Ovary, Prostate, Kidney, Pancreas	PPTC1	Present
23110955	CTSH	pro-cathepsin H preproprotein	288	Cysteine protease	Protein metabolism	Cysteine-type peptidase activity	Lysosome	Mitochondrion, Nucleus, Microsome	Placenta, Semen, Intestine, Spleen, Urine, Endometrium, Brain, Lung, Liver, Skin, Uterus, Fetus, Ovary, Prostate, Kidney	PPTC1, SP	Present
315075311	CTSS	cathepsin S isoform 2 preproprotein	292	Cysteine protease	Protein metabolism	Cysteine-type peptidase activity	Lysosome	Endosome, Golgi apparatus, Cytoplasm, Endoplasmic reticulum, Extracellular, Plasma membrane	Heart, Keratinocyte, Fetus, Spleen, Bone, Plasma, Testis, Endometrium, Brain, Lung, Liver, Uterus, Leukocyte, Ovary, Adipose tissue, Prostate, Serum, Kidney	PPTC1, SP	Present
22538442	CTSZ	cathepsin Z preproprotein	4410	Cysteine protease	Protein metabolism	Cysteine-type peptidase activity	Lysosome	-	Placenta, Heart, Testis, Leukocyte, Spleen, Tear, Plasma, Urine, Skeletal muscle, Lacrimal gland, Semen, Brain, Small intestine, Lung, Liver, Colon, Ovary, Prostate, Kidney, Pancreas	PPTC1, SP	Present
321400114	CUX1	protein CASP isoform f	295	Transcription regulatory protein	Regulation of nucleobase, nucleoside, nucleotide and nucleic acid metabolism	Transcription regulator activity	Nucleus	Golgi apparatus	Ubiquitous	CC, TM, HOX	Present
11128019	CYCS	cytochrome c	479	Enzyme: Oxidase	Metabolism,Energy pathways	Catalytic activity	Mitochondrion	Cytosol, Cytoplasm	Heart, Testis, Leukocyte, Semen, Urine, Liver	-	Present
4503219	CYP2C19	cytochrome P450 2C19	486	Enzyme: Hydroxylase	Metabolism,Energy pathways	Catalytic activity	Endoplasmic reticulum	-	Small intestine, Liver, Nasal mucosa	SP	Present
34098959	CYP2U1	cytochrome P450 2U1	13109	Enzyme: Hydroxylase	Metabolism,Energy pathways	Catalytic activity	Microsome	-	Placenta, Testis, Leukocyte, Parietal lobe, Vermiform appendix, Adrenal gland, Thyroid gland, Salivary gland, Oesophagus, Ventricular septum, Ventricle, Cerebral cortex, Thalamus, Temporal lobe, Lymph node, Nucleus accumbens, Stomach, Medulla oblongata, Spleen, Skeletal muscle, Urinary bladder, Jejunum, Liver, Ileum, Colon, Rectum, Prostate, Caudate nucleus, Amygdala, Duodenum, Cerebellum, Descen…	TM	Not_present
294997306	DAG1	dystroglycan preproprotein	546	Adhesion molecule	Cell communication,Signal transduction	Cell adhesion molecule activity	Plasma membrane	Extracellular	Semen, Tear, Urine, Brain, Lung, Liver, Muscle, Kidney, Lacrimal gland	TM, SP	Present
116534900	DBH	dopamine beta-hydroxylase	1963	Enzyme: Hydroxylase	Cell communication,Signal transduction	Catalytic activity	Extracellular	Cytoplasmic vesicle, Integral to membrane	Eye, Plasma, Urinary bladder, Adrenal medulla, Liver, Nervous system, Prostate	SP	Present
120433590	DBI	acyl-CoA-binding protein isoform 3	8832	Ligand	Metabolism,Energy pathways	Receptor binding	Mitochondrion	Cytoplasm, Extracellular	Cerebellum, Semen, Hippocampus, Epidermis, Tear, Saliva, Leydig cell, Sebaceous gland, Sertoli cell, Sweat, Leukocyte, Spermatozoa, Prostate, Amygdala, Lacrimal gland	SP	Present
21361670	DBNL	drebrin-like protein isoform a	6588	Adapter molecule	Signal transduction	Kinase regulator activity	Actin cytoskeleton	Dendrite, Cytoplasm	Placenta, Heart, Testis, Leukocyte, Spleen, Ubiquitous, Skeletal muscle, Brain, Small intestine, Colon, Liver, Bone marrow, Uterus, Lung, Prostate, Kidney, Pancreas	ADF, CC, SH3	Present
16751921	DCD	dermcidin preproprotein	7363	Secreted polypeptide	Immune response	Molecular function unknown	Extracellular	Golgi apparatus	Semen, Tear, Sweat gland, Lacrimal gland, Skin, Plasma, Serum	SP	Present
19743852	DCN	decorin isoform d	501	Extracellular matrix protein	Cell growth and/or maintenance	Extracellular matrix structural constituent	Extracellular	-	Placenta, Aorta, Skin, Brain, Lung, Ligament, Cartilage, Muscle, Kidney	CC, SP, LRR	Present
7524354	DDAH2	N(G),N(G)-dimethylarginine dimethylaminohydrolase 2	9204	Enzyme: Hydrolase	Metabolism,Energy pathways	Hydrolase activity	Cytoplasm	-	Placenta, Testis, Pituitary gland, Vermiform appendix, Adrenal gland, Thyroid gland, Salivary gland, Leukocyte, Cerebral cortex, Thalamus, Temporal lobe, Lymph node, Mammary gland, Hippocampus, Medulla oblongata, Skeletal muscle, Urinary bladder, Subthalamic nucleus, Liver, Lung, Prostate, Caudate nucleus, Amygdala, Pancreas, Cerebellum, Substantia nigra, Spleen, Occipital lobe, Bone marrow, Sali…	-	Present
62420884	DDR2	discoidin domain-containing receptor 2	1868	Receptor tyrosine kinase	Transmembrane receptor protein tyrosine kinase signaling pathway	Transmembrane receptor protein tyrosine kinase activity	Plasma membrane	-	Placenta, Cornea, Urine, Skeletal muscle, Brain, Liver, Kidney	F58C, Tyr_Kinase, TM, SP	Present
62241024	DDX19B	ATP-dependent RNA helicase DDX19B isoform 2	5781	ATPase	Metabolism	ATPase activity	Cytoplasm, Nucleus	Nucleus	Testis, Ubiquitous	DEXDc, HELIC	Present
124248516	DEFA1B	neutrophil defensin 1	19030	Defensin	Immune response	Defense/immunity protein activity	-	-	Peripheral blood cell, Leukocyte	SP	Present
40548389	DKK3	dickkopf-related protein 3	5659	Ligand	Cell communication,Signal transduction	Lipid binding,Receptor binding	Extracellular	Cytoplasm	Placenta, Heart, Muscle, Spleen, Skeletal muscle, Brain, Lung, Liver, Nervous system, Kidney, Pancreas	CC, SP	Present
197927452	DNAH1	dynein heavy chain 1, axonemal	11790	Unclassified	Cell growth and/or maintenance	Molecular function unknown	Cytoskeleton	-	Cerebellum, Heart, Testis, Hippocampus, Substantia nigra, Spleen, Subthalamic nucleus, Amygdala, Brain, Placenta, Corpus callosum, Liver, Spinal cord, Fetus, Ovary, Thalamus, Caudate nucleus, Kidney, Pancreas	CC	Present
223555935	DNAH14	dynein heavy chain 14, axonemal isoform 1	19478	Motor protein	Microtubule-based process	Nucleotide binding	-	-	-	CC, AAA	Not_present
75677365	DNAH2	dynein heavy chain 2, axonemal	17214	ATPase	Biological_process unknown	ATPase activity	Cytoplasm	-	Cerebellum, Testis, Hippocampus, Substantia nigra, Trachea, Amygdala, Thalamus, Brain, Corpus callosum, Subthalamic nucleus, Spinal cord, Fetus, Caudate nucleus, Kidney, Liver	CC, AAA	Not_present
24308169	DNAH3	dynein heavy chain 3, axonemal	4513	Motor protein	Cell growth and/or maintenance	Motor activity	Cytoplasm	-	Brain, Testis, Trachea, Lung	CC, AAA	Present
19115954	DNAH5	dynein heavy chain 5, axonemal	4514	Motor protein	Cell growth and/or maintenance	Motor activity	Cytoplasm	Extracellular	Cerebellum, Caudate nucleus, Testis, Hippocampus, Substantia nigra, Trachea, Subthalamic nucleus, Amygdala, Brain, Corpus callosum, Lung, Liver, Spinal cord, Fetus, Ovary, Plasma, Thalamus, Kidney, Pancreas	CC, AAA	Present
4503355	DOCK1	dedicator of cytokinesis protein 1	3240	Guanine nucleotide exchange factor	Cell communication,Signal transduction	Guanyl-nucleotide exchange factor activity	Cytoplasm	Plasma membrane	Placenta, Heart, Testis, Spleen, Skeletal muscle, Brain, Small intestine, Lung, Liver, Colon, Ovary, Prostate, Kidney, Pancreas	CC, SH3	Present
375331941	DPP3	dipeptidyl peptidase 3 isoform 2	6012	Aminopeptidase	Protein metabolism	Aminopeptidase activity	Cytoplasm	-	Placenta, Semen, Fetus, Red blood cell, Leukocyte, Muscle, Neutrophil	-	Present
18765694	DPP4	dipeptidyl peptidase 4	2187	Protease	Protein metabolism	Peptidase activity	Plasma membrane	Extracellular	Semen, Cytotrophoblast, Plasma, Th(2) cell, Bronchus, Skeletal muscle, Jejunum, Liver, Ileum, Thymocyte, Duodenum, Placenta, Keratinocyte, Spleen, Tear, Natural killer cell, Lacrimal gland, Colon, Heart, Th(1) cell, Urine, Endometrium, Brain, Lymphocyte, Lung, Skin, Pancreas, Serum, Kidney	SP	Present
32307172	DPT	dermatopontin	510	Extracellular matrix protein	Cell growth and/or maintenance	Extracellular matrix structural constituent	Extracellular	-	Placenta, Heart, Urine, Skeletal muscle, Lung, Liver, Skin, Kidney, Pancreas	SP	Present
347543829	DPYSL2	dihydropyrimidinase-related protein 2 isoform 3	3914	Cytoskeletal associated protein	Cell communication,Signal transduction	Cytoskeletal protein binding	Cytoplasm	Microtubule, Nucleus	Placenta, Heart, Ubiquitous, Skeletal muscle, Brain, Lung, Leukocyte, Ovary, Kidney, Pancreas	-	Present
4826702	DSC1	desmocollin-1 isoform Dsc1b preproprotein	511	Adhesion molecule	Cell growth and/or maintenance	Cell adhesion molecule activity	Plasma membrane	Cytoplasmic vesicle, Extracellular	Hair follicle, Keratinocyte, Epidermis, Skin, Tongue, Serum	Cadherin, SP, TM	Present
13435366	DSC2	desmocollin-2 isoform Dsc2b preproprotein	512	Adhesion molecule	Cell growth and/or maintenance	Cell adhesion molecule activity	Plasma membrane	-	Lymph node, Cervix, Keratinocyte, Epidermis, Tear, Urine, Saliva, Blastocyst, Semen, Oesophagus, Lacrimal gland, Hair follicle, Plasma, Kidney, Cardiomyocyte	Cadherin, SP, TM	Present
119703744	DSG1	desmoglein-1 preproprotein	515	Cell junction protein	Cell growth and/or maintenance	Cell adhesion molecule activity	Plasma membrane	Extracellular	Hair follicle, Keratinocyte, Epidermis, Urine, Mammary epithelium, Tonsil, Saliva, Oesophagus, Skin, Tongue, Plasma, Serum	Cadherin, SP, TM	Present
116534898	DSG2	desmoglein-2 preproprotein	516	Adhesion molecule	Cell growth and/or maintenance	Cell adhesion molecule activity	Plasma membrane	Cytoplasm, Cytoskeleton, Nucleus	Tonsil, Urothelium, Thyroid gland, Salivary gland, Oesophagus, Myocardium, Plasma, Lymph node, Stomach, Spleen, Urinary bladder, Small intestine, Liver, Prostate, Duodenum, Hair follicle, Keratinocyte, Epidermis, Tongue, Fetus, Colon epithelium, Colon, Skin, Kidney, Cardiomyocyte	Cadherin, SP, TM	Present
58530842	DSP	desmoplakin isoform II	513	Cytoskeletal protein	Cell growth and/or maintenance	Structural constituent of cytoskeleton	Cytoplasm	Cytoskeleton, Nucleolus, Nucleus, Extracellular, Plasma membrane	Tear, Urine, Lacrimal gland, Skin, Plasma, Serum	CC, SPECTRIN, PLEC	Present
18087837	DTD2	probable D-tyrosyl-tRNA(Tyr) deacylase 2	-	-	-	-	-	-	-	-	Not_present
295842266	ECI1	enoyl-CoA delta isomerase 1, mitochondrial isoform 2	2628	Enzyme: Isomerase	Metabolism,Energy pathways	Isomerase activity	Mitochondrion	-	Placenta	-	Present
221316614	ECM1	extracellular matrix protein 1 isoform 1	3727	Extracellular matrix protein	Cell growth and/or maintenance	Extracellular matrix structural constituent	Extracellular	-	Semen, Testis, Tonsil, Dermis, Plasma, Intestine, Spleen, Liver, Lung, Prostate, Pancreas, Placenta, Hair follicle, Keratinocyte, Epidermis, Saliva, Basal cell, Ovary, Muscle, Bone, Heart, Colon, Skin, Kidney	SP	Present
24497601	EDF1	endothelial differentiation-related factor 1 isoform beta	9235	Transcription regulatory protein	Regulation of nucleobase, nucleoside, nucleotide and nucleic acid metabolism	Transcription regulator activity	Cytoplasm, Nucleus	Cytoplasm, Nucleus	Placenta, Heart, Fetus, Umbilical vein endothelial cell, Skeletal muscle, Brain, Lung, Liver, Kidney, Pancreas	-	Present
4503471	EEF1A1	elongation factor 1-alpha 1	559	Transcription regulatory protein	Regulation of cell cycle	Transcription regulator activity	Cytoplasm	Mitochondrion, Ribosome, Nucleolus, Nucleus	B Cell, Semen, Leukocyte, Tear, Monocyte, Saliva, Skeletal muscle, Islets of Langerhans, Lacrimal gland, Plasma, Neutrophil	-	Present
194239729	EEF1D	elongation factor 1-delta isoform 4	560	Guanine nucleotide exchange factor	Cell communication,Signal transduction	Guanyl-nucleotide exchange factor activity	Endoplasmic reticulum	Mitochondrion, Cytoplasm, Nucleus	Leukocyte, Tear, Saliva, Skin fibroblast, Lacrimal gland, Pituitary gland	CC	Present
4503483	EEF2	elongation factor 2	561	Translation regulatory protein	Protein metabolism,Translation	Translation regulator activity	Cytoplasm	Cytosol, Mitochondrion, Ribosome, Nucleolus, Nucleus	Semen, Granulosa lutein cell, Leukocyte, Tear, Urine, Saliva, Islets of Langerhans, Lacrimal gland, Skin, Plasma, Neutrophil	-	Present
14249254	EFCAB4B	EF-hand calcium-binding domain-containing protein 4B isoform c	10079	Unclassified	Biological_process unknown	Calcium ion binding,Molecular function unknown	-	-	-	CC, EF, RAB	Present
86788015	EFEMP1	EGF-containing fibulin-like extracellular matrix protein 1	3331	Extracellular matrix protein	Cell growth and/or maintenance	Extracellular matrix structural constituent	Extracellular	-	Placenta, Heart, Testis, Fetus, Spleen, Plasma, Urine, Skeletal muscle, Semen, Brain, Small intestine, Lung, Liver, Colon, Ovary, Prostate, Kidney, Pancreas	EGFL, SP, EGFCA	Present
20149675	EFHD2	EF-hand domain-containing protein D2	13266	Unclassified	Biological_process unknown	Molecular function unknown	Cytoplasm, Nucleus	-	Semen, Leukocyte, Neutrophil	CC, EF	Present
33239445	EIF3B	eukaryotic translation initiation factor 3 subunit B	6795	Translation regulatory protein	Protein metabolism	Translation regulator activity	Ribosome	Cytoplasm, Nucleus	Placenta, Heart, Testis, Mammary gland, Fetus, Melanocyte, Tear, Synovial membrane, Adipose tissue, Brain, Lung, Lacrimal gland, Hippocampus	RRM	Present
4503515	EIF3H	eukaryotic translation initiation factor 3 subunit H	4885	Translation regulatory protein	Protein metabolism,Translation	Translation regulator activity	Cytoplasm	Cytosol, Ribosome	-	JAB	Present
10092601	EIF4G3	eukaryotic translation initiation factor 4 gamma 3 isoform 3	6802	Translation regulatory protein	Protein metabolism	Translation regulator activity	Cytoplasm	-	Placenta, Heart, Testis, Fetus, Spleen, Ubiquitous, Leukocyte, Skeletal muscle, Brain, Small intestine, Lung, Liver, Colon, Ovary, Prostate, Kidney, Pancreas	CC, MIF4G	Present
4503549	ELANE	neutrophil elastase preproprotein	554	Serine protease	Protein metabolism	Serine-type peptidase activity	Cytoplasm	Zymogen granule, Extracellular, Plasma membrane	Leukocyte, Tear, Bone marrow, Monocyte, Lacrimal gland, Neutrophil, Pancreas	TRYPSIN, SP	Present
38348215	EMB	embigin	13271	Adhesion molecule	Cell growth and/or maintenance	Cell adhesion molecule activity	Plasma membrane	-	-	SP, TM, IG	Not_present
60498978	EMILIN2	EMILIN-2	9937	Extracellular matrix protein	Cell growth and/or maintenance	Extracellular matrix structural constituent	Extracellular	-	Lymph node, Heart, Testis, Fetus, Aorta, Semen, Bone marrow, Placenta, Small intestine, Lung, Spinal cord, Vermiform appendix, Leukocyte	CC, C1Q, SP	Present
4503571	ENO1	alpha-enolase isoform 1	1400	Enzyme: Hydratase	Metabolism,Energy pathways	Catalytic activity	Cytoplasm	Nucleus, Extracellular, Plasma membrane	Placenta, Semen, Ubiquitous, Tear, Urine, Saliva, Endometrium, Islets of Langerhans, Lacrimal gland, Leukocyte, Ovary, Plasma, Serum, Kidney, Neutrophil	-	Present
93204865	EPG5	ectopic P granules protein 5 homolog	11157	Unclassified	Biological_process unknown	Molecular function unknown	-	-	Cerebellum, Heart, Testis, Hippocampus, Substantia nigra, Spleen, Subthalamic nucleus, Skeletal muscle, Amygdala, Corpus callosum, Lung, Liver, Spinal cord, Fetus, Ovary, Caudate nucleus, Kidney, Pancreas	CC	Not_present
4758280	EPHA4	ephrin type-A receptor 4	3719	Receptor tyrosine kinase	Cell communication,Signal transduction	Transmembrane receptor protein tyrosine kinase activity	Plasma membrane	-	B Cell, Heart, Fetus, Bone marrow, Tonsil, Placenta, Brain, Platelet, Lung, Muscle, Kidney, Pancreas	Tyr_Kinase, TM, FN3, SP, SAM	Present
94818891	ERAP1	endoplasmic reticulum aminopeptidase 1 isoform b	6015	Aminopeptidase	Protein metabolism	Aminopeptidase activity	Endoplasmic reticulum	Mitochondrion, Cytoplasm	Semen, Spleen, Tear, Brain, Lacrimal gland, Ovary, Kidney	SP	Present
188528698	ERLEC1	endoplasmic reticulum lectin 1 isoform 3	10310	Unclassified	Biological_process unknown	Molecular function unknown	-	-	-	SP	Not_present
148664205	ESAM	endothelial cell-selective adhesion molecule	13280	Immunoglobulin	Immune response	Antigen binding	Integral to membrane	-	Urine, Coronary artery, Umbilical vein endothelial cell	IGC2, Ig_LIKE, SP, TM	Present
253970504	EWSR1	RNA-binding protein EWS isoform 4	592	RNA binding protein	Regulation of nucleobase, nucleoside, nucleotide and nucleic acid metabolism	RNA binding	Nucleus	Cytoplasm, Nucleolus, Plasma membrane	Placenta, Heart, Testis, Leukocyte, Fetus, Spleen, Ubiquitous, Lymphocyte, Monocyte, Skeletal muscle, Brain, Small intestine, Lung, Liver, Colon, Ovary, Prostate, Kidney, Pancreas	RRM, ZnF_RBZ	Present
21614499	EZR	ezrin	475	Anchor protein	Cell growth and/or maintenance	Cytoskeletal anchoring activity	Cytoplasm	Mitochondrion, Plasma membrane	Placenta, Semen, Eye, Tear, Urine, Lymphocyte, Monocyte, Endometrium, Brain, Lacrimal gland, Leukocyte, Nervous system, Neutrophil	CC, ERM, B41	Present
4503625	F10	coagulation factor X preproprotein	1966	Coagulation factor	Protein metabolism	Peptidase activity	Extracellular	-	Plasma, Liver, Blood	GLA, EGFL, SP, TRYPSIN, EGFCA	Present
4503627	F11	coagulation factor XI	7524	Coagulation factor	Protein metabolism	Catalytic activity	Plasma membrane	Extracellular	Bone marrow, Megakaryocyte, Platelet, Liver, Plasma, Kidney, Pancreas	TRYPSIN, APPLE	Present
145275213	F12	coagulation factor XII	1992	Coagulation factor	Protein metabolism	Peptidase activity	Extracellular	-	Cerebrospinal fluid, Urine, Liver, Plasma, Serum, Blood	FN2, FN1, SP, KRINGLE, TRYPSIN, EGF	Present
119395709	F13A1	coagulation factor XIII A chain	604	Coagulation factor	Metabolism,Energy pathways	Transferase activity	Extracellular	Cytoplasm, Nucleus	Placenta, Blood vessel, Leukocyte, Dendritic cell, Platelet, Blood, Plasma, Liver	TRANSGLUT, TGC	Present
110611237	F13B	coagulation factor XIII B chain	605	Coagulation factor	Protein metabolism	Transferase activity	Extracellular	Golgi apparatus, Endoplasmic reticulum	Serum, Plasma, Blood, Liver	SUSHI, SP	Present
4503635	F2	prothrombin preproprotein	1488	Coagulation factor	Protein metabolism	Peptidase activity	Extracellular	-	Mammary gland, Urine, Liver, Ovary, Plasma, Serum	GLA, TRYPSIN, KRINGLE, SP	Present
105990535	F5	coagulation factor V	1964	Coagulation factor	Protein metabolism	Metal ion binding	Extracellular	Golgi apparatus, Endoplasmic reticulum, Plasma membrane	Tear, Plasma, Liver, Lacrimal gland, Blood	F58C, SP	Present
4503649	F9	coagulation factor IX preproprotein	2385	Coagulation factor	Protein metabolism	Extracellular matrix binding	Extracellular	Golgi apparatus, Endoplasmic reticulum	Plasma, Blood	GLA, EGFL, SP, TRYPSIN, EGFCA	Present
4557581	FABP5	fatty acid-binding protein, epidermal	5524	Transport/cargo protein	Transport	Transporter activity	Cytoplasm	Endoplasmic reticulum	Semen, Testis, Intestine, Spleen, Skeletal muscle, Adipose tissue, Lens, Small intestine, Liver, Dermal microvascular endothelial cell, Colon, Prostate, Pancreas, Placenta, Keratinocyte, Epidermis, Stratum granulosum, Saliva, Ovary, Heart, Urine, Vascular endothelium, Brain, Lung, Umbilical cord, Skin, Stratum spinosum, Kidney	-	Present
4557587	FAH	fumarylacetoacetase	2040	Enzyme: Hydrolase	Metabolism,Energy pathways	Hydrolase activity	Cytoplasm	Extracellular	Red blood cell, Lymphocyte, Urine, Brain, Liver, Villus, Plasma, Kidney	-	Present
40254982	FAM107B	protein FAM107B	12575	Unclassified	Biological_process unknown	Molecular function unknown	-	-	-	-	Not_present
14149789	FAM186B	protein FAM186B	8535	Unclassified	Biological_process unknown	Molecular function unknown	-	-	-	CC	Not_present
190358493	FAM198B	protein FAM198B isoform 2	13194	Unclassified	Biological_process unknown	Molecular function unknown	-	-	-	-	Not_present
7661714	FAM3C	protein FAM3C	12270	Cytokine	Cell communication,Signal transduction	Cytokine activity	Extracellular	-	Placenta, Heart, Testis, Spleen, Urine, Skeletal muscle, Semen, Brain, Small intestine, Lung, Liver, Ovary, Prostate, Kidney, Pancreas	SP	Present
377520143	FAM49B	protein FAM49B	13313	Unclassified	Biological_process unknown	Molecular function unknown	-	-	Tear, Leukocyte, Saliva, Lacrimal gland, Monocyte	-	Present
38348390	FAM89A	protein FAM89A	11845	Unclassified	Biological_process unknown	Molecular function unknown	-	-	-	SP	Not_present
16933540	FAP	seprase	2674	Serine protease	Cell communication,Signal transduction	Serine-type peptidase activity	Plasma membrane	Cytoplasm	Fetus	CC, TM	Present
34734062	FBLN1	fibulin-1 isoform C	629	Extracellular matrix protein	Cell growth and/or maintenance	Extracellular matrix structural constituent	Extracellular	-	Cervix, Testis, Urothelium, Sweat gland, Hepatocyte, Syncytiotrophoblast, Spermatogonia, Pulmonary artery, Plasma, Blood, Epidermis, Osteoblast, Sertoli cell, Liver, Amnionic epithelial cell, Penis, Artery, Neutrophil, Osteoclast, Placenta, Umbilical cord, Cardiac muscle, Coronary artery, Spleen, Loop of Henle, Sebaceous gland, Alveolar macrophage, Adipocyte, Grey matter, Uterus, Ovary, Embryo, H…	ANATO, SP, EGF, EGFCA	Present
16579888	FBP1	fructose-1,6-bisphosphatase 1	1973	Enzyme: Hydrolase	Metabolism,Energy pathways	Hydrolase activity	Cytoplasm	-	Semen, Leukocyte, Tear, Urine, Lung, Liver, Muscle, Plasma, Lacrimal gland	-	Present
161333854	FBXL13	F-box/LRR-repeat protein 13 isoform 2	12364	Ubiquitin proteasome system protein	Protein metabolism	Ubiquitin-specific protease activity	-	-	-	LRR, F_BOX	Present
22748931	FBXL14	F-box/LRR-repeat protein 14	10949	Ubiquitin proteasome system protein	Protein metabolism	Ubiquitin-specific protease activity	-	-	-	LRR, F_BOX	Present
296531375	FBXL20	F-box/LRR-repeat protein 20 isoform 2	10951	Ubiquitin proteasome system protein	Protein metabolism	Ubiquitin-specific protease activity	-	-	-	LRR, F_BOX	Present
30795121	FBXW8	F-box/WD repeat-containing protein 8 isoform 2	16427	Ubiquitin proteasome system protein	Protein metabolism	Ubiquitin-specific protease activity	Golgi apparatus	-	-	WD40, F_BOX	Present
154146262	FCGBP	IgGFc-binding protein	10956	Unclassified	Immune response	Protein binding,Molecular function unknown	Extracellular	-	Placenta, Semen, Thyroid gland, Colon	VWD, SP	Present
50511936	FCGR2A	low affinity immunoglobulin gamma Fc region receptor II-a isoform 2	906	Cell surface receptor	Immune response	Receptor activity	Plasma membrane	-	Joints, Neutrophil, Macrophage	IGC2, TM, IG	Present
50511932	FCGR2B	low affinity immunoglobulin gamma Fc region receptor II-b isoform 2	6849	Cell surface receptor	Regulation of signal transduction	Transmembrane receptor protein tyrosine kinase activity	Plasma membrane	-	Placenta, B Cell, Leukocyte, Lymphocyte, Monocyte, T Cell	IGC2, TM	Not_present
189083842	FCGR3A	low affinity immunoglobulin gamma Fc region receptor III-A isoform d	903	Cell surface receptor	Immune response	Receptor activity	Plasma membrane	-	Leukocyte, Lymphocyte, Urine, Eosinophil, Plasma, Macrophage	TM, SP, IG	Present
132814489	FCGR3B	low affinity immunoglobulin gamma Fc region receptor III-B isoform 2	9951	Cell surface receptor	Immune response	Receptor activity	-	-	Keratinocyte, Neutrophil	SP, TM, IG	Present
27754778	FCN3	ficolin-3 isoform 2	5399	Adhesion molecule	Immune response	Cell adhesion molecule activity	Extracellular	-	Bile fluid, Bronchial epithelial cell, Hepatocyte, Lung, Liver, Plasma, Serum	SP, FBG	Present
28626504	FERMT3	fermitin family homolog 3 short form	7440	Unclassified,Cytoskeletal associated protein	Biological_process unknown,Cytoskeletal anchoring	Cytoskeletal anchoring activity,Molecular function unknown	Plasma membrane	Cytoplasm	Placenta, Heart, Testis, Leukocyte, Spleen, Plasma, Monocyte, Skeletal muscle, Brain, Small intestine, Lung, Liver, Colon, Ovary, Prostate, Kidney, Pancreas	PH	Present
58331240	FETUB	fetuin-B	9335	Secreted polypeptide	Biological_process unknown	Transporter activity	Extracellular	-	Placenta, Testis, Plasma, Liver, Serum	SP, CYSTATIN	Present
4503689	FGA	fibrinogen alpha chain isoform alpha-E preproprotein	619	Coagulation factor	Protein metabolism	Protein binding	Extracellular	-	Pituitary gland, Liver, Tear, Urine, Platelet, Blood, Leukocyte, Plasma, Serum, Lacrimal gland	CC, SP, FBG	Present
70906435	FGB	fibrinogen beta chain isoform 1 preproprotein	620	Coagulation factor	Protein metabolism	Protein binding	Extracellular	Endoplasmic reticulum	Leukocyte, Cerebrospinal fluid, Tear, Urine, Monocyte, Lacrimal gland, Plasma, Platelet, Lung, Blood, Ovary, Saliva, Serum, Liver	CC, SP, FBG	Present
70906437	FGG	fibrinogen gamma chain isoform gamma-A	621	Coagulation factor	Protein metabolism	Protein binding	Extracellular	Golgi apparatus	Blood vessel, Leukocyte, Tear, Bone marrow, Urine, Brain, Plasma, Platelet, Lung, Liver, Ovary, Saliva, Lacrimal gland	CC, SP, FBG	Present
5730075	FGL2	fibroleukin	16098	Extracellular matrix protein	Cell growth and/or maintenance	Extracellular matrix structural constituent	Extracellular	-	Lymphocyte, Small intestine, Urine, Ovary	CC, SP, FBG	Present
315139020	FKBP1A	peptidyl-prolyl cis-trans isomerase FKBP1A isoform b	1741	Enzyme: Isomerase	Cell communication,Signal transduction	Isomerase activity	Cytoplasm	Sarcoplasmic reticulum	Placenta, Leukocyte, Urine, Saliva, Brain, Lung, Liver, Neutrophil	-	Present
62122917	FLG2	filaggrin-2	11815	Calcium binding protein	Cell communication,Signal transduction	Calcium ion binding	Extracellular	-	Serum	EF, S_100	Present
116063573	FLNA	filamin-A isoform 1	2060	Structural protein,Anchor protein	Cell growth and/or maintenance	Cytoskeletal anchoring activity	Cytoplasm	Cytosol, Cell projection, Mitochondrion, Nucleus, Plasma membrane	Leukocyte, Tear, Neutrophil, Monocyte, Brain, Platelet, Lacrimal gland, Muscle, Bronchoalveolar fluid, Macrophage	IGFLMN, CH	Present
103472027	FLT4	vascular endothelial growth factor receptor 3 isoform 2	636	Receptor tyrosine kinase	Cell communication,Signal transduction	Transmembrane receptor protein tyrosine kinase activity	Plasma membrane	Cytoplasm	Placenta, Heart, Testis, Fetus, Lymph node, Spleen, Lung, Bone marrow, Endometrium, Brain, Colon, Liver, Skin, Cervix, Stomach, Ovary, Muscle, Prostate, Kidney, Pancreas	Tyr_Kinase, IGC2, SP, TM, IG	Present
16933542	FN1	fibronectin isoform 3 preproprotein	626	Extracellular matrix protein	Cell growth and/or maintenance	Extracellular matrix structural constituent	Nucleus, Extracellular	Endoplasmic reticulum	Semen, Tear, Urine, Monocyte, Lacrimal gland, Liver, Skin, Plasma, Serum, Macrophage	RGD, SP, FN3, FN2, FN1	Present
270265871	FREM3	FRAS1-related extracellular matrix protein 3	-	-	-	-	-	-	-	-	Not_present
5901956	FSTL1	follistatin-related protein 1	16120	Protease inhibitor	Protein metabolism	Protease inhibitor activity	Extracellular	-	Placenta, Heart, Testis, Ubiquitous, Spleen, Skeletal muscle, Semen, Small intestine, Lung, Liver, Ovary, Pancreas, Prostate, Kidney, Colon mucosa	CC, FOLN, KAZAL, SP, EF	Present
56682959	FTH1	ferritin heavy chain	615	Storage protein	Transport	Storage protein	Cytoplasm	-	Semen, Blood vessel, Tear, Brain, Liver, Nervous system, Lacrimal gland	-	Present
20149498	FTL	ferritin light chain	616	Storage protein	Transport	Storage protein	Cytoplasm	-	Neutrophil, Heart, Blood vessel, Eye, Semen, Urine, Monocyte, Brain, Blood, Macrophage, Plasma, Bone, Liver	-	Present
40068512	FUCA2	plasma alpha-L-fucosidase	649	Enzyme: Hydrolase	Metabolism,Energy pathways	Hydrolase activity	Lysosome	-	Semen, Urine, Liver	SP	Present
283135173	FUS	RNA-binding protein FUS isoform 3	660	RNA binding protein	RNA localization	Nucleocytoplasmic transporter activity	Nucleus	Mitochondrion, Cytoplasm, Nucleolus	Placenta, Heart, Testis, Spleen, Lymphocyte, Skeletal muscle, Brain, Small intestine, Lung, Liver, Colon, Ovary, Prostate, Kidney, Pancreas	RRM, ZnF_RBZ	Present
108773793	G6PD	glucose-6-phosphate 1-dehydrogenase isoform b	2377	Enzyme: Dehydrogenase	Metabolism,Energy pathways	Catalytic activity	Cytoplasm	Endoplasmic reticulum	Placenta, Leukocyte, Hematopoietic stem cell, Red blood cell, Blood, Neutrophil, Liver	-	Present
119393891	GAA	lysosomal alpha-glucosidase preproprotein	6006	Enzyme: Glucosidase	Metabolism,Energy pathways	Glucosidase activity	Lysosome	-	Semen, Heart, Spleen, Diaphragm, Urine, Brain, Lung, Liver, Muscle, Kidney	Trefoil, SP	Present
7669492	GAPDH	glyceraldehyde-3-phosphate dehydrogenase isoform 1	713	Enzyme: Dehydrogenase	Metabolism,Energy pathways	Catalytic activity	Cytoplasm	Mitochondrion, Nucleolus, Nucleus, Extracellular	Semen, Pituitary gland, Umbilical vein endothelial cell, Red blood cell, Myocardium, Leukocyte, Plasma, Ubiquitous, Endocardium, Skeletal muscle, Lens, Liver, Lung, Prostate, Placenta, Tear, Lacrimal gland, Ovary, Glomerulus, Heart, Bronchoalveolar fluid, Urine, Islets of Langerhans, Colon, Serum, Kidney, Neutrophil	-	Present
189458812	GBE1	1,4-alpha-glucan-branching enzyme	1985	Enzyme: Glycosyltransferase	Metabolism,Energy pathways	Transferase activity	-	-	Muscle, Leukocyte, Liver, Skin fibroblast	AMY	Present
32483410	GC	vitamin D-binding protein isoform 1	749	Transport/cargo protein	Transport	Transporter activity	Extracellular	Cytoplasm, Endosome, Plasma membrane	Saliva, Semen, Urine, Tear, Cytotrophoblast, Lymphocyte, Monocyte, Lacrimal gland, Plasma, Blood, Ovary, Pancreas, Neutrophil, Serum, Liver	Albumin, SP	Present
6912388	GCA	grancalcin	6122	Calcium binding protein	Cell communication,Signal transduction	Calcium ion binding	Cytoplasm	Plasma membrane	B Cell, Leukocyte, Bone marrow, Monocyte, T Cell, Saliva, Neutrophil, Macrophage	SP, EF	Present
54607053	GCN1L1	translational activator GCN1	16127	Translation regulatory protein	Protein metabolism	Translation regulator activity	Nucleolus	Nucleus	Placenta, Heart, Testis, Leukocyte, Spleen, Ubiquitous, Monocyte, Skeletal muscle, Serum, Brain, Small intestine, Lung, Liver, Colon, Ovary, Prostate, Thalamus, Kidney, Pancreas	CC, HR1	Present
4503971	GDI1	rab GDP dissociation inhibitor alpha	2114	GTPase activating protein	Cell communication,Signal transduction	GTPase activator activity	Cytoplasm	-	Placenta, Leukocyte, Saliva, Skeletal muscle, Brain, Lung, Liver, Nervous system, Plasma, Kidney, Pancreas	-	Present
169646441	GDI2	rab GDP dissociation inhibitor beta isoform 2	2863	Membrane transport protein	Transport	Auxiliary transport protein activity	Cytoplasm	Endoplasmic reticulum, Plasma membrane, Centrosome	Semen, Ubiquitous, Tear, Neutrophil, Saliva, Lacrimal gland, Leukocyte, Ovary, Plasma	SP	Present
13129018	GGCT	gamma-glutamylcyclotransferase isoform 1	12912	Unclassified	Biological_process unknown	Molecular function unknown	-	-	Semen, Urine	-	Present
4503987	GGH	gamma-glutamyl hydrolase	3299	Enzyme: Hydrolase	Metabolism,Energy pathways	Hydrolase activity	Lysosome	Extracellular, Plasma membrane	Semen, Plasma, Ubiquitous, Urine, Leukocyte	SP	Present
11641247	GLIPR2	Golgi-associated plant pathogenesis-related protein 1	6187	Unclassified	Biological_process unknown	Molecular function unknown	-	-	Placenta, Heart, Testis, Leukocyte, Spleen, Plasma, Urine, Skeletal muscle, Semen, Brain, Small intestine, Lung, Liver, Monocyte, Uterus, Colon, Prostate, Kidney, Pancreas	SCP	Present
217330598	GLOD4	glyoxalase domain-containing protein 4	12678	Unclassified	Biological_process unknown	Molecular function unknown	Mitochondrion	-	Placenta, Heart, Leukocyte, Semen, Tear, Lacrimal gland, Brain, Liver, Kidney, Pancreas	-	Present
119372310	GLRA1	glycine receptor subunit alpha-1 isoform 2	719	Extracellular ligand gated channel	Transport	Extracellular ligand-gated ion channel activity	Plasma membrane	-	Nervous system	SP, TM	Present
19923206	GLUL	glutamine synthetase	701	Enzyme: Aminotransferase	Metabolism,Energy pathways	Transaminase activity	Cytosol	-	Semen, Stomach, Cerebrospinal fluid, Tear, Urine, Saliva, Brain, Lung, Liver, Spinal cord, Serum, Lacrimal gland	-	Present
222831633	GLYATL3	glycine N-acyltransferase-like protein 3	19578	Unclassified	Biological_process unknown	Acyltransferase activity	-	-	-	-	Not_present
4758440	GMFG	glia maturation factor gamma	6821	Growth factor	Cell communication,Signal transduction	Growth factor activity	-	-	Placenta, Heart, Plasma, Lung, Leukocyte	ADF	Present
261878575	GNAI2	guanine nucleotide-binding protein G(i) subunit alpha-2 isoform 2	764	GTPase,G protein	Cell communication,Signal transduction	G-protein-coupled receptor binding,GTPase activity	Plasma membrane	Cytosol, Cytoplasm, Endoplasmic reticulum	Heart, Leukocyte, Hematopoietic stem cell, Monocyte, Adrenal gland, Brain, Thyroid gland, Platelet, Liver, Intestine, Neutrophil	-	Present
14249738	GNPTG	N-acetylglucosamine-1-phosphotransferase subunit gamma	6384	Enzyme: Phosphotransferase	Metabolism,Energy pathways	Catalytic activity	Golgi apparatus	Extracellular	Placenta, Heart, Semen, Tear, Skeletal muscle, Brain, Lung, Liver, Plasma, Serum, Lacrimal gland	CC, SP	Present
374532823	GOLGB1	Golgin subfamily B member 1 isoform 4	3933	Structural protein	Cell growth and/or maintenance	Structural molecule activity	Golgi apparatus	Mitochondrion, Extracellular	Plasma	CC, TM	Present
29550838	GOLM1	Golgi membrane protein 1	8428	Transport/cargo protein	Transport	Transporter activity	Golgi apparatus	-	Placenta, Testis, Pituitary gland, Semen, Vermiform appendix, Adrenal gland, Thyroid gland, Salivary gland, Cerebral cortex, Thalamus, Temporal lobe, Nucleus accumbens, Mammary gland, Stomach, Medulla oblongata, Colon epithelium, Skeletal muscle, Tear, Small intestine, Liver, Lung, Prostate, Caudate nucleus, Amygdala, Pancreas, Cerebellum, Substantia nigra, Spleen, Occipital lobe, Bone marrow, Sa…	CC, TM	Present
4504067	GOT1	aspartate aminotransferase, cytoplasmic	687	Enzyme: Aminotransferase	Metabolism,Energy pathways	Transaminase activity	Cytoplasm	Mitochondrion	Semen, Tear, Urine, Liver, Plasma, Serum, Lacrimal gland	-	Present
291190772	GP1BA	platelet glycoprotein Ib alpha chain	1976	Cell surface receptor	Cell communication,Signal transduction	Receptor activity	Plasma membrane	-	Plasma, Platelet, Urine, Hematopoietic stem cell	TM, SP, LRR	Present
18201905	GPI	glucose-6-phosphate isomerase isoform 2	1394	Enzyme: Isomerase	Metabolism,Energy pathways	Isomerase activity	Cytoplasm	Mitochondrion	Semen, Testis, Ubiquitous, Urine, Tear, Bone marrow, Saliva, Brain, Lacrimal gland, Red blood cell, Reticulocyte, Fetus, Leukocyte, Neutrophil	-	Present
29171717	GPLD1	phosphatidylinositol-glycan-specific phospholipase D isoform 1	3946	Enzyme: Phospholipase	Cell communication,Signal transduction	Phospholipase activity	Extracellular	-	Keratinocyte, Plasma, Serum, Liver	SP, INTA	Present
4505405	GPNMB	transmembrane glycoprotein NMB isoform b	5081	Unclassified,Integral membrane protein	Cell proliferation,Biological_process unknown,Cell communication,Signal transduction	Molecular function unknown	Plasma membrane	Endosome	Dendritic cell	SP, TM, PKD	Present
6006001	GPX3	glutathione peroxidase 3	11750	Enzyme: Peroxidase	Metabolism,Energy pathways	Peroxidase activity	Extracellular	-	Placenta, Heart, Mammary gland, Eye, Semen, Tear, Urine, Alveolar macrophage, Lens, Lung, Liver, Plasma, Kidney, Lacrimal gland	SP	Present
45359859	GRB2	growth factor receptor-bound protein 2 isoform 2	150	Adapter molecule	Apoptosis,Signal transduction,Regulation of cell cycle	Receptor signaling complex scaffold activity	Cytoplasm	Nucleus, Plasma membrane	Leukocyte, Ubiquitous	SH2, SH3	Present
4504151	GRN	granulins	733	Growth factor	Cell communication,Signal transduction	Growth factor activity	Extracellular	Cytoplasm	Semen, Testis, Leukocyte, Chondrocyte, Spleen, Bone marrow, Urine, Spermatid, Kidney	SP, GRAN	Present
38044288	GSN	gelsolin isoform b	674	Cytoskeletal protein	Cell growth and/or maintenance	Structural constituent of cytoskeleton	Extracellular	Mitochondrion, Cytoplasm, Cytoskeleton	Semen, Leukocyte, Adrenal gland, Collecting duct, Platelet, Plasma, Mammary gland, Skeletal muscle, Blood, Neutrophil, Liver, Placenta, Spleen, Tear, Saliva, Lacrimal gland, Heart, Fetus, Urine, Brain, Skin, Serum, Kidney	SP, GEL	Present
305410789	GSR	glutathione reductase, mitochondrial isoform 2	704	Enzyme: Reductase	Metabolism,Energy pathways	Catalytic activity	Mitochondrion	Cytoplasm	Placenta, Semen, Fetus, Epidermis, Tear, Red blood cell, Urine, Lens, Brain, Oesophagus, Lacrimal gland, Leukocyte, Neutrophil	SP	Present
300360534	GSTO1	glutathione S-transferase omega-1 isoform 3	10401	Enzyme: Glutathione transferase	Metabolism,Energy pathways	Glutathione transferase activity	Nucleus	Cytoplasm, Plasma membrane	Semen, Testis, Leukocyte, Cervix, Oesophagus, Plasma, Skeletal muscle, Small intestine, Liver, Colon, Bronchoalveolar fluid, Pancreas, Placenta, Spleen, Uterus, Ovary, Heart, Neutrophil, Brain, Lung, Prostate, Kidney	-	Present
4504183	GSTP1	glutathione S-transferase P	614	Enzyme: Glutathione transferase	Metabolism,Energy pathways	Glutathione transferase activity	Cytoplasm	Mitochondrion, Nucleus	Placenta, Heart, Leukocyte, Urine, Semen, Tear, Red blood cell, Saliva, Neutrophil, Bronchoalveolar fluid, Plasma, Islets of Langerhans, Oesophagus, Liver, Lung, Muscle, Prostate, Lacrimal gland	-	Present
144922725	GTF2E1	general transcription factor IIE subunit 1	1799	Transcription factor	Regulation of nucleobase, nucleoside, nucleotide and nucleic acid metabolism	Transcription factor activity	Nucleus	Kinetochore	Ubiquitous	-	Present
296040507	GYG1	glycogenin-1 isoform 3	6805	Unclassified	Metabolism,Energy pathways	Molecular function unknown	-	-	Placenta, Heart, Leukocyte, Skeletal muscle, Brain, Lung, Liver, Kidney, Pancreas	-	Present
4885371	H1F0	histone H1.0	819	DNA binding protein	Regulation of nucleobase, nucleoside, nucleotide and nucleic acid metabolism	DNA binding	Nucleus	Cytoplasm	Placenta, Myeloid stem cell, Leukocyte, Mast cell, Adipocyte, Preadipocyte	NLS, H15	Present
20336746	H2AFY	core histone macro-H2A.1 isoform 1	13624	DNA binding protein	Regulation of nucleobase, nucleoside, nucleotide and nucleic acid metabolism	DNA binding	Nucleus, Centrosome	Nucleus, Chromosome	Neutrophil, Leukocyte, Liver	H2A, A1pp	Present
188528667	H3F3C	histone H3.3C	18443	Unclassified,DNA binding protein	Biological_process unknown	Nucleic acid binding,Molecular function unknown	-	-	-	-	Not_present
52145310	H6PD	GDH/6PGL endoplasmic bifunctional protein	681	Enzyme: Dehydrogenase	Metabolism,Energy pathways	Catalytic activity	Endoplasmic reticulum	Cytoplasm	Placenta, Heart, Leukocyte, Spleen, Bone marrow, Saliva, Skeletal muscle, Brain, Small intestine, Colon, Liver, Embryo, Kidney	SP	Present
295054188	HABP2	hyaluronan-binding protein 2 isoform 2	4890	Serine protease	Protein metabolism	Serine-type peptidase activity	Extracellular	-	Plasma, Liver, Kidney, Pancreas	TRYPSIN, KRINGLE, SP, EGF	Present
94538320	HAGH	hydroxyacylglutathione hydrolase, mitochondrial isoform 2	731	Enzyme: Hydrolase	Metabolism,Energy pathways	Hydrolase activity	Cytoplasm	Mitochondrion	Semen, Testis, Mammary gland, Red blood cell, Skeletal muscle, Urinary bladder, Platelet, Liver, Neutrophil, Kidney	-	Present
4503053	HAPLN1	hyaluronan and proteoglycan link protein 1	275	Extracellular matrix protein	Cell growth and/or maintenance	Extracellular matrix structural constituent	Extracellular	-	Articular cartilage, Ovarian follicle, Fetus, Chondrocyte, Ligament	IGV, SP, LINK	Present
30102948	HAPLN3	hyaluronan and proteoglycan link protein 3	13629	Adhesion molecule	Cell communication,Signal transduction	Cell adhesion molecule activity	Extracellular	-	Cerebellum, Testis, Pituitary gland, Paracentral gyrus, Parietal lobe, Vermiform appendix, Adrenal gland, Thyroid gland, Salivary gland, Oesophagus, Ventricular septum, Ventricle, Thalamus, Temporal lobe, Lymph node, Nucleus accumbens, Mammary gland, Stomach, Medulla oblongata, Jejunum, Descending colon, Skeletal muscle, Small intestine, Liver, Ileum, Colon, Rectum, Prostate, Caudate nucleus, Amy…	SP, LINK, IG	Present
31377562	HAUS6	HAUS augmin-like complex subunit 6	13302	Unclassified	Biological_process unknown	Molecular function unknown	-	-	Cerebellum, Testis, Hippocampus, Substantia nigra, Spleen, Subthalamic nucleus, Skeletal muscle, Thalamus, Brain, Corpus callosum, Liver, Spinal cord, Fetus, Ovary, Caudate nucleus, Amygdala	CC	Not_present
4504349	HBB	hemoglobin subunit beta	786	Transport/cargo protein	Transport	Transporter activity	Extracellular	-	Fetus, Red blood cell, Saliva, Plasma, Leukocyte, Ovary, Bronchoalveolar fluid, Serum, Neutrophil	-	Present
167234422	HCLS1	hematopoietic lineage cell-specific protein	3199	Unclassified	Cell communication,Signal transduction	Molecular function unknown	Cytoplasm	Nucleus, Plasma membrane	Granulocyte, Myeloid stem cell, Leukocyte, Lymphocyte, Lymphoid stem cell, Bronchoalveolar fluid, Macrophage	CC, SH3, HS1_rep	Present
4758516	HDGF	hepatoma-derived growth factor isoform a	2079	Growth factor	Cell communication,Signal transduction	Growth factor activity	Nucleus	Cytoplasm, Extracellular	Placenta, Heart, Pituitary gland, Skeletal muscle, Brain, Lung, Liver, Leukocyte, Bronchoalveolar fluid, Kidney, Pancreas	PWWP, NLS	Present
14249158	HDGFRP2	hepatoma-derived growth factor-related protein 2 isoform 2	-	-	-	-	-	-	-	-	Not_present
55749742	HEATR5B	HEAT repeat-containing protein 5B	11145	Unclassified	Biological_process unknown	Molecular function unknown	-	-	Cerebellum, Heart, Testis, Hippocampus, Substantia nigra, Subthalamic nucleus, Skeletal muscle, Amygdala, Corpus callosum, Lung, Liver, Spinal cord, Fetus, Ovary, Prostate, Caudate nucleus, Kidney, Pancreas	SP	Not_present
7657603	HEBP2	heme-binding protein 2	9316	Unclassified	Biological_process unknown	Molecular function unknown	Cytoplasm	Nucleus	Placenta, Heart, Leukocyte, Spleen, Tear, Saliva, Skeletal muscle, Semen, Brain, Small intestine, Colon, Liver, Lung, Ubiquitous, Kidney, Lacrimal gland	-	Not_present
153792110	HEG1	protein HEG homolog 1	13644	Calcium binding protein	Cell communication,Signal transduction	Calcium ion binding	Integral to membrane	-	Cerebellum, Heart, Testis, Hippocampus, Substantia nigra, Spleen, Subthalamic nucleus, Skeletal muscle, Amygdala, Brain, Corpus callosum, Lung, Liver, Spinal cord, Fetus, Ovary, Thalamus, Caudate nucleus, Kidney, Pancreas	EGFL, TM, EGF, EGFCA	Present
148886707	HEPHL1	hephaestin-like protein 1	19426	Unclassified	Biological_process unknown	Molecular function unknown	-	-	-	SP, TM	Not_present
58533170	HGF	hepatocyte growth factor isoform 3	799	Growth factor	Cell communication,Signal transduction	Growth factor activity	Extracellular	Cytoplasm, Plasma membrane	Placenta, Hair follicle, Hippocampus, Decidua, Aorta, Tear, Plasma, Cornea, Endometrium, Skin fibroblast, Peripheral blood cell, Ovarian follicle, Lung, Liver, Lacrimal gland, Bone marrow, Kupffer cell, Neutrophil, Kidney, Prostate	KRINGLE, TRYPSIN, SP, PAN	Present
4504383	HGFAC	hepatocyte growth factor activator preproprotein	5184	Serine protease	Protein metabolism	Serine-type peptidase activity	Extracellular	-	Placenta, Plasma, Serum, Liver	FN2, FN1, SP, KRINGLE, TRYPSIN, EGF	Present
4885381	HIST1H1B	histone H1.5	821	DNA binding protein	Regulation of nucleobase, nucleoside, nucleotide and nucleic acid metabolism	DNA binding	Nucleus	Mitochondrion, Nucleolus	Testis, Leukocyte, Spleen, Urine, Monocyte, Plasma	H15	Present
4885375	HIST1H1C	histone H1.2	7514	DNA binding protein	Regulation of nucleobase, nucleoside, nucleotide and nucleic acid metabolism	DNA binding	Nucleus	Mitochondrion, Nucleolus	Plasma	H15	Present
4885377	HIST1H1D	histone H1.3	6764	DNA binding protein	Regulation of nucleobase, nucleoside, nucleotide and nucleic acid metabolism	DNA binding	Nucleus	Nucleolus	-	H15	Not_present
4885379	HIST1H1E	histone H1.4	7513	DNA binding protein	Regulation of nucleobase, nucleoside, nucleotide and nucleic acid metabolism	DNA binding	Nucleus	Nucleolus	Leukocyte, Plasma	H15	Present
10800144	HIST1H2AJ	histone cluster 1, H2aj	9102	DNA binding protein	Regulation of nucleobase, nucleoside, nucleotide and nucleic acid metabolism	DNA binding	Nucleus	Nucleolus	-	-	Not_present
10800138	HIST1H2BD	histone H2B type 1-D	7535	DNA binding protein	Chromosome organization and biogenesis (sensu Eukarya)	DNA binding	Nucleus	Nucleolus	-	H2B	Present
4504281	HIST1H3A	histone H3.1	4155	DNA binding protein	Regulation of nucleobase, nucleoside, nucleotide and nucleic acid metabolism	DNA binding	Nucleus	-	-	-	Not_present
4504301	HIST1H4A	histone H4	4157	DNA binding protein	Regulation of nucleobase, nucleoside, nucleotide and nucleic acid metabolism	DNA binding	Nucleus	-	-	-	Present
194097330	HK3	hexokinase-3	806	Enzyme: Phosphotransferase	Metabolism,Energy pathways	Catalytic activity	Cytoplasm	Extracellular	Granulocyte, Leukocyte, Spleen, Red blood cell, Lymphocyte, Urine, Lung, Liver, Monocyte	-	Present
24797067	HLA-A	HLA class I histocompatibility antigen, A-1 alpha chain	826	MHC complex protein	Immune response	MHC class I receptor activity,MHC class II receptor activity	Plasma membrane	Nucleus, Golgi apparatus, Endoplasmic reticulum, Extracellular	Pituitary gland, Trophoblast, Corneal epithelial cell, Serum, Monocyte, Lymphocyte, Cytotrophoblast, Islets of Langerhans, Skeletal muscle, Hepatocyte, Thyroid gland, Umbilical vein endothelial cell, Smooth muscle, Parathyroid, Gastric mucosa, Myocardium, Spermatozoa, Jejunum epithelium, Enterocyte, Corneal stromal cell	SP, IGC, TM	Present
17986001	HLA-B	major histocompatibility complex, class I, B	828	MHC complex protein	Immune response	MHC class I receptor activity,MHC class II receptor activity	Plasma membrane	Cytoplasm, Extracellular	Pituitary gland, Umbilical vein endothelial cell, Spleen, Bone marrow, Lymphocyte, Monocyte, Islets of Langerhans, Skeletal muscle, Hepatocyte, Thyroid gland, Parathyroid, Gastric mucosa, Myocardium, Spermatozoa, Longitudinal smooth muscle cell, Serum	SP, IGC, TM	Present
339882741	HLA-C	HLA class I histocompatibility antigen, Cw-1 alpha chain	829	MHC complex protein	Immune response	MHC class I receptor activity,MHC class II receptor activity	Plasma membrane	-	Pituitary gland, Trophoblast, Umbilical vein endothelial cell, Gastric mucosa, Cytotrophoblast, Islets of Langerhans, Skeletal muscle, Hepatocyte, Thyroid gland, Parathyroid, Myocardium, Fetus, Spermatozoa, Serum, Smooth muscle	SP, IGC, TM	Present
194688133	HMGB2	high mobility group protein B2	1229	Transcription regulatory protein	Regulation of nucleobase, nucleoside, nucleotide and nucleic acid metabolism	Transcription regulator activity	Nucleus	Mitochondrion, Cytoplasm, Nucleolus	Leukocyte, Ubiquitous	HMG	Present
196049380	HMGCR	3-hydroxy-3-methylglutaryl-Coenzyme A reductase isoform 2	836	Enzyme: Reductase	Metabolism,Energy pathways	Catalytic activity	Endoplasmic reticulum	Microsome, Extracellular, Peroxisome	Placenta, Granulocyte, Fetus, Umbilical vein endothelial cell, Lung fibroblast, Lymphocyte, Monocyte, Skin fibroblast, Liver, Ileum, Leukocyte, Plasma, Adrenal cortex, Macrophage	TM, SP	Present
48255933	HMGN1	non-histone chromosomal protein HMG-14	1231	Transcription regulatory protein	Regulation of nucleobase, nucleoside, nucleotide and nucleic acid metabolism	Transcription regulator activity	Nucleus	Nucleolus	Leukocyte, Ubiquitous	NLS	Present
5031749	HMGN2	non-histone chromosomal protein HMG-17	1230	Transcription regulatory protein	Regulation of nucleobase, nucleoside, nucleotide and nucleic acid metabolism	Transcription regulator activity	Nucleus	Cytoplasm	Plasma, Ubiquitous	NLS	Present
47834348	HMHA1	minor histocompatibility protein HA-1	3097	MHC complex protein	Immune response	MHC class I receptor activity,MHC class II receptor activity	Plasma membrane	-	Cervix, Testis, Leukocyte, Adrenal gland, Langerhans cell, Dendritic cell, Mammary gland, Intestine, Monocyte, Urinary bladder, Liver, Ileum, Thymocyte, Rectum, Prostate, Melanocyte, Cerebellum, Keratinocyte, Spleen, Uterus, Ovary, Muscle, Heart, Mast cell, Endometrium, Lung, Skin, Kidney	FCH, CC, C1, RHOGAP	Present
4504445	HNRNPA1	heterogeneous nuclear ribonucleoprotein A1 isoform a	1242	RNA binding protein	Regulation of nucleobase, nucleoside, nucleotide and nucleic acid metabolism	RNA binding	Nucleus	Mitochondrion, Cytoplasm, Nucleolus	Leukocyte, T Cell	RRM	Present
14043072	HNRNPA2B1	heterogeneous nuclear ribonucleoproteins A2/B1 isoform B1	2526	RNA binding protein,Ribonucleoprotein	Regulation of nucleobase, nucleoside, nucleotide and nucleic acid metabolism	RNA binding,Transcription factor binding	Nucleus	Mitochondrion, Cytoplasm, Nucleolus	Testis, Mammary gland, Fetus, Lung, Leukocyte, Ovary, Pancreas	RRM	Present
55956921	HNRNPAB	heterogeneous nuclear ribonucleoprotein A/B isoform b	4067	Ribonucleoprotein	Regulation of nucleobase, nucleoside, nucleotide and nucleic acid metabolism	MRNA binding	Nucleolus	Nucleus	Placenta, Heart, Testis, Intestine, Spleen, Lung, Saliva, Skeletal muscle, Brain, Colon, Liver, Leukocyte, Ovary, Prostate, Kidney, Pancreas	RRM	Present
14110414	HNRNPD	heterogeneous nuclear ribonucleoprotein D0 isoform c	3206	RNA binding protein	Regulation of nucleobase, nucleoside, nucleotide and nucleic acid metabolism	MRNA binding	Cytoplasm, Nucleus	Mitochondrion, Cytoplasm	Fetus, Ubiquitous, Tear, Lacrimal gland, Leukocyte, Bronchoalveolar fluid	RRM	Present
4826760	HNRNPF	heterogeneous nuclear ribonucleoprotein F	3023	Ribonucleoprotein	Regulation of nucleobase, nucleoside, nucleotide and nucleic acid metabolism	Ribonucleoprotein	Nucleus	Cytoplasm, Nucleolus	Heart, Testis, Ubiquitous, Parietal cell, Tear, Spleen, Saliva, Lacrimal gland, Adrenal gland, Brain, Thyroid gland, Lung, Liver, Skin, Leukocyte, Ovary, Prostate, Kidney, Pancreas	RRM	Present
14165435	HNRNPK	heterogeneous nuclear ribonucleoprotein K isoform b	2834	Ribonucleoprotein	Regulation of nucleobase, nucleoside, nucleotide and nucleic acid metabolism	Ribonucleoprotein	Nucleus	Mitochondrion, Cytoplasm, Nucleolus	Heart, Keratinocyte, Fetus, Brain, Monocyte, Skeletal muscle, Peripheral blood cell, Colon, Liver, Testis, Lung, Leukocyte, Bronchoalveolar fluid	NLS, KH, NES	Present
157412270	HNRNPM	heterogeneous nuclear ribonucleoprotein M isoform b	1188	Ribonucleoprotein	Regulation of nucleobase, nucleoside, nucleotide and nucleic acid metabolism	Ribonucleoprotein	Nucleoplasm, Nucleolus, Nucleus	Mitochondrion, Nucleus, Plasma membrane	Thyroid gland, Kupffer cell, Leukocyte	RRM	Present
14141161	HNRNPU	heterogeneous nuclear ribonucleoprotein U isoform b	4185	Ribonucleoprotein	Regulation of nucleobase, nucleoside, nucleotide and nucleic acid metabolism	RNA binding	Cytoplasm, Nucleus	Mitochondrion, Cytoplasm	Monocyte, Leukocyte	CC, NLS, SAP, SPRY	Present
7705415	HOOK1	protein Hook homolog 1	7428	Cytoskeletal associated protein	Cell growth and/or maintenance	Cytoskeletal protein binding	Cytoplasm	-	-	CC	Present
11321638	HOXC5	homeobox protein Hox-C5	859	Transcription factor	Regulation of nucleobase, nucleoside, nucleotide and nucleic acid metabolism	Transcription factor activity	Nucleus	-	-	HOX	Not_present
4826762	HP	haptoglobin isoform 1 preproprotein	772	Transport/cargo protein	Immune response	Transporter activity	Extracellular	-	Intestine, Tear, Neutrophil, Adipose tissue, Lung, Liver, Leukocyte, Plasma, Serum, Lacrimal gland	TRYPSIN, SUSHI, SP	Present
45580723	HPR	haptoglobin-related protein	773	Secreted polypeptide	Immune response	Molecular function unknown	Extracellular	-	Serum, Liver	SUSHI, SP, TRYPSIN	Present
4504483	HPRT1	hypoxanthine-guanine phosphoribosyltransferase	2388	Enzyme: Ribosyltransferase	Metabolism,Energy pathways	Catalytic activity	Cytoplasm	-	Semen, Leukocyte, Tear, Urine, Saliva, Brain, Lacrimal gland, Neutrophil	-	Present
261878505	HPSE2	heparanase-2 isoform 3	13669	Enzyme: Glycosidase	Metabolism,Energy pathways	Catalytic activity	Plasma membrane	-	Placenta, Testis, Thyroid gland, Salivary gland, Thalamus, Lymph node, Mammary gland, Hippocampus, Skeletal muscle, Small intestine, Lung, Prostate, Caudate nucleus, Amygdala, Pancreas, Cerebellum, Substantia nigra, Corpus callosum, Uterus, Stomach, Heart, Trachea, Brain, Colon, Kidney	TM	Not_present
11321561	HPX	hemopexin	793	Transport/cargo protein	Transport	Transporter activity	Extracellular	-	Semen, Dentate nucleus, Nuclei of accessory nerves, Cerebral cortex, Thalamus, Hippocampus, Plasma, Retina, Liver, Red nucleus, Pontine nucleus, Cerebrospinal fluid, Tear, Pyramidal cell, Saliva, Hypothalamus, Lacrimal gland, Cerebellar nuclei, Purkinje cell, Urine, Basal nucleus of Meynert, Brain, Cranial nerve, Spinal cord, Serum, Putamen	HX, SP	Present
4504489	HRG	histidine-rich glycoprotein	812	Adapter molecule	Apoptosis	Protein binding,Polysaccharide binding,Binding,Immunoglobulin binding,Metal ion binding,Complement binding	Extracellular	Plasma membrane	Serum, Saliva, Urine, Colostrum, Bronchoalveolar fluid, Platelet, Blood, Plasma, Milk, Smooth muscle, Liver	CC, SP, CYSTATIN	Present
57864582	HRNR	hornerin	17114	Unclassified	Biological_process unknown	Molecular function unknown	Plasma membrane	-	Vulva, Fetus, Epidermis, Tear, Urine, Lacrimal gland, Skin, Tongue, Plasma	SIS, S_100	Present
4504507	HSD3B1	3 beta-hydroxysteroid dehydrogenase/Delta 5--_4-isomerase type 1	4920	Enzyme: Isomerase	Metabolism,Energy pathways	Isomerase activity	Endoplasmic reticulum	Cytoplasm	Placenta, Mammary gland, Sebaceous gland, Pulmonary artery, Vascular endothelium, Skin, Prostate	SP, TM	Present
50312655	HSFY1	heat shock transcription factor, Y-linked isoform 1	11850	Transcription factor	Regulation of nucleobase, nucleoside, nucleotide and nucleic acid metabolism	Transcription factor activity	Nucleus	Cytoplasm	Spermatocyte, Testis, Leukocyte, Seminiferous tubule, Sertoli cell, Brain, Spermatogonia, Spermatid, Spermatozoa, Pancreas	HSF	Present
154146191	HSP90AA1	heat shock protein HSP 90-alpha isoform 2	777	Chaperone	Protein metabolism	Chaperone activity	Cytoplasm	Microtubule, Extracellular space, Mitochondrion, Nucleus, Cytoplasmic vesicle	Placenta, Semen, Ubiquitous, Peripheral blood cell, Tear, Monocyte, Saliva, Brain, Capillary endothelial cell, Lacrimal gland, Pituitary gland, Leukocyte	CC	Present
20149594	HSP90AB1	heat shock protein HSP 90-beta	6763	Chaperone	Cell communication,Signal transduction	Chaperone activity	Cytoplasm	Cytosol, Microtubule, Mitochondrion, Nucleolus, Nucleus	Semen, Islets of Langerhans, Leukocyte, Endometrium, Monocyte	CC	Present
4507677	HSP90B1	endoplasmin	1860	Heat shock protein	Protein metabolism	Heat shock protein activity	Endoplasmic reticulum	Mitochondrion, Cytosol	Semen, Leukocyte, Tear, Saliva, Urine, Islets of Langerhans, Lacrimal gland, Monocyte, Plasma	CC, SP	Present
167466173	HSPA1B	heat shock 70 kDa protein 1A/1B	6784	Chaperone	Protein metabolism	Chaperone activity	Cytoplasm	Nucleus	Spermatocyte, Semen, Testis, Spermatid, Tear, Saliva, Lacrimal gland	CC	Present
38327039	HSPA4	heat shock 70 kDa protein 4	9025	Chaperone	Protein metabolism	Chaperone activity	Cytoplasm, Golgi apparatus	Cell surface, Nucleus, Extracellular, Plasma membrane	Semen, Granulocyte, Leukocyte, Urine, Spleen, Tear, Plasma, Lymphocyte, Monocyte, Testis, Brain, Saliva, Small intestine, Colon, Lacrimal gland, Ovary, Prostate	CC, SP	Present
16507237	HSPA5	78 kDa glucose-regulated protein	682	Chaperone	Protein metabolism	Chaperone activity	Endoplasmic reticulum	Nucleolus, Cytoplasm, Mitochondrion, Cell surface, Endoplasmic reticulum lumen, Plasma membrane	Cerebellum, Semen, Leukocyte, Tear, Urine, Saliva, Islets of Langerhans, Parietal cortex, Caudate nucleus, Occipital cortex, Temporal cortex, Lacrimal gland, Frontal cortex, Ovary, Plasma, Thalamus, Pre B-lymphocyte, Neutrophil	CC, SP	Present
24234686	HSPA8	heat shock cognate 71 kDa protein isoform 2	7205	Heat shock protein	Protein metabolism	Heat shock protein activity	Cytoplasm, Nucleolus	Mitochondrion, Cytoplasm, Nucleus, Cytosol	Placenta, Heart, Leukocyte, Semen, Tear, Plasma, Trachea, Urine, Neutrophil, Brain, Islets of Langerhans, Lung, Liver, Bronchoalveolar fluid, Kidney, Lacrimal gland	CC, NLS, NES	Present
4504517	HSPB1	heat shock protein beta-1	9076	Chaperone	Protein metabolism	Chaperone activity	Cytoplasm	Microtubule, Nucleus, Plasma membrane	Semen, Tear, Saliva, Endometrium, Islets of Langerhans, Lacrimal gland, Ovary, Plasma	-	Present
126012571	HSPG2	basement membrane-specific heparan sulfate proteoglycan core protein	804	Extracellular matrix protein	Cell growth and/or maintenance	Extracellular matrix structural constituent	Extracellular	-	Hair follicle, Blood vessel, Semen, Tear, Urine, Dermis, Lacrimal gland, Colon, Plasma	LAMB, LDLA, EGFLAM, LAMG, SP, IGC2, SEA, EGF	Present
4506141	HTRA1	serine protease HTRA1	3725	Serine protease	Protein metabolism	Serine-type peptidase activity	Extracellular	-	Granulosa lutein cell, Smooth muscle, Urothelium, Sweat gland, Hepatocyte, Collecting duct, Thyroid gland, Salivary gland, Oesophagus, Myocardium, Ventricle, Lymph node, Jejunum, Atrial septum, Leydig cell, Ubiquitous, Fallopian tube, Rectum, Bronchus, Gall bladder epithelium, Skeletal muscle, Distal convoluted tubule, Vermiform appendix, Small intestine, Liver, Ileum, Colon, Macroglia, Large int…	SP, TRYPSIN, IB, KAZAL, PDZ	Present
5453832	HYOU1	hypoxia up-regulated protein 1	3448	Chaperone	Protein metabolism	Chaperone activity	Endoplasmic reticulum	Mitochondrion, Cytoplasm, Early endosome	Placenta, Heart, Leukocyte, Semen, Tear, Skeletal muscle, Lacrimal gland, Brain, Islets of Langerhans, Lung, Liver, Plasma, Kidney, Pancreas	SP	Present
167466198	ICAM1	intercellular adhesion molecule 1	996	Adhesion molecule	Cell communication,Signal transduction	Cell adhesion molecule activity	Plasma membrane	Cytoplasm, Perinuclear region, Extracellular	Choroid, Blood vessel, Retina, Intestine, Bone marrow, Lymphocyte, Cartilage, Urine, T Cell, Brain, Plasma, Eosinophil, Skin, Neutrophil, Cornea, Kidney, Bronchoalveolar fluid	Ig_LIKE, TM, SP, IG	Present
27477039	ICOSLG	ICOS ligand	5757	Ligand	Immune response	Receptor binding	Plasma membrane	-	Placenta, Testis, Leukocyte, Umbilical vein endothelial cell, Tonsil, Plasma, Lymph node, Monocyte, Skeletal muscle, Small intestine, Liver, Colon, Prostate, Macrophage, B Cell, Spleen, Bone marrow, T Cell, Ovary, Heart, Antigen presenting cell, Dendritic cell, Brain, Lung, Pancreas, Kidney	IGV, SP, IGC, TM, IG	Present
112789562	IFI16	gamma-interferon-inducible protein 16 isoform 2	969	Transcription regulatory protein	Regulation of cell growth	Transcription regulator activity	Nucleus	Nucleolus	Leukocyte, Hematopoietic stem cell	HIN	Present
46488937	IFNAR2	interferon alpha/beta receptor 2 isoform a	3850	Cell surface receptor	Cell communication,Signal transduction	Receptor activity	Plasma membrane	Extracellular	-	TM, SP	Not_present
19882241	IGDCC4	immunoglobulin superfamily DCC subclass member 4	11399	Cell surface receptor	Cell communication,Signal transduction	Receptor activity	Plasma membrane	-	Cerebellum, Heart, Testis, Hippocampus, Substantia nigra, Spleen, Subthalamic nucleus, Skeletal muscle, Thalamus, Brain, Serum, Corpus callosum, Lung, Amygdala, Spinal cord, Fetus, Ovary, Caudate nucleus, Kidney, Pancreas	IGC2, SP, FN3, TM, IG	Present
119964726	IGF2R	cation-independent mannose-6-phosphate receptor	928	Cell surface receptor	Cell communication,Signal transduction	Receptor activity	Plasma membrane	Cytoplasm, Nucleus	Placenta, Semen, Fetus, Tear, Pancreatic duct, Urine, Tooth, Adrenal gland, Brain, Islets of Langerhans, Pancreatic acinus, Lacrimal gland, Leukocyte, Plasma, Pancreas	TM, SP, FN2	Present
4826772	IGFALS	insulin-like growth factor-binding protein complex acid labile subunit isoform 2	3290	Unclassified	Cell communication,Signal transduction	Molecular function unknown	Extracellular	-	Plasma, Urine, Liver, Serum	SP, LRR	Present
55925576	IGFBP2	insulin-like growth factor-binding protein 2	898	Secreted polypeptide	Cell communication,Signal transduction	Growth factor activity	Extracellular	-	Placenta, Semen, Pituitary gland, Cerebrospinal fluid, Decidua, Bone, Plasma, Retina, Urine, Eye, Milk, Adrenal gland, Synovial fluid, Lung, Liver, Lymph, Fetus, Ovary, Prostate, Serum, Kidney	SP, THYRO, IB	Present
62243068	IGFBP3	insulin-like growth factor-binding protein 3 isoform b	899	Growth inhibitory factor	Apoptosis,Cell communication,Signal transduction	Growth factor binding	Extracellular	Cytoplasm, Nucleus	Semen, Trophoblast, Decidua, Myoblast, Plasma, Muscle, Peritoneal fluid, Synovial fluid, Liver, Amniotic fluid, Placenta, Keratinocyte, Cerebrospinal fluid, Ovary, Corpus luteum, Heart, Fetus, Urine, Vascular endothelium, Brain, Skin, Serum, Umbilical cord	NLS, SP, THYRO, IB	Present
62243290	IGFBP4	insulin-like growth factor-binding protein 4	900	Adhesion molecule	Cell communication,Signal transduction	Cell adhesion molecule activity	Extracellular	-	Placenta, Semen, Oviduct, Intestine, Chondrocyte, Bone cell, Plasma, Osteoblast, Adrenal gland, Hair follicle, Synovial fluid, Liver, Skin, Fetus, Ovary, Prostate, Serum, Kidney	SP, THYRO, IB	Present
10834982	IGFBP5	insulin-like growth factor-binding protein 5	901	Adhesion molecule	Cell communication,Signal transduction	Cell adhesion molecule activity	Extracellular	Cytoplasm, Nucleus	Placenta, Semen, Testis, Fetus, Osteoblast, Adrenal gland, Lung, Uterus, Ovary, Corpus luteum, Plasma, Serum, Bone	NLS, SP, THYRO, IB	Present
11321593	IGFBP6	insulin-like growth factor-binding protein 6	902	Adhesion molecule	Cell communication,Signal transduction	Cell adhesion molecule activity	Extracellular	-	Fetus, Cerebrospinal fluid, Urine, Osteoblast, Adrenal gland, Lung, Liver, Plasma, Serum	SP, THYRO, IB	Present
359465608	IGFBP7	insulin-like growth factor-binding protein 7 isoform 2	4183	Adhesion molecule	Cell communication,Signal transduction	Cell adhesion molecule activity	Extracellular	Cytoplasm, Plasma membrane	Ileum epithelium, Cervix, Testis, Leukocyte, Tonsil, Urothelium, Epididymis, Adrenal gland, Oesophagus epithelium, Salivary gland, Thyroid follicular cell, Parathyroid, Thyroid epithelial cell, Pituitary gland, Plasma, Gall bladder, Chorion, Vermiform appendix, Parietal cell, Bronchus, Monocyte, Skeletal muscle, Duodenum epithelium, Small intestine, Liver, Colon, Prostate, Pancreas, Placenta, Cor…	SP, KAZAL, IG, IB	Present
21489959	IGJ	immunoglobulin J chain	991	Immunoglobulin	Immune response	Antigen binding	Endoplasmic reticulum	Nucleus, Extracellular, Golgi apparatus	Semen, Mammary gland, Fetus, Plasma cell, Tear, Bone marrow, Saliva, Endometrium, Plasma, Salivary gland, Urine, Bronchoalveolar fluid	-	Present
13399298	IGLL1	immunoglobulin lambda-like polypeptide 1 isoform a	905	Immunoglobulin	Immune response	Molecular function unknown	Cytoplasm	-	Fetus, Bone marrow, Urine, Plasma, Pre B-lymphocyte, Bronchoalveolar fluid	IGC	Present
295986608	IGLL5	immunoglobulin lambda-like polypeptide 5 isoform 1	-	-	-	-	-	-	-	-	Not_present
19882209	IL1RAP	interleukin-1 receptor accessory protein isoform 2	4021	Cell surface receptor	Immune response	Receptor activity	Soluble fraction, Plasma membrane	-	Placenta, Heart, Testis, Mammary gland, Stomach, Urine, Spleen, Bone marrow, Trachea, Leukocyte, Endometrium, Semen, Small intestine, Colon, Liver, Uterus, Lung, Ovary, Prostate, Kidney	TM, SP, TIR, IG	Present
9665234	IL36G	interleukin-36 gamma	5707	Ligand	Cell communication,Signal transduction	Receptor binding	Cytoplasm	-	Placenta, Stomach, Urine, Oesophagus, Skin, Lung	IL1	Not_present
24234747	ILF2	interleukin enhancer-binding factor 2	4419	Transcription factor	Regulation of nucleobase, nucleoside, nucleotide and nucleic acid metabolism	Transcription factor activity	Nucleus	Cytoplasm, Nucleolus	Placenta, Neutrophil, Leukocyte, T Cell	-	Present
342307080	INPP5F	phosphatidylinositide phosphatase SAC2 isoform 2	11048	Lipid phosphatase	Cell communication,Signal transduction	Lipid phosphatase activity	-	-	Placenta, Testis, Leukocyte, Thalamus, Hippocampus, Skeletal muscle, Subthalamic nucleus, Liver, Colon, Caudate nucleus, Amygdala, Pancreas, Cerebellum, Substantia nigra, Spleen, Corpus callosum, Ubiquitous, Ovary, Small intestine, Heart, Fetus, Brain, Lung, Spinal cord, Kidney	CC	Not_present
4506787	IQGAP1	ras GTPase-activating-like protein IQGAP1	4541	GTPase activating protein	Cytoskeleton organization and biogenesis	GTPase activator activity	Cytoplasm, Nucleus	Mitochondrion, Nucleus, Golgi apparatus, Plasma membrane	Placenta, Semen, Keratinocyte, Leukocyte, Tear, Urine, Saliva, Colon, Liver, Monocyte, Neutrophil, Lacrimal gland	CC, WW, CH, IQ, RASGAP	Present
4504733	IRS4	insulin receptor substrate 4	4620	Adapter molecule	Cell communication,Signal transduction	Receptor signaling complex scaffold activity	Plasma membrane	Cytoplasm	Pituitary gland, Trachea, Brain, Thyroid gland, Spinal cord, Lymph, Myocyte	PH, PTBI	Present
56237029	ITGA5	integrin alpha-5	627	Cell surface receptor	Cell communication,Signal transduction	Receptor activity	Plasma membrane	-	Placenta, Testis, Intestine, Hematopoietic stem cell, Spleen, Lung, T Cell, Urinary bladder, Blood, Bone marrow, Salivary gland, Eosinophil, Liver, Skin, Uterus, Colon, Ovary, Kidney, Pancreas	SP, INTA, TM	Present
88501734	ITGAM	integrin alpha-M isoform 2	411	Cell surface receptor	Cell communication,Signal transduction	Receptor activity	Plasma membrane	-	Leukocyte, Hematopoietic stem cell, Tear, Saliva, Lymphocyte, Monocyte, Eosinophil, Lacrimal gland, Neutrophil, Kidney, Macrophage	SP, INTA, VWA, TM	Present
19743823	ITGB1	integrin beta-1 isoform 1A	628	Cell surface receptor	Immune cell migration,Cell communication	Receptor activity	Plasma membrane	Cell surface	Placenta, Heart, Muscle, Liver, Skin	PSI, SP, VWA, INTB, TM	Present
89191865	ITGB2	integrin beta-2	2506	Adhesion molecule	Cell communication,Signal transduction	Cell adhesion molecule activity	Plasma membrane	Mitochondrion	Saliva, Lymphocyte, Neutrophil, Leukocyte, Monocyte	EGF, TM, SP, VWA, PSI	Present
156119625	ITIH1	inter-alpha-trypsin inhibitor heavy chain H1 isoform a	927	Protease inhibitor	Protein metabolism	Protease inhibitor activity	Extracellular	-	Tear, Saliva, Liver, Plasma, Serum, Lacrimal gland	SP, VWA, VIT	Present
70778918	ITIH2	inter-alpha-trypsin inhibitor heavy chain H2	890	Protease inhibitor	Protein metabolism	Protease inhibitor activity	Extracellular	-	Tear, Bronchoalveolar fluid, Urine, Adrenal gland, Brain, Lung, Liver, Plasma, Serum, Kidney, Lacrimal gland	SP, VWA, VIT	Present
133925809	ITIH3	inter-alpha-trypsin inhibitor heavy chain H3 preproprotein	891	Protease inhibitor	Protein metabolism	Protease inhibitor activity	Extracellular	-	Plasma, Bronchoalveolar fluid, Lung, Liver, Serum	SP, VWA, VIT	Present
31542984	ITIH4	inter-alpha-trypsin inhibitor heavy chain H4 isoform 1	2781	Protease inhibitor	Protein metabolism	Protease inhibitor activity	Extracellular	-	Placenta, Heart, Tear, Skeletal muscle, Lacrimal gland, Brain, Lung, Liver, Plasma, Serum, Kidney, Pancreas	SP, VWA, VIT	Present
47717123	ITSN1	intersectin-1 isoform ITSN-l	3898	Adapter molecule	Signal transduction,Vesicle-mediated transport	Receptor signaling complex scaffold activity	Cytoplasm, Nucleus	Cytoplasmic vesicle, Endosome, Golgi apparatus, Cytosol, Axon, Dendrite, Caveola, Cell surface, Plasma membrane	Cerebellum, Testis, Cerebral cortex, Temporal lobe, Ubiquitous, Medulla oblongata, Blood, Skeletal muscle, Small intestine, Liver, Colon, Prostate, Pancreas, Placenta, Spleen, Occipital lobe, Frontal lobe, Ovary, Muscle, Heart, Fetus, Neuron, Brain, Lung, Kidney, Putamen	SH3, EH, RHOGEF, CC, C2, PH	Present
47157315	JAK3	tyrosine-protein kinase JAK3	2547	Tyrosine kinase	Cell communication,Signal transduction	Protein-tyrosine kinase activity	Cytoplasm	-	B Cell, Placenta, Testis, Intestine, Hematopoietic stem cell, Spleen, Bone marrow, Lymphocyte, Monocyte, T Cell, Lung, Liver, Ovary, Bronchoalveolar fluid, Kidney, Pancreas	Tyr_Kinase, SH2, JH5, JH7, JH6	Present
157502225	JAKMIP3	janus kinase and microtubule-interacting protein 3	12574	Unclassified	Biological_process unknown	Molecular function unknown	Integral to membrane	-	-	-	Not_present
289547556	JMY	junction-mediating and -regulatory protein	5045	Transcription regulatory protein	Regulation of nucleobase, nucleoside, nucleotide and nucleic acid metabolism	Transcription regulator activity	Nucleus	-	Lymphocyte	CC, WH2	Not_present
12056468	JUP	junction plakoglobin	1414	Adhesion molecule	Cell communication,Signal transduction	Cell adhesion molecule activity	Cytoplasm	Nucleolus, Cell junction, Nucleus, Cytoskeleton, Extracellular, Plasma membrane	Heart, Tear, Mammary epithelium, Urine, Lacrimal gland, Skin, Plasma, Serum	ARM	Present
24497460	KCNC3	potassium voltage-gated channel subfamily C member 3	8886	Voltage gated channel	Transport	Voltage-gated ion channel activity	Plasma membrane	-	Lung	TM, BTB	Present
19923973	KCTD12	BTB/POZ domain-containing protein KCTD12	11060	Ion channel	Transport	Ion channel activity	Cytoplasm	-	Cerebellum, Lymph node, Fetus, Heart, Monocyte, Skeletal muscle, Cochlea, Brain, Lung, Cerebrum, Spinal cord, Plasma, Kidney, Liver	BTB	Present
30578412	KCTD13	BTB/POZ domain-containing adapter for CUL3-mediated RhoA degradation protein 1	12339	DNA binding protein	Regulation of nucleobase, nucleoside, nucleotide and nucleic acid metabolism	DNA binding	Nucleus	-	Placenta, Leukocyte, Spleen, Small intestine, Colon, Liver, Lung, Kidney	BTB	Present
38638698	KIAA1199	protein KIAA1199	10519	Unclassified	Biological_process unknown	Molecular function unknown	Cytoplasm	-	Cerebellum, Hippocampus, Testis, Fetus, Substantia nigra, Subthalamic nucleus, Thalamus, Cochlea, Brain, Corpus callosum, Vestibule, Amygdala, Spinal cord, Lung, Ovary, Prostate, Caudate nucleus, Kidney, Pancreas	SP	Present
302129637	KIAA1549L	UPF0606 protein C11orf41	-	-	-	-	-	-	-	-	Not_present
41393563	KIF1B	kinesin-like protein KIF1B isoform b	5818	Motor protein	Cell growth and/or maintenance	Motor activity	Cytoplasmic vesicle	Mitochondrion, Microtubule, Cytoplasm	Placenta, Testis, Thalamus, Hippocampus, Skeletal muscle, Subthalamic nucleus, Liver, Colon, Prostate, Caudate nucleus, Amygdala, Pancreas, Cerebellum, Substantia nigra, Spleen, Corpus callosum, Ovary, Small intestine, Heart, Fetus, Bronchoalveolar fluid, Brain, Lung, Spinal cord, Kidney	CC, PH, FHA, KISC	Present
78191798	KLKB1	plasma kallikrein preproprotein	1971	Serine protease	Protein metabolism	Serine-type peptidase activity	Extracellular	-	Testis, Leukocyte, Adrenal gland, Pituitary gland, Cerebral cortex, Thalamus, Hippocampus, Medulla oblongata, Plasma, Skeletal muscle, Hepatocyte, Ependymal cell, Liver, Colon, Neutrophil, Pancreas, Placenta, Spleen, Hypothalamus, Ovary, Small intestine, Heart, Fetus, Trachea, Pulmonary artery, Brain, Lung, Spinal cord, Serum, Kidney	TRYPSIN, SP, PAN	Present
4504893	KNG1	kininogen-1 isoform 2	1970	Coagulation factor	Protein metabolism	Protease inhibitor activity	Extracellular	-	Placenta, Fetus, Umbilical vein endothelial cell, Glomerular mesangial cell, Collecting duct, Loop of Henle, Urine, Serum, Bowmann's capsule, Distal convoluted tubule, Platelet, Liver, Proximal convoluted tubule, Plasma, Glomerulus, Kidney, Podocyte	SP, CYSTATIN	Present
19923142	KPNB1	importin subunit beta-1	4114	Transport/cargo protein	Transport	Transporter activity	Cytoplasm	Mitochondrion, Nucleus, Extracellular, Centrosome	Semen, Leukocyte, Tear, Neutrophil, Saliva, Lacrimal gland, Plasma	IBN_NT, ARM	Present
119395750	KRT1	keratin, type II cytoskeletal 1	763	Structural protein	Cell growth and/or maintenance	Structural molecule activity	Plasma membrane	Cytoskeleton	Semen, Keratinocyte, Umbilical vein endothelial cell, Urine, Saliva, Endometrium, Monocyte, Ovary, Prostate, Serum	CC	Present
195972866	KRT10	keratin, type I cytoskeletal 10	1021	Structural protein	Cell growth and/or maintenance	Structural molecule activity	Cytoplasm	Cytoskeleton, Nucleolus	Semen, Monocyte, Urine, Saliva, Islets of Langerhans, Skin, Ovary, Serum	CC	Present
15431310	KRT14	keratin, type I cytoskeletal 14	1017	Cytoskeletal protein	Cell growth and/or maintenance	Structural constituent of cytoskeleton	Cytoplasm	-	Hair, Oesophagus, Skin, Tongue, Plasma, Serum	CC	Present
24430192	KRT16	keratin, type I cytoskeletal 16	1018	Cytoskeletal protein	Cell growth and/or maintenance	Structural constituent of cytoskeleton	Cytoplasm	-	Semen, Saliva, Hair, Oesophagus, Skin, Tongue, Plasma, Serum	CC	Present
47132620	KRT2	keratin, type II cytoskeletal 2 epidermal	2560	Cytoskeletal associated protein	Cell growth and/or maintenance	Cytoskeletal protein binding	Cytoplasm	Cytoskeleton	Semen, Leukocyte, Urine, Monocyte, Skin, Plasma	CC	Present
119395754	KRT5	keratin, type II cytoskeletal 5	1010	Structural protein	Cell growth and/or maintenance	Structural molecule activity	Cytoplasm	Nucleus	Semen, Hematopoietic stem cell, Epidermis, Saliva, Plasma, Serum	CC	Present
5031839	KRT6A	keratin, type II cytoskeletal 6A	1011	Structural protein	Cell growth and/or maintenance	Structural molecule activity	Cytoplasm	-	Plasma, Serum, Skin	CC	Present
119703753	KRT6B	keratin, type II cytoskeletal 6B	1012	Structural protein	Cell growth and/or maintenance	Structural molecule activity	Cytoplasm	-	Saliva, Serum, Skin	CC	Present
148612803	KRT74	keratin, type II cytoskeletal 74	10504	Cytoskeletal protein	Cell growth and/or maintenance	Structural constituent of cytoskeleton	-	-	Hair follicle	CC	Present
194018511	KRT77	keratin, type II cytoskeletal 1b	13934	Structural protein	Cell growth and/or maintenance	Structural molecule activity	-	-	Plasma	CC, SPECTRIN	Present
55956899	KRT9	keratin, type I cytoskeletal 9	6351	Structural protein	Cell growth and/or maintenance	Structural molecule activity	Cytoplasm	Cytoskeleton	Semen, Epidermis, Urine, Saliva, Islets of Langerhans, Monocyte, Serum	CC	Present
11231177	LAIR1	leukocyte-associated immunoglobulin-like receptor 1 isoform b	4292	Cell surface receptor,Immunoglobulin	Cell communication,Signal transduction,Regulation of immune response	Receptor activity	Plasma membrane	-	B Cell, Leukocyte, Bone marrow, Tonsil, Monocyte, Dendritic cell, T Cell, Fetus, Macrophage	SP, TM, IG	Present
21264602	LAMA5	laminin subunit alpha-5	3020	Adhesion molecule	Cell growth and/or maintenance	Cell adhesion molecule activity	Extracellular	Cytoplasm, Plasma membrane	Placenta, Heart, Blood vessel, Semen, Bone marrow, Cornea, Lung, Liver, Skin, Muscle, Bronchoalveolar fluid, Kidney, Pancreas	LAMB, EGFLAM, LAMG, CC, LAMNT, SP	Present
167614504	LAMB1	laminin subunit beta-1	1029	Extracellular matrix protein	Cell growth and/or maintenance	Extracellular matrix structural constituent	Extracellular	-	Placenta, Blood vessel, Muscle, Intestine, Bone marrow, Urine, Thyroid gland, Skin, Nervous system, Kidney	CC, LAMNT, EGFLAM, SP	Present
145309326	LAMC1	laminin subunit gamma-1	1030	Extracellular matrix protein	Cell growth and/or maintenance	Extracellular matrix structural constituent	Extracellular	Plasma membrane	Semen, Ubiquitous, Urine, Skin fibroblast, Lung, Bronchoalveolar fluid	LAMB, LAMNT, EGFLAM, SP, CC	Present
41393561	LAP3	cytosol aminopeptidase	7516	Aminopeptidase	Protein metabolism	Aminopeptidase activity	Cytoplasm	-	Tear, Semen, Ovary, Liver, Lacrimal gland	-	Present
5453710	LASP1	LIM and SH3 domain protein 1	4229	Cytoskeletal associated protein	Signal transduction,Cytoskeleton organization and biogenesis,Regulation of signal transduction	Cytoskeletal protein binding	Focal adhesion	Cytosol, Cytoskeleton	Heart, Ubiquitous, Umbilical vein endothelial cell, Bronchoalveolar fluid, Plasma, Brain, Islets of Langerhans, Platelet, Lung, Smooth muscle, Fetus, Leukocyte, Prostate, Kidney, Liver	LIM, SH3, NEBULIN	Present
126507091	LATS2	serine/threonine-protein kinase LATS2	7277	Serine/threonine kinase	Cell communication,Signal transduction	Protein serine/threonine kinase activity	Centrosome	Cytoplasm	Testis, Leukocyte, Adrenal gland, Thyroid gland, Lymph node, Stomach, Skeletal muscle, Small intestine, Liver, Colon, Prostate, Pancreas, Placenta, Spleen, Bone marrow, Ovary, Muscle, Heart, Trachea, Brain, Lung, Spinal cord, Kidney	S_T_kinase, UBA	Present
31652249	LBP	lipopolysaccharide-binding protein	7175	Secreted polypeptide	Immune response	Polysaccharide binding	Extracellular	Plasma membrane	Lung, Plasma, Serum, Milk, Liver	SP	Present
4557892	LCAT	phosphatidylcholine-sterol acyltransferase	6098	Enzyme: Acyltransferase	Metabolism,Energy pathways	Acyltransferase activity	Extracellular	-	Plasma, Liver, Cerebrospinal fluid	SP, TM	Present
4504963	LCN1	lipocalin-1 isoform 1	1059	Transport/cargo protein	Transport	Transporter activity	Extracellular	-	Semen, Pituitary gland, Tear, Plasma, Saliva, Salivary gland, Lung, Lacrimal gland, Skin, Eye, Prostate	SP	Present
38455402	LCN2	neutrophil gelatinase-associated lipocalin	2551	Transport/cargo protein	Transport	Transporter activity	Extracellular	Secretory granule	Semen, Testis, Leukocyte, Adrenal gland, Thyroid gland, Salivary gland, Pituitary gland, Plasma, Lymph node, Mammary gland, Stomach, Bronchus, Tear, Subthalamic nucleus, Liver, Lung, Prostate, Pancreas, Placenta, Spleen, Occipital lobe, Bone marrow, Saliva, Lacrimal gland, Uterus, Ovary, Small intestine, Heart, Granulocyte, Myeloid stem cell, Fetus, Aorta, Neutrophil, Trachea, Urine, Colon, Skin,…	SP	Present
167614506	LCP1	plastin-2	1082	Calcium binding protein	Cell communication,Signal transduction	Calcium ion binding	Cytoplasm	Mitochondrion	Lymph node, Semen, Leukocyte, Spleen, Tear, Urine, Saliva, T Cell, Plasma, Lacrimal gland, Monocyte, Neutrophil	CH, EF	Present
5031857	LDHA	L-lactate dehydrogenase A chain isoform 1	1025	Enzyme: Dehydrogenase	Metabolism,Energy pathways	Catalytic activity	Cytoplasm	Cytosol, Nucleolus	Neutrophil, Semen, Testis, Mammary gland, Stomach, Spleen, Tear, Red blood cell, Parotid gland, Saliva, Skeletal muscle, Lung, Leukocyte, Colon, Liver, Oesophagus, Ovary, Muscle, Plasma, Kidney, Lacrimal gland	-	Present
4557032	LDHB	L-lactate dehydrogenase B chain	1026	Enzyme: Dehydrogenase	Metabolism,Energy pathways	Catalytic activity	Cytoplasm	-	Semen, Heart, Testis, Mammary gland, Stomach, Urine, Spleen, Tear, Lung, Parotid gland, Saliva, Skeletal muscle, Oesophagus, Liver, Colon, Ovary, Neutrophil, Plasma, Leukocyte, Lacrimal gland	-	Present
59806345	LECT2	leukocyte cell-derived chemotaxin-2	4196	Growth factor	Immune response	Growth factor activity	Extracellular	Cytoplasm	Cardiac muscle, Fetus, Chondrocyte, Vascular endothelial cell, Monocyte, Sebaceous gland, Osteoblast, Adipocyte, Hepatocyte, Sweat, Liver, Parathyroid, Gastrointestinal Tract, Skeletal muscle, Smooth muscle, Cerebrum	SP	Present
4504981	LGALS1	galectin-1	1040	Ligand	Immune response	Receptor binding	Extracellular	Cytoplasm, Nucleus, Plasma membrane	Bone marrow stromal cell, Placenta, Leukocyte, Corneal epithelial cell, Vascular endothelial cell, Urine, Skeletal muscle, Renal tubular epithelium, Sertoli cell, Nasal tissue epithelial cell, Thymic epithelial cell, Skin, Ovary, Smooth muscle, Pancreas	-	Present
294345475	LGALS3	galectin-3 isoform 2	1090	Transcription regulatory protein	Regulation of nucleobase, nucleoside, nucleotide and nucleic acid metabolism	Transcription regulator activity	Cytoplasm	Mitochondrion, Nucleus, Extracellular	Eye, Neutrophil, Saliva, Monocyte, Colon, Skin, Fetus, Leukocyte, Pancreas, Plasma, Macrophage	GLECT	Present
5031863	LGALS3BP	galectin-3-binding protein	2796	Extracellular matrix protein	Immune response	Extracellular matrix structural constituent	Extracellular	-	Semen, Adrenal gland, Uterine myometrium, Plasma, Mammary gland, Stomach, Monocyte, Skeletal muscle, Urinary bladder, Small intestine, Liver, Lung, Duodenum, Placenta, Spleen, Tear, Bone marrow, Saliva, Lacrimal gland, Ovary, Fetus, Urine, Serum, Brain, Colon, Pancreas, Milk, Kidney	SR, SP	Present
4826816	LGI1	leucine-rich glioma-inactivated protein 1	5216	Unclassified	Biological_process unknown	Molecular function unknown	-	-	Brain, Muscle, Nervous system	LRR, SP	Present
62912474	LGR6	leucine-rich repeat-containing G-protein coupled receptor 6 isoform 3	5974	G protein coupled receptor	Cell communication,Signal transduction	G-protein coupled receptor activity	Plasma membrane	-	Ovary, Testis	LRR, SP, TM	Present
289547631	LILRA3	leukocyte immunoglobulin-like receptor subfamily A member 3 isoform 1	10382	Secreted polypeptide	Immune response	Receptor activity	Extracellular	-	B Cell, Lung, Monocyte, Natural killer cell	IGC2, SP	Present
116488411	LILRB1	leukocyte immunoglobulin-like receptor subfamily B member 1 isoform 1	7273	Immunoglobulin	Immune response	Antigen binding	Plasma membrane	-	B Cell, Monocyte, T Cell, Natural killer cell	SP, TM, IG	Present
125988398	LILRB2	leukocyte immunoglobulin-like receptor subfamily B member 2 isoform 2	11994	Cell surface receptor	Immune response	Receptor activity	Plasma membrane	-	B Cell, Leukocyte, Monocyte, Dendritic cell, Natural killer cell, Macrophage	SP, TM, IG	Present
5031875	LMNA	lamin isoform C	1035	Structural protein	Cell growth and/or maintenance	Structural molecule activity	Cytoplasm, Nucleus	Cytoplasm, Nucleolus	Placenta, Heart, Testis, Ubiquitous, Spleen, Skeletal muscle, Adipose tissue, Brain, Lung, Liver, Skin, Leukocyte, Ovary, Pancreas, Kidney, Macrophage	CC, NLS	Present
5031877	LMNB1	lamin-B1 isoform 1	1036	Structural protein	Cell growth and/or maintenance	Structural molecule activity	Nucleus	Mitochondrion, Cytoplasm, Nucleolus, Nuclear membrane	Placenta, Heart, Leukocyte, Saliva, Urine, Lung, Liver, Monocyte, Muscle, Kidney, Pancreas	CC, NLS	Present
341914425	LOC100130100	PREDICTED: ig kappa chain V-I region Walker-like	-	-	-	-	-	-	-	-	Not_present
341914860	LOC100130811	PREDICTED: ig heavy chain V-I region V35-like	-	-	-	-	-	-	-	-	Not_present
341914926	LOC100134256	PREDICTED: ig heavy chain V-III region VH26-like	-	-	-	-	-	-	-	-	Not_present
341915168	LOC100287723	PREDICTED: ig kappa chain V-I region Walker-like	-	-	-	-	-	-	-	-	Not_present
341915773	LOC100289290	PREDICTED: ig heavy chain V-III region VH26-like	-	-	-	-	-	-	-	-	Not_present
341914862	LOC100291917	PREDICTED: hypothetical protein LOC100291917	-	-	-	-	-	-	-	-	Not_present
341914924	LOC100293211	PREDICTED: ig heavy chain V-III region VH26-like	-	-	-	-	-	-	-	-	Not_present
310118685	LOC100506032	PREDICTED: neuroblastoma breakpoint family member 21-like isoform 14	-	-	-	-	-	-	-	-	Not_present
341914916	LOC100507714	PREDICTED: HLA class II histocompatibility antigen, DRB1-9 beta chain-like isoform 2	-	-	-	-	-	-	-	-	Not_present
341915156	LOC100652743	PREDICTED: ig kappa chain V-III region VH-like	-	-	-	-	-	-	-	-	Not_present
341915775	LOC100652818	PREDICTED: ig heavy chain V-I region V35-like	-	-	-	-	-	-	-	-	Not_present
341915493	LOC100652938	PREDICTED: macrophage mannose receptor 1-like	-	-	-	-	-	-	-	-	Not_present
341914721	LOC100652970	PREDICTED: putative IQ and AAA domain-containing protein 1-like	-	-	-	-	-	-	-	-	Not_present
341914912	LOC100653070	PREDICTED: leukocyte immunoglobulin-like receptor subfamily A member 3-like, partial	-	-	-	-	-	-	-	-	Not_present
341913933	LOC100653084	PREDICTED: hypothetical protein LOC100653084	-	-	-	-	-	-	-	-	Not_present
341914409	LOC100653210	PREDICTED: ig kappa chain V-III region VG-like	-	-	-	-	-	-	-	-	Not_present
341914304	LOC100653231	PREDICTED: signal-regulatory protein beta-1-like	-	-	-	-	-	-	-	-	Not_present
341914865	LOC100653245	PREDICTED: ig heavy chain V-III region VH26-like	-	-	-	-	-	-	-	-	Not_present
341915780	LOC401847	PREDICTED: ig heavy chain V-III region VH26-like	-	-	-	-	-	-	-	-	Not_present
341913937	LOC642131	PREDICTED: putative V-set and immunoglobulin domain-containing protein 6-like	-	-	-	-	-	-	-	-	Not_present
116292750	LPA	apolipoprotein(a)	1063	Transport/cargo protein	Transport	Transporter activity	Extracellular	-	Plasma, Blood vessel, Muscle, Urine	TRYPSIN, KRINGLE, SP	Present
16418467	LRG1	leucine-rich alpha-2-glycoprotein	10056	Unclassified,Secreted polypeptide	Cell adhesion,Biological_process unknown,Signal transduction	Molecular function unknown,Cell adhesion molecule activity	Mitochondrial membrane, Extracellular, Plasma membrane	-	Semen, Tear, Neutrophil, Urine, Lacrimal gland, Plasma, Serum	SP, LRR	Present
126012562	LRP1	prolow-density lipoprotein receptor-related protein 1	138	Cell surface receptor	Cell communication,Signal transduction	Receptor activity	Endoplasmic reticulum	Endosome, Golgi apparatus, Nucleus, Integral to membrane, Extracellular, Plasma membrane	Granulosa lutein cell, Eye, Cytotrophoblast, Gastrointestinal Tract, Syncytiotrophoblast, Lymphoid stem cell, Plasma, Retina, Skeletal muscle, Liver, Colon, Macrophage, Placenta, Astrocyte, Neuron, Leydig cell, Endometrium, Brain, Lung, Smooth muscle, Skin, Kidney	LDLA, LDLRB, SP, EGFCA, EGFL, TM, EGF	Present
21245134	LRRC8B	leucine-rich repeat-containing protein 8B	18145	Integral membrane protein	Biological_process unknown	Molecular function unknown	Integral to membrane	-	Placenta, Heart, Testis, Leukocyte, Spleen, Monocyte, Skeletal muscle, Brain, Small intestine, Lung, Liver, Colon, Ovary, CD4+ cell, Prostate, CD8+ cell, Kidney, Pancreas	TM, LRR	Not_present
40217803	LRRC8E	leucine-rich repeat-containing protein 8E	8670	Integral membrane protein	Biological_process unknown	Molecular function unknown	-	-	Placenta, Heart, Skeletal muscle, Brain, Lung, Liver, Kidney, Pancreas	LRR, TM	Not_present
212276104	LRRFIP1	leucine-rich repeat flightless-interacting protein 1 isoform 5	4460	Transcription regulatory protein	Regulation of nucleobase, nucleoside, nucleotide and nucleic acid metabolism	Transcription regulator activity	Cytoplasm	Nucleus	Testis, Leukocyte, Lymph node, Mammary gland, Stomach, Skeletal muscle, Small intestine, Liver, Colon, Prostate, Pancreas, Placenta, Spleen, Bone marrow, Uterus, Vermiform appendix, Ovary, Heart, Fetus, Trachea, Brain, Lung, Kidney	CC	Present
171846278	LRRK2	leucine-rich repeat serine/threonine-protein kinase 2	10613	Unclassified	Biological_process unknown	Molecular function unknown	-	-	Placenta, Heart, Medulla oblongata, Occipital lobe, Putamen, Skeletal muscle, Cerebellum, Brain, Frontal lobe, Lung, Liver, Spinal cord, Temporal lobe, Cerebral cortex, Kidney, Pancreas	Small_GTPase, WD40, LRR, S_T_kinase, S_T_Y_Kinase	Not_present
188536110	LRRN4	leucine-rich repeat neuronal protein 4	12784	Unclassified	Biological_process unknown	Molecular function unknown	-	-	Urine	SP, FN3, TM, LRR	Present
10880979	LSP1	lymphocyte-specific protein 1 isoform 1	1083	Calcium binding protein	Cell communication,Signal transduction	Calcium ion binding	Plasma membrane	Cytoplasm	Placenta, Testis, Brain, Fetus, Spleen, Bronchoalveolar fluid, Tonsil, Monocyte, Ureter, T Cell, Peripheral blood cell, Thyroid gland, Mammary gland, Liver, Skin, Leukocyte, Ovary, Macrophage, Neutrophil, Kidney, Duodenum	-	Present
4505029	LTA4H	leukotriene A-4 hydrolase isoform 1	1056	Enzyme: Hydrolase	Protein metabolism	Hydrolase activity	Cytoplasm	Nucleus	Semen, Blood vessel, Leukocyte, Tear, Lung, Blood, Skin, Ovary, Muscle, Neutrophil, Lacrimal gland	-	Present
261337173	LTBP1	latent-transforming growth factor beta-binding protein 1 isoform 5	1039	Extracellular matrix protein	Cell growth and/or maintenance	Extracellular matrix structural constituent	Extracellular	-	Placenta, Heart, Testis, Skeletal muscle, Platelet, Lung, Kidney, Skin, Ovary, Prostate, Bone	SP, EGF, EGFCA	Present
4557733	LTBP2	latent-transforming growth factor beta-binding protein 2	3650	Extracellular matrix protein	Cell growth and/or maintenance	Extracellular matrix structural constituent	Extracellular	-	Urine, Muscle, Lung	EGFL, SP, EGFCA	Present
21361875	LTV1	protein LTV1 homolog	12906	Unclassified	Biological_process unknown	Molecular function unknown	Cytoplasm	-	-	CC	Not_present
4505047	LUM	lumican	2793	Extracellular matrix protein	Cell growth and/or maintenance	Extracellular matrix structural constituent	Extracellular	-	Placenta, Heart, Testis, Fetus, Plasma, Cornea, Urine, Skeletal muscle, Brain, Lung, Liver, Skin, Articular cartilage, Bronchoalveolar fluid, Serum, Kidney, Pancreas	SP, LRR	Present
29294643	LYNX1	ly-6/neurotoxin-like protein 1 isoform b	16201	Unclassified	Biological_process unknown,Neurophysiological process	Molecular function unknown	Dendrite	-	Cervix, Keratinocyte, Stomach, Lung, Testis, Brain, Small intestine, Oesophagus, Fetus, Skin, Uterus, Colon, Rectum	SP, LU	Present
93004088	LYPD3	ly6/PLAUR domain-containing protein 3	10783	Unclassified	Biological_process unknown	Molecular function unknown	-	-	Placenta, Monocyte, Saliva, Oesophagus, Skin	LU, SP	Present
54292123	LYST	lysosomal-trafficking regulator	6060	Adapter molecule	Cell communication,Signal transduction	Receptor signaling complex scaffold activity	Lysosome	Cytoplasm, Cytoskeleton	-	WD40	Present
40549451	LYVE1	lymphatic vessel endothelial hyaluronic acid receptor 1	5753	Cell surface receptor	Cell communication,Signal transduction	Receptor activity	Plasma membrane	-	Leukocyte, Adrenal gland, Thyroid gland, Salivary gland, Lymph node, Stomach, Small intestine, Liver, Colon, Pancreas, Placenta, Spleen, Bone marrow, Uterus, Vermiform appendix, Muscle, Heart, Fetus, Brain, Lung, Skin, Kidney	SP, LINK, TM	Present
24497519	MAN1A1	mannosyl-oligosaccharide 1,2-alpha-mannosidase IA	5066	Enzyme: Hydrolase	Metabolism,Energy pathways	Hydrolase activity	Endoplasmic reticulum	Golgi apparatus	Placenta, Heart, Testis, Leukocyte, Spleen, Plasma, Lymphocyte, Urine, Brain, Colon, Liver, Intestine, Ovary, Muscle, Prostate, Kidney, Pancreas	CC, TM	Present
5579478	MAP2K1	dual specificity mitogen-activated protein kinase kinase 1	1469	Dual specificity kinase	Cell communication,Signal transduction	Protein threonine/tyrosine kinase activity	Cytoplasm	Nucleus	Heart, Intestine, Spleen, Trachea, Monocyte, Brain, Lung, Liver, Leukocyte, Muscle, Kidney	CC, S_T_Y_Kinase	Not_present
66932916	MAPK1	mitogen-activated protein kinase 1	1496	Serine/threonine kinase	Cell communication,Signal transduction	Protein serine/threonine kinase activity	Cytoplasm	Nucleus	Placenta, Heart, Leukocyte, Trachea, Saliva, Skeletal muscle, T Cell, Brain, Lung, Liver, Kidney, Pancreas	S_T_kinase	Present
6912494	MAPRE1	microtubule-associated protein RP/EB family member 1	4379	Cell cycle control protein	Cell communication,Signal transduction	Protein binding	Centrosome	Cytoplasm	Placenta, Heart, Testis, Ubiquitous, Spleen, Leukocyte, Skeletal muscle, Brain, Small intestine, Lung, Liver, Colon, Ovary, Prostate, Kidney, Pancreas	CC, CH	Present
153070260	MARCKS	myristoylated alanine-rich C-kinase substrate	7519	Cytoskeletal protein	Cell growth and/or maintenance	Structural constituent of cytoskeleton	Plasma membrane	Cytoplasm	Semen, Leukocyte, Spleen, Urine, Saliva, Brain, Lung	-	Present
13491174	MARCKSL1	MARCKS-related protein	4247	Adapter molecule	Cell communication,Signal transduction	Receptor signaling complex scaffold activity	-	-	Placenta, Leukocyte	-	Present
5803080	MARCO	macrophage receptor MARCO	5337	Cell surface receptor	Immune response	Receptor activity	Plasma membrane	-	Lymph node, Intestine, Spleen, Monocyte, Lung, Liver, Kupffer cell, Kidney, Macrophage	SR, COLL, TM	Present
21264357	MASP1	mannan-binding lectin serine protease 1 isoform 1	2749	Serine protease	Protein metabolism	Serine-type peptidase activity	Extracellular	-	Plasma, Fetus, Serum, Liver	TRYPSIN, SUSHI, SP, CUB, EGFCA	Present
21264363	MASP2	mannan-binding lectin serine protease 2 isoform 1 preproprotein	5484	Serine protease	Protein metabolism	Serine-type peptidase activity	Extracellular	-	Liver, Serum	TRYPSIN, SUSHI, SP, CUB, EGFCA	Present
197333817	MB21D2	protein MB21D2	14092	Unclassified	Biological_process unknown	Molecular function unknown	-	-	-	-	Present
7710143	MBD1	methyl-CpG-binding domain protein 1 isoform 4	1133	Transcription regulatory protein	Regulation of nucleobase, nucleoside, nucleotide and nucleic acid metabolism	Transcription regulator activity	Nucleus	-	Placenta, Heart, Testis, Leukocyte, Spleen, Skeletal muscle, Brain, Small intestine, Colon, Liver, Lung, Ovary, Prostate, Kidney, Pancreas	MBD	Present
4557739	MBL2	mannose-binding protein C	1107	Transport/cargo protein	Immune response	Transporter activity	Extracellular	-	Plasma, Liver, Serum	SP, LECTIN_C	Present
71274107	MCAM	cell surface glycoprotein MUC18	1120	Adhesion molecule	Cell communication,Signal transduction	Cell adhesion molecule activity	Plasma membrane	Cytoplasm, Nucleus, Extracellular	Mammary gland, CNS, Urine, T Cell, Tooth, Vascular endothelium, Synovial fluid, Ovary, Corpus luteum, Prostate, Vascular system, Smooth muscle	IGC2, SP, TM, IG, Ig_LIKE	Present
312283703	MDH1	malate dehydrogenase, cytoplasmic isoform 3	1100	Enzyme: Dehydrogenase	Metabolism,Energy pathways	Catalytic activity	Cytoplasm	Cytosol, Mitochondrion	Neutrophil, Semen, Leukocyte, Liver, Heart, Tear, Urine, Saliva, Skeletal muscle, Brain, Blood, Plasma, Kidney, Lacrimal gland	-	Present
21735621	MDH2	malate dehydrogenase, mitochondrial	1099	Enzyme: Dehydrogenase	Metabolism,Energy pathways	Catalytic activity	Mitochondrion	Nucleolus, Extracellular	Semen, Leukocyte, Urine, Saliva, Skeletal muscle, Ovary, Plasma, Serum, Neutrophil	-	Present
28558969	MED23	mediator of RNA polymerase II transcription subunit 23 isoform b	5436	Transcription regulatory protein	Regulation of nucleobase, nucleoside, nucleotide and nucleic acid metabolism	Transcription regulator activity	Nucleus	-	Cerebellum, Heart, Testis, Hippocampus, Substantia nigra, Spleen, B Cell, Subthalamic nucleus, Smooth muscle, Amygdala, Brain, Corpus callosum, Lung, Liver, Spinal cord, Caudal neuropore, Ovary, Fetus, Thalamus, Kidney	-	Present
145701025	MEGF8	multiple epidermal growth factor-like domains protein 8	10370	Adhesion molecule	Cell communication,Signal transduction	Cell adhesion molecule activity	Plasma membrane	-	Brain, Urine, Semen	EGFLAM, PSI, KELCH, EGFCA, EGFL, TM, CUB, EGF	Present
33667117	MICALL2	MICAL-like protein 2 isoform 1	11364	Unclassified	Biological_process unknown	Molecular function unknown	-	-	-	CC, LIM, CH	Present
4505185	MIF	macrophage migration inhibitory factor	1091	Cytokine	Cell communication,Signal transduction	Cytokine activity	Extracellular	Cytoplasm	Semen, Leukocyte, Decidua, Zona glomerulosa, Zona fasciculata, Brain, Plasma, Epidermis, Monocyte, Skeletal muscle, Small intestine, Liver, Prostate, Pancreas, Placenta, Keratinocyte, Zona reticularis, Tear, Renal tubular epithelium, Saliva, Lacrimal gland, Heart, Fetus, Bronchoalveolar fluid, Cornea, Urine, Endometrium, Bowmann's capsule, Colon epithelium, Lung, Skin, Neutrophil	-	Present
296010988	MINPP1	multiple inositol polyphosphate phosphatase 1 isoform 3	5652	Lipid phosphatase	Cell communication,Signal transduction	Lipid phosphatase activity	Endoplasmic reticulum	Cytoplasm	Placenta, Heart, Intestine, Spleen, Urine, Semen, Brain, Lung, Liver, Muscle, Kidney	SP	Present
225543094	MMP1	interstitial collagenase isoform 2	384	Metallo protease	Protein metabolism	Metallopeptidase activity	Extracellular	-	Bone, Skin	ZnMc, HX, SP	Present
11342666	MMP2	72 kDa type IV collagenase isoform a preproprotein	386	Metallo protease	Protein metabolism	Metallopeptidase activity	Extracellular	Plasma membrane	Placenta, Cervix, Chorion, Fetus, Hematopoietic stem cell, Umbilical vein endothelial cell, Semen, Urine, Endometrium, Plasma, Smooth muscle	HX, SP, FN2	Present
4505217	MMP3	stromelysin-1 preproprotein	1703	Metallo protease	Protein metabolism	Metallopeptidase activity	Extracellular	-	Bronchoalveolar fluid, Plasma	ZnMc, HX, SP	Present
4505221	MMP8	neutrophil collagenase preproprotein	385	Metallo protease	Protein metabolism	Metallopeptidase activity	Extracellular	-	Leukocyte, Tear, Bone marrow, Saliva, Lung, Lacrimal gland, Cartilage, Neutrophil	ZnMc, HX, SP	Present
74272287	MMP9	matrix metalloproteinase-9 preproprotein	387	Metallo protease	Protein metabolism	Metallopeptidase activity	Extracellular	Plasma membrane	Keratinocyte, Leukocyte, Urine, Tear, Bone marrow, Saliva, Lacrimal gland, Colon, Liver, Skin, Lung, Amniotic fluid, Neutrophil, Serum, Kidney, Macrophage	HX, SP, FN2	Present
4505227	MNDA	myeloid cell nuclear differentiation antigen	15932	Transcription factor	Regulation of nucleobase, nucleoside, nucleotide and nucleic acid metabolism	Transcription factor activity	Nucleus	-	Tear, Leukocyte, Granulocyte, Monocyte, Lacrimal gland	CC, HIN	Present
13376267	MORN1	MORN repeat-containing protein 1	7843	Unclassified	Biological_process unknown	Molecular function unknown	-	-	-	MORN	Not_present
4557759	MPO	myeloperoxidase	6102	Enzyme: Oxidoreductase	Metabolism,Energy pathways	Oxidoreductase activity	Extracellular	Cytoplasm, Azurophil granule, Nucleus, Endoplasmic reticulum	Leukocyte, Hematopoietic stem cell, Tear, Bone marrow, Monocyte, Urine, Saliva, Lacrimal gland, Neutrophil, Macrophage	SP	Present
110624774	MRC2	C-type mannose receptor 2	10094	Cell surface receptor	Biological_process unknown	Receptor activity	Plasma membrane	-	Urine	TM, RICIN, SP, FN2, LECTIN_C	Present
16876451	MRGPRX2	mas-related G-protein coupled receptor member X2	6247	G protein coupled receptor	Cell communication,Signal transduction	G-protein coupled receptor activity	Plasma membrane	-	Cerebellum, Heart, Testis, Intestine, Substantia nigra, Medulla oblongata, Spleen, Cerebral cortex, Hypothalamus, Skeletal muscle, Brain, Hippocampus, Colon, Liver, Spinal cord, Leukocyte, Prostate, Kidney, Pancreas	TM	Not_present
53988378	MSLN	mesothelin isoform 1 preproprotein	3030	Adhesion molecule	Cell adhesion,Immune response	Cell adhesion molecule activity	Membrane fraction	Golgi apparatus	Placenta, Heart, Semen, Tear, Lung, Lacrimal gland, Bronchoalveolar fluid, Kidney	SP	Present
4505257	MSN	moesin	2399	Cytoskeletal protein	Cell growth and/or maintenance	Structural constituent of cytoskeleton	Cytoplasm	Mitochondrion, Cytoskeleton, Nucleus, Plasma membrane	B Cell, Heart, Placenta, Urine, Umbilical vein endothelial cell, Spleen, Saliva, Vascular endothelial cell, Monocyte, Thrombocyte, T Cell, Natural killer cell, Microglia, Lung, Liver, Fetus, Leukocyte, Muscle, Plasma, Kidney, Neutrophil	CC, ERM, B41	Present
205277383	MST1	hepatocyte growth factor-like protein	798	Growth factor	Cell communication,Signal transduction	Growth factor activity	Extracellular	-	Urine, Plasma, Liver, Kidney, Pancreas	KRINGLE, TRYPSIN, SP, PAN	Present
21956645	MTPN	myotrophin	7574	Cell cycle control protein	Protein metabolism	Protein binding	Cytoplasm	Nucleus	Placenta, Testis, Pituitary gland, Semen, Vermiform appendix, Adrenal gland, Thyroid gland, Salivary gland, Leukocyte, Plasma, Thalamus, Temporal lobe, Lymph node, Mammary gland, Hippocampus, Medulla oblongata, Skeletal muscle, Urinary bladder, Subthalamic nucleus, Liver, Lung, Prostate, Caudate nucleus, Amygdala, Pancreas, Cerebellum, Substantia nigra, Spleen, Occipital lobe, Bone marrow, Saliva…	NLS, NES, ANK	Present
17158005	MUCL1	mucin-like protein 1	17290	Secreted polypeptide	Biological_process unknown	Molecular function unknown	Extracellular	-	Mammary gland, Salivary gland	SP	Not_present
139948432	MXRA5	matrix-remodeling-associated protein 5	6456	Unclassified	Biological_process unknown	Molecular function unknown	-	-	Semen	IGC2, LRR, SP, Ig_LIKE	Present
12667788	MYH9	myosin-9	1177	Structural protein	Cell growth and/or maintenance	Structural molecule activity	Cytoplasm	Cytosol, Mitochondrion, Nucleus	Semen, Heart, Leukocyte, Spleen, Tear, Urine, Saliva, Neutrophil, Brain, Platelet, Lung, Liver, Monocyte, Plasma, Kidney, Lacrimal gland	IQ, CC, MYOSIN	Present
5453740	MYL12A	myosin regulatory light chain 12A	14735	Calcium binding protein	Cell communication,Signal transduction	Calcium ion binding	Cytoskeleton	-	-	EF	Present
17986258	MYL6	myosin light polypeptide 6 isoform 1	17618	Cytoskeletal protein	Cell growth and/or maintenance	Structural constituent of cytoskeleton	Cytoplasm	Cytoskeleton	Heart, Eye, Aorta, Myotubes, Neutrophil, Skeletal muscle, Myofibroblast, Myoblast, Fetus, Leukocyte, Bronchoalveolar fluid	EF	Present
215982794	MYO5A	unconventional myosin-Va isoform 2	1179	Structural protein	Cell growth and/or maintenance	Structural molecule activity	Cytoplasm	Cytosol, Plasma membrane	Placenta, Testis, Pituitary gland, Adrenal gland, Thyroid gland, Salivary gland, Leukocyte, Cerebral cortex, Lymph node, Mammary gland, Stomach, Skeletal muscle, Small intestine, Liver, Lung, Prostate, Pancreas, Cerebellum, Spleen, Bone marrow, Thymus, Uterus, Vermiform appendix, Ovary, Heart, Aorta, Bronchoalveolar fluid, Trachea, Brain, Colon, Spinal cord, Skin, Kidney	IQ, CC, MYOSIN	Present
122937345	MYO5B	unconventional myosin-Vb	7582	Structural protein	Cell growth and/or maintenance	Structural molecule activity	Cytoplasm	-	Brain	IQ, CC, MYOSIN	Present
209693444	MYOT	myotilin isoform b	4981	Cytoskeletal protein	Cell growth and/or maintenance	Structural constituent of cytoskeleton	Plasma membrane	-	Heart, Muscle	Ig_LIKE, IGC2, IG	Not_present
31742492	N4BP2	NEDD4-binding protein 2	11382	DNA binding protein	Regulation of nucleobase, nucleoside, nucleotide and nucleic acid metabolism	DNA repair protein	Cytoplasm, Nucleus	-	Testis, Fetus, Substantia nigra, T Cell, Subthalamic nucleus, Lung, Liver, Ovary, Kidney	-	Present
163965364	NACA	nascent polypeptide-associated complex subunit alpha isoform b	3137	Chaperone	Protein metabolism	Chaperone activity	Nucleus	Cytoplasm, Ribosome	Brain, Fetus, Skeletal muscle	-	Present
312222781	NADK	NAD kinase isoform 3	16907	Enzyme: Phosphorylase	Metabolism,Energy pathways	Phosphorylase activity	Cytoplasm	-	Placenta, Heart, Testis, Stomach, Spleen, Brain, Small intestine, Lung, Liver, Colon, Kidney	-	Present
295844834	NAGK	N-acetyl-D-glucosamine kinase	8441	Enzyme: Phosphotransferase	Metabolism,Energy pathways	Catalytic activity	-	-	Placenta, Heart, Leukocyte, Red blood cell, Saliva, Skeletal muscle, Brain, Lung, Liver, Neutrophil, Kidney, Pancreas	-	Present
66346698	NAGLU	alpha-N-acetylglucosaminidase	2017	Enzyme: Hydrolase	Metabolism,Energy pathways	Hydrolase activity	Lysosome	-	Placenta, Semen, Tear, Urine, Saliva, Liver, Plasma, Lacrimal gland	SP	Present
5174613	NAP1L4	nucleosome assembly protein 1-like 4	11873	Chaperone	Regulation of nucleobase, nucleoside, nucleotide and nucleic acid metabolism	Chaperone activity	Nucleus	Cytoplasm	Placenta, Heart, Testis, Leukocyte, Spleen, Tear, Fetus, Urine, Skeletal muscle, Lacrimal gland, Brain, Small intestine, Colon, Liver, Lung, Ovary, Prostate, Kidney, Pancreas	NLS	Present
194394158	NAPRT1	nicotinate phosphoribosyltransferase	15161	Enzyme: Phosphoribosyltransferase	Regulation of nucleobase, nucleoside, nucleotide and nucleic acid metabolism	Catalytic activity	Cytoplasm	-	Neutrophil, Leukocyte	-	Present
336285443	NCAM1	neural cell adhesion molecule 1 isoform 4	301	Adhesion molecule	Cell communication,Signal transduction	Cell adhesion molecule activity	Plasma membrane	Integral to membrane	CNS	IGC2, SP, FN3, TM	Present
33519481	NCAM2	neural cell adhesion molecule 2	3619	Adhesion molecule	Cell growth and/or maintenance	Cell adhesion molecule activity	Plasma membrane	-	Semen, Testis, Thalamus, Hippocampus, Skeletal muscle, Small intestine, Liver, Lung, Prostate, Caudate nucleus, Amygdala, Blood, Placenta, Substantia nigra, Spleen, Corpus callosum, Heart, Fetus, Urine, Brain, Colon, Subthalamic nucleus	IGC2, SP, FN3, TM	Present
115298672	NCF1	neutrophil cytosol factor 1	1990	-	-	-	-	-	Trachea	-	Not_present
299829279	NCF2	neutrophil cytosol factor 2 isoform 3	1991	Enzyme: Oxidase	Metabolism,Energy pathways	Catalytic activity	Cytoplasm	Plasma membrane	Leukocyte, Monocyte, Platelet, Neutrophil, Macrophage	SH3, PB1, TPR	Present
47519798	NCF4	neutrophil cytosol factor 4 isoform 1	3289	Regulatory/other subunit,Enzyme: Oxidase	Immune response,Metabolism,Energy pathways,Regulation of enzyme activity	Catalytic activity,Enzyme regulator activity	Cytoplasm	Nucleus, Plasma membrane	B Cell, Leukocyte, Mast cell, Bone marrow, Monocyte, Megakaryocyte, Eosinophil, Artery, Neutrophil, Adipoblast, Basophil	PX, SH3, PB1, NLS	Present
115527120	NEB	nebulin isoform 3	1196	Cytoskeletal protein	Cell growth and/or maintenance	Structural constituent of cytoskeleton	Cytoplasm	Extracellular	Muscle, Serum	SH3, NEBULIN	Present
7019545	NENF	neudesin	11603	Secreted polypeptide	Biological_process unknown	Kinase regulator activity	Extracellular	-	Urine	SP	Present
290656011	NEO1	neogenin isoform 2	3549	Cell surface receptor	Cell communication,Signal transduction	Receptor activity	Plasma membrane	-	Placenta, Heart, Testis, Mammary gland, Spleen, Bronchoalveolar fluid, Urine, Skeletal muscle, Semen, Brain, Small intestine, Lung, Liver, Colon, Ovary, Nervous system, Prostate, Kidney, Pancreas	Ig_LIKE, SP, IGC2, FN3, TM	Present
144953895	NID2	nidogen-2	5654	Extracellular matrix protein	Cell growth and/or maintenance	Extracellular matrix structural constituent	Extracellular	-	Placenta, Heart, Muscle, Kidney, Semen	LDLRB, SP, NIDO, EGFCA, G2F, THYRO	Present
9910460	NIT2	omega-amidase NIT2	17634	Enzyme: Hydrolase	Metabolism,Energy pathways	Hydrolase activity	-	-	Tear, Leukocyte, Lacrimal gland	-	Present
332205967	NLGN4Y	neuroligin-4, Y-linked isoform 3	11849	Adhesion molecule	Cell communication,Signal transduction	Cell adhesion molecule activity	-	-	Testis, Thalamus, Hippocampus, Skeletal muscle, Subthalamic nucleus, Liver, Prostate, Caudate nucleus, Amygdala, Pancreas, Cerebellum, Substantia nigra, Occipital cortex, Temporal cortex, Corpus callosum, Frontal cortex, Ovary, Heart, Fetus, Brain, Lung, Spinal cord, Kidney	TM, SP	Present
4557797	NME1	nucleoside diphosphate kinase A isoform b	1131	Enzyme: Phosphotransferase	Metabolism,Energy pathways	Catalytic activity	Cytoplasm	Mitochondrion, Nucleus, Extracellular	Cerebellum, Placenta, Testis, Leukocyte, Occipital cortex, Bone marrow, Saliva, Parietal cortex, Caudate nucleus, Semen, Brain, Temporal cortex, Frontal cortex, Spermatozoa, Plasma, Thalamus, Serum	NDK	Present
66392205	NME2	nucleoside diphosphate kinase B isoform a	1132	Transcription factor	Signal transduction,Regulation of nucleobase, nucleoside, nucleotide and nucleic acid metabolism	Transcription factor activity	Nucleus	Microtubule, Cytoplasm, Intermediate filament, Plasma membrane, Mitochondrion	Cerebellum, B Cell, Testis, Spermatid, Occipital cortex, Tear, Red blood cell, Seminiferous tubule, Parietal cortex, Caudate nucleus, Brain, Temporal cortex, Lacrimal gland, Frontal cortex, Islets of Langerhans, Spermatozoa, Neutrophil, Thalamus	NDK	Present
13569843	NOL7	nucleolar protein 7	17641	Unclassified	Biological_process unknown	Molecular function unknown	Nucleolus	-	-	CC	Not_present
24041035	NOTCH2	neurogenic locus notch homolog protein 2 isoform 1 preproprotein	2606	Cell surface receptor	Cell communication,Signal transduction	Receptor activity	Plasma membrane	Nucleus, Endoplasmic reticulum, Golgi apparatus	Placenta, Heart, Fetus, Skeletal muscle, Osteoblast, Tooth, Brain, Lung, Liver, Hippocampus, Kidney	NLS, EGFCA, SP, ANK, EGFL, TM, NOTCH	Present
4505423	NOV	protein NOV homolog	1291	Growth factor	Cell communication,Signal transduction	Growth factor activity	Extracellular	Nucleus	Heart, Umbilical cord, Hippocampus, Cerebrospinal fluid, Spleen, Lung, Testis, Urine, Skeletal muscle, Adrenal gland, Brain, Small intestine, Colon, Blood, Spinal cord, Leukocyte, Ovary, Prostate, Serum, Kidney, Pancreas	TSP1, SP, CT, IB, VWC	Present
5453678	NPC2	epididymal secretory protein E1	3008	Transport/cargo protein	Metabolism,Energy pathways	Transporter activity	Lysosome	Cytoplasm	Placenta, Heart, Testis, Intestine, Urine, Spleen, Bronchoalveolar fluid, Stomach, Saliva, Epididymis, Semen, Brain, Lung, Liver, Colon, Leukocyte, Muscle, Ubiquitous, Kidney	SP	Present
158937236	NPEPPS	puromycin-sensitive aminopeptidase	7366	Aminopeptidase	Protein metabolism	Aminopeptidase activity	Cytoplasm	Mitochondrion, Endosome, Nucleus, Golgi apparatus	Semen, Testis, Leukocyte, Thyroid gland, Stomach, Lung, Skeletal muscle, Small intestine, Liver, Colon, Prostate, Pancreas, Placenta, Spleen, Tear, Saliva, Lacrimal gland, Embryo, Heart, Neutrophil, Adrenal cortex, Urine, Adrenal medulla, Brain, Cerebellum, Kidney	-	Present
156564357	NQO2	ribosyldihydronicotinamide dehydrogenase [quinone]	1190	Enzyme: Oxidoreductase	Metabolism,Energy pathways	Oxidoreductase activity	Cytoplasm	-	Semen, Leukocyte, Heart, Urine, Saliva, Skeletal muscle, Brain, Lung, Liver	-	Present
302191651	NRCAM	neuronal cell adhesion molecule isoform F	7207	Adhesion molecule	Signal transduction	Cell adhesion molecule activity	Plasma membrane	-	Semen, Fetus, Substantia nigra, Hypothalamus, Urine, Thalamus, Brain, Corpus callosum, Subthalamic nucleus, Hippocampus, Caudate nucleus, Amygdala	TM, FN3, SP, IG	Present
66864913	NRP1	neuropilin-1 isoform c	3642	Cell surface receptor	Immune response,Signal transduction,Morphogenesis,Cell migration	Receptor activity	Plasma membrane	Extracellular	Placenta, Heart, Semen, Urothelium, Lung, Liver, Muscle	F58C, SP, TM, MAM, CUB	Present
41872557	NRP2	neuropilin-2 isoform 6	3643	Cell surface receptor	Cell communication,Signal transduction	Receptor activity	Plasma membrane	-	Placenta, Heart, Trachea, Urothelium, Skeletal muscle, Endometrium, Brain, Islets of Langerhans, Small intestine, Lung, Liver, Colon, Kidney, Colon mucosa	F58C, SP, MAM, CUB, TM	Present
21070969	NRXN3	neurexin-3-beta isoform 1	8989	Adhesion molecule	Cell communication,Signal transduction	Cell adhesion molecule activity	Plasma membrane	Nucleus	Placenta, Heart, Testis, Mammary gland, Eye, Aorta, Stomach, Bone, Embryo, Adrenal gland, Brain, Lung, Liver, Skin, Uterus, Pituitary gland, Prostate, Kidney, Pancreas	TM, SP, LAMG, Band 4.1, EGF	Present
29568099	NSFL1C	NSFL1 cofactor p47 isoform b	9425	Unclassified	Cell growth and/or maintenance	Molecular function unknown	Cytoplasm, Nucleus	Cytoplasm, Golgi apparatus	Saliva	NLS, UBX, UBA	Present
20070228	NUCB1	nucleobindin-1	3205	Calcium binding protein	Cell communication,Signal transduction	Calcium ion binding	Golgi apparatus	Cytoplasm, Nucleus, Extracellular	Placenta, Heart, Fetus, Semen, Tear, Urine, Saliva, Skeletal muscle, Lacrimal gland, Brain, Lung, Liver, Leukocyte, Bronchoalveolar fluid, Kidney, Pancreas	CC, SP, EF	Present
37594464	NUDT5	ADP-sugar pyrophosphatase	14851	Enzyme: Hydrolase	Metabolism,Energy pathways	Hydrolase activity	Cytoplasm	-	Placenta, Testis, Pituitary gland, Red blood cell, Parietal lobe, Vermiform appendix, Adrenal gland, Thyroid gland, Salivary gland, Oesophagus, Ventricle, Leukocyte, Cerebral cortex, Thalamus, Temporal lobe, Lymph node, Nucleus accumbens, Mammary gland, Stomach, Medulla oblongata, Jejunum, Skeletal muscle, Small intestine, Liver, Ileum, Colon, Rectum, Prostate, Caudate nucleus, Amygdala, Pancreas…	-	Present
126723547	NYNRIN	protein NYNRIN	11138	Unclassified	Biological_process unknown	Molecular function unknown	-	-	Cerebellum, Heart, Testis, Hippocampus, Substantia nigra, Spleen, Subthalamic nucleus, Skeletal muscle, Amygdala, Brain, Corpus callosum, Lung, Liver, Spinal cord, Fetus, Ovary, Thalamus, Caudate nucleus, Kidney, Pancreas	CC, SP	Present
30425438	OAF	out at first protein homolog	17646	Unclassified	Biological_process unknown	Molecular function unknown	-	-	Semen	SP	Present
32307150	OGT	UDP-N-acetylglucosamine--peptide N-acetylglucosaminyltransferase 110 kDa subunit isoform 2	2222	Enzyme: Glucosaminyltransferase	Protein metabolism	Transferase activity	Nucleus	Mitochondrion, Cytoplasm	Placenta, Heart, Skeletal muscle, Adipose tissue, Brain, Beta cell, Lung, Liver, Kidney, Pancreas	TPR	Present
22749297	OIT3	oncoprotein-induced transcript 3 protein	17660	Calcium binding protein	Cell communication,Signal transduction	Calcium ion binding	Nucleus	Cytoplasm, Extracellular	Hepatocyte, Plasma, Liver	EGFL, SP, ZP	Present
17136143	OLFM1	noelin isoform 1	9249	Unclassified	Neurogenesis	Protein binding	Endoplasmic reticulum	-	Brain, Plasma, Semen	CC, OLF	Present
4826876	OMD	osteomodulin	10128	Adhesion molecule	Cell growth and/or maintenance	Cell adhesion molecule activity	Extracellular	-	Odontoblast, Urine	LRR	Present
167857790	ORM1	alpha-1-acid glycoprotein 1	724	Secreted polypeptide	Immune response	Defense/immunity protein activity	Extracellular	-	Semen, Mammary gland, Leukocyte, Tear, Plasma, Urine, Saliva, Liver, Prostate, Serum, Bone, Lacrimal gland	SP	Present
4505529	ORM2	alpha-1-acid glycoprotein 2	725	Secreted polypeptide	Immune response	Defense/immunity protein activity	Extracellular	-	Semen, Salivary gland, Plasma, Serum, Urine	SP	Present
270288820	OSMR	oncostatin-M-specific receptor subunit beta isoform 2	3446	Cytokine receptor	Cell communication,Signal transduction	Transmembrane receptor activity	Plasma membrane	-	Placenta, Fetus, Mammary epithelium, Bronchial epithelial cell, Lung, Cerebrum, Skin, Smooth muscle	SP, FN3, TM, WSXWS	Present
166235148	OSTF1	osteoclast-stimulating factor 1	17808	Adapter molecule	Cell communication,Signal transduction	Receptor signaling complex scaffold activity	Nucleus	Cytoplasm, Cytoskeleton	Placenta, Heart, Leukocyte, Skeletal muscle, Brain, Lung, Liver, Kidney, Pancreas	SH3, ANK	Present
109148508	OTUB1	ubiquitin thioesterase OTUB1	8493	Ubiquitin proteasome system protein	Protein metabolism	Ubiquitin-specific protease activity	-	-	Heart, Testis, Leukocyte, Spleen, Tear, Tonsil, Skeletal muscle, Brain, Lung, Liver, Prostate, Kidney, Lacrimal gland	-	Present
20070125	P4HB	protein disulfide-isomerase	7181	Enzyme: Isomerase	Protein metabolism	Isomerase activity	Endoplasmic reticulum	Mitochondrion, Zymogen granule, Nucleolus, Nucleus, Extracellular	Placenta, Semen, Leukocyte, Saliva, Urine, Islets of Langerhans, Liver, Ovary, Plasma	SP	Present
122939159	PADI2	protein-arginine deiminase type-2	6396	Enzyme: Hydrolase	Metabolism,Energy pathways	Hydrolase activity	Cytoplasm	-	Leukocyte, Skin	-	Present
4557741	PAFAH1B1	platelet-activating factor acetylhydrolase IB subunit alpha	3329	Enzyme: Hydrolase	Metabolism,Energy pathways	Hydrolase activity	Cytoplasm	-	Fetus, CNS, Tear, Brain, Lacrimal gland, Spinal cord, Leukocyte	LISH, WD40, CC	Present
4505585	PAFAH1B2	platelet-activating factor acetylhydrolase IB subunit beta isoform a	3940	Enzyme: Hydrolase	Cell communication,Signal transduction	Hydrolase activity	Cytoplasm	Extracellular	Placenta, Heart, Testis, Ubiquitous, Spleen, Tear, Fetus, Skeletal muscle, Lacrimal gland, Brain, Plasma, Small intestine, Lung, Liver, Colon, Ovary, Neutrophil, Prostate, Kidney, Pancreas	-	Not_present
32483399	PAK2	serine/threonine-protein kinase PAK 2	5428	Serine/threonine kinase	Cell communication,Signal transduction	Protein serine/threonine kinase activity	Endoplasmic reticulum	Cytosol, Cytoplasm, Nucleus	Leukocyte, Ubiquitous	S_T_kinase, PBD	Present
119120907	PARD3B	partitioning defective 3 homolog B isoform a	9795	Unclassified	Cell communication,Signal transduction	Molecular function unknown	Plasma membrane	-	Placenta, Heart, Intestine, Skeletal muscle, Lung, Liver, Fetus, Kidney, Pancreas	CC, PDZ	Present
70610136	PARG	poly(ADP-ribose) glycohydrolase	4611	Enzyme: Hydrolase	Metabolism,Energy pathways	Hydrolase activity	Cytoplasm	Nucleus, Centrosome	Placenta, Red blood cell	-	Present
31543380	PARK7	protein DJ-1	3961	RNA binding protein	Regulation of nucleobase, nucleoside, nucleotide and nucleic acid metabolism	RNA binding	Cytoplasm	Mitochondrion, Nucleus, Extracellular	Placenta, Heart, Testis, Leukocyte, Semen, Tear, Urine, Saliva, Skeletal muscle, Lacrimal gland, Brain, Liver, Plasma, Kidney, Pancreas	-	Present
193083114	PCBP2	poly(rC)-binding protein 2 isoform g	3129	RNA binding protein	Regulation of nucleobase, nucleoside, nucleotide and nucleic acid metabolism	RNA binding,DNA binding	Nucleus	Cytoplasm	Placenta, Heart, Monocyte, Skeletal muscle, Brain, Lung, Liver, Bronchoalveolar fluid, Kidney, Pancreas	KH	Present
7706113	PCDH12	protocadherin-12	9287	Adhesion molecule	Cell communication,Signal transduction	Cell adhesion molecule activity	Plasma membrane	-	Placenta, Heart, Leukocyte, Spleen, Skeletal muscle, Brain, Lung, Liver, Fetus, Kidney	Cadherin, SP, TM	Present
354983495	PCMT1	protein-L-isoaspartate(D-aspartate) O-methyltransferase isoform 3	8908	Enzyme: Methyltransferase	Protein metabolism	Methyltransferase activity	Cytoplasm	-	Red blood cell, Semen	-	Present
9966827	PCNP	PEST proteolytic signal-containing nuclear protein	17826	Ubiquitin proteasome system protein	Protein metabolism	Ubiquitin-specific protease activity	Nucleus	-	Leukocyte	-	Not_present
157653329	PCOLCE	procollagen C-endopeptidase enhancer 1	2603	Extracellular matrix protein	Cell growth and/or maintenance	Extracellular matrix structural constituent	Extracellular	-	Placenta, Testis, Pituitary gland, Vermiform appendix, Adrenal gland, Thyroid gland, Salivary gland, Oesophagus, Ventricle, Plasma, Ovary, Lymph node, Mammary gland, Stomach, Medulla oblongata, Skeletal muscle, Jejunum, Liver, Ileum, Colon, Rectum, Prostate, Caudate nucleus, Amygdala, Duodenum, Cerebellum, Spleen, Bone marrow, Uterus, Hippocampus, Gall bladder, Heart, Fetus, Aorta, Trachea, Urine…	SP, CUB, C345C	Present
32967591	PDC	phosducin isoform a	1373	Unclassified	Cell communication,Signal transduction	Molecular function unknown	Cytoplasm	Nucleus, Extracellular	Retina	-	Present
190014605	PDCD1LG2	programmed cell death 1 ligand 2	16147	Ligand	Immune response	Receptor binding	Plasma membrane	-	Placenta, Heart, Fetus, Spleen, Urine, Monocyte, Lung, Liver, Lymph node, Smooth muscle, Pancreas	Ig_LIKE, SP, TM, IG	Not_present
22027538	PDCD6IP	programmed cell death 6-interacting protein isoform 1	6425	Unclassified	Apoptosis	Molecular function unknown	Cytoplasm	Perinuclear region, Cytoskeleton	Semen, Testis, Leukocyte, Thalamus, Hippocampus, Skeletal muscle, Subthalamic nucleus, Liver, Caudate nucleus, Amygdala, Pancreas, Cerebellum, Substantia nigra, Spleen, Tear, Saliva, Corpus callosum, Lacrimal gland, Ovary, Heart, Fetus, Urine, Brain, Lung, Spinal cord, Kidney	CC	Present
4505683	PDGFRB	platelet-derived growth factor receptor beta	1423	Receptor tyrosine kinase	Cell communication,Signal transduction	Transmembrane receptor protein tyrosine kinase activity	Plasma membrane	-	Bone marrow, Urine, Thyroid gland, Lung, Prostate, Kidney, Pancreas	IGC2, Ig_LIKE, SP, TM, Tyr_Kinase	Present
21361657	PDIA3	protein disulfide-isomerase A3	3625	Enzyme: Isomerase	Protein metabolism	Isomerase activity	Endoplasmic reticulum	Mitochondrion, Cytoplasm, Plasma membrane	Placenta, Heart, Leukocyte, Semen, Urine, Saliva, Skeletal muscle, Endometrium, Brain, Islets of Langerhans, Lung, Liver, Ovary, Neutrophil, Plasma, Kidney, Pancreas	SP	Present
4758304	PDIA4	protein disulfide-isomerase A4	6501	Chaperone	Protein metabolism	Chaperone activity	Endoplasmic reticulum	Mitochondrion, Plasma membrane	Semen, Leukocyte, Neutrophil	CC, SP	Present
5031973	PDIA6	protein disulfide-isomerase A6	7504	Enzyme: Isomerase	Protein metabolism	Isomerase activity	Endoplasmic reticulum	Mitochondrion, Endoplasmic reticulum lumen, Extracellular	Placenta, Semen, Leukocyte, Tear, Saliva, Islets of Langerhans, Lacrimal gland, Ovary, Plasma, Serum	SP	Present
122937343	PEAR1	platelet endothelial aggregation receptor 1	18957	Integral membrane protein	Signal transduction	Receptor signaling protein activity	-	-	Heart, Mammary gland, Dorsal root ganglion, Platelet, Skeletal muscle, Osteoblast, Megakaryocyte, Cerebellar cortex, Hypothalamus, Lung, Spinal cord, Ovary, Kidney, Pancreas	EGFL, SP, TM	Present
4505621	PEBP1	phosphatidylethanolamine-binding protein 1 preproprotein	6850	Protease inhibitor	Cell communication,Signal transduction	Protease inhibitor activity	Cytoplasm	Plasma membrane	Leukocyte, Tear, Urine, Schwann cell, Neuron, Saliva, T Cell, Brain, Lacrimal gland, Oligodendrocyte, Ovary, Plasma, Liver	-	Present
116812622	PEBP4	phosphatidylethanolamine-binding protein 4	11424	Unclassified,Protease inhibitor	Apoptosis	Enzyme inhibitor activity,Molecular function unknown,Lipid binding	Lysosome	Cytoplasm, Nucleus, Plasma membrane	Bone marrow stromal cell, Heart, Testis, Semen, Tear, Bone marrow, Skeletal muscle, Adrenal gland, Brain, Thyroid gland, Lung, Liver, Spinal cord, Lacrimal gland	SP	Present
260593665	PEPD	xaa-Pro dipeptidase isoform 3	1358	Protease	Protein metabolism	Peptidase activity	Cytoplasm	-	Placenta, Leukocyte, Red blood cell, Urine, Liver, Ubiquitous, Plasma	-	Present
21536449	PFDN1	prefoldin subunit 1	5357	Chaperone	Protein metabolism	Chaperone activity	Cytoplasm	-	Blood vessel, Testis	CC	Present
4826898	PFN1	profilin-1	1452	Cytoskeletal associated protein	Cell growth and/or maintenance	Cytoskeletal protein binding	Cytoplasm	Extracellular	Semen, Leukocyte, Tear, Urine, Saliva, Islets of Langerhans, Lacrimal gland, Uterus, Muscle, Plasma, Serum, Kidney, Neutrophil	PROF	Present
4505753	PGAM1	phosphoglycerate mutase 1	1392	Enzyme: Mutase	Metabolism,Energy pathways	Catalytic activity	Cytoplasm	-	Semen, Leukocyte, Heart, Tear, Red blood cell, Saliva, Brain, Lacrimal gland, Plasma, Liver	-	Present
40068518	PGD	6-phosphogluconate dehydrogenase, decarboxylating	1391	Enzyme: Dehydrogenase	Metabolism,Energy pathways	Catalytic activity	Cytoplasm	-	Heart, Leukocyte, Urine, Semen, Tear, Red blood cell, Saliva, Tooth, Hair, Lacrimal gland, Neutrophil	-	Present
4505763	PGK1	phosphoglycerate kinase 1	2412	Enzyme: Phosphotransferase	Metabolism,Energy pathways	Catalytic activity	Cytoplasm	Cytoplasmic vesicle, Mitochondrion, Nucleus	Semen, Ubiquitous, Tear, Plasma, Urine, Islets of Langerhans, Lacrimal gland, Leukocyte, Ovary, Bronchoalveolar fluid, Neutrophil	PGK	Present
31543397	PGK2	phosphoglycerate kinase 2	1393	ATPase	Metabolism,Energy pathways	ATPase activity	Cytoplasm	-	Spermatocyte, Semen, Testis, Spermatid	PGK	Present
6912586	PGLS	6-phosphogluconolactonase	12001	Enzyme: Hydrolase	Metabolism,Energy pathways	Hydrolase activity	Cytoplasm	-	Semen, Leukocyte, Tear, Urine, Liver, Lacrimal gland	SP	Present
4827036	PGLYRP1	peptidoglycan recognition protein 1	5393	Unclassified,Secreted polypeptide	Innate immune response,Immune response	Pattern recognition receptor activity,Molecular function unknown	Secreted	-	Leukocyte, Spleen, Bone marrow, Fetus, Lung, Liver, Intestine, Kidney	SP	Present
156616294	PGLYRP2	N-acetylmuramoyl-L-alanine amidase	10495	Integral membrane protein	Immune response	Receptor activity	Plasma membrane	Extracellular	Lymph node, Heart, Testis, Fetus, Urine, Colon, Liver, Stomach, Plasma, Serum, Pancreas	SP	Present
21361621	PGM1	phosphoglucomutase-1 isoform 1	1389	Enzyme: Mutase	Metabolism,Energy pathways	Catalytic activity	Cytoplasm	Nucleus	Heart, Intestine, Semen, Tear, Brain, Liver, Leukocyte, Ovary, Muscle, Neutrophil, Kidney, Lacrimal gland	-	Present
63055049	PGM2	phosphoglucomutase-2	11761	Enzyme: Phosphotransferase	Metabolism,Energy pathways	Catalytic activity	-	-	Placenta, Red blood cell, Leukocyte, Milk, Semen	-	Present
70780384	PI16	peptidase inhibitor 16	11430	Protease inhibitor	Protein metabolism	Protease inhibitor activity	Extracellular space	-	Heart, Testis, Pituitary gland, Tonsil, Salivary gland, Cerebellar cortex, Thyroid gland, Small intestine, Colon, Liver, Ovary, Prostate, Serum, Kidney, Pancreas	SP, SCP	Present
31377806	PIGR	polymeric immunoglobulin receptor	1436	Cell surface receptor	Immune response	Receptor activity	Plasma membrane	Extracellular	Semen, Mammary gland, Pharynx, Tear, Urine, Bile duct, Gastrointestinal Tract, Airway epithelium, Nasal tissue epithelial cell, Plasma, Salivary gland, Lacrimal gland, Intestinal epithelium, Respiratory system, Saliva, Bronchoalveolar fluid	SP, TM, IG	Present
30179905	PILRA	paired immunoglobulin-like type 2 receptor alpha isoform 2	5631	Cell surface receptor	Cell communication,Signal transduction	Receptor activity	Plasma membrane	-	Placenta, Lymph node, Granulocyte, Leukocyte, Spleen, Bone marrow, Monocyte, Dendritic cell, Lung, Spinal cord	SP, TM, IG	Not_present
4505821	PIP	prolactin-inducible protein	7179	Secreted polypeptide	Biological_process unknown	Protein binding	Extracellular	-	Semen, Mammary gland, Tear, Urine, Saliva, Submandibular gland, Sweat gland, Plasma, Salivary gland, Lacrimal gland, Seminal vesicle, Bronchoalveolar fluid, Serum	SP	Present
33286418	PKM	pyruvate kinase isozymes M1/M2 isoform a	-	-	-	-	-	-	-	-	Not_present
110227598	PLBD1	phospholipase B-like 1	8660	Unclassified	Biological_process unknown	Molecular function unknown	-	-	Leukocyte	SP	Not_present
289547591	PLCB4	1-phosphatidylinositol-4,5-bisphosphate phosphodiesterase beta-4 isoform b	2885	GTPase activating protein,Enzyme: Phospholipase	Cell communication,Signal transduction,Calcium-mediated signaling,Intracellular signaling cascade	Phospholipase activity,GTPase activator activity	Nucleus	-	Retina	CC, C2, PLCYc, PLCXc	Not_present
41322910	PLEC	plectin isoform 1d	3180	Anchor protein	Cytoskeletal anchoring	Cytoskeletal anchoring activity	Cytoplasm, Cytoskeleton, Nucleus	Mitochondrion, Cytoplasm, Nucleolus, Nucleus, Plasma membrane	Testis, Leukocyte, Adrenal gland, Thyroid gland, Salivary gland, Pituitary gland, Nervous system, Stomach, Monocyte, Liver, Bronchoalveolar fluid, Pancreas, Placenta, Spleen, T Cell, Uterus, Ovary, Muscle, Heart, Prostate, Lung, Skin, Kidney	CC, NLS, CH, PLEC, SPECTRIN	Present
4505881	PLG	plasminogen isoform 1	1417	Protease	Protein metabolism	Peptidase activity	Extracellular	-	Testis, Tear, Cornea, Saliva, Brain, Liver, Plasma, Serum, Kidney, Lacrimal gland	TRYPSIN, KRINGLE, SP, PAN	Present
255958306	PLIN3	perilipin-3 isoform 3	4080	Transport/cargo protein	Transport	Transporter activity	Cytoplasm	Endosome, Extracellular	Placenta, Heart, Testis, Leukocyte, Trophoblast, Tear, Adipose tissue, Small intestine, Colon, Lacrimal gland, Lung, Ovary, Kidney, Liver	-	Present
5453914	PLTP	phospholipid transfer protein isoform a	1399	Transport/cargo protein	Transport	Transporter activity	Extracellular	-	Placenta, Semen, Heart, Tear, Saliva, Skeletal muscle, Lacrimal gland, Brain, Lung, Liver, Lymph, Ovary, Pancreas, Plasma, Kidney, Macrophage	SP	Present
40255005	PLXDC2	plexin domain-containing protein 2	8440	Cell surface receptor	Cell communication,Signal transduction	Receptor activity	Integral to membrane	-	Semen, Urine	PSI, TM	Present
194272180	PLXNB1	plexin-B1	3032	Cell surface receptor	Cell communication,Signal transduction	Receptor activity	Plasma membrane	Extracellular	Kidney	CC, PSI, SP, IPT, SEMA	Present
149363636	PLXNB2	plexin-B2	5050	Cell surface receptor	Cell communication,Signal transduction	Receptor activity	Plasma membrane	-	Lymph node, Semen, Testis, Monocyte, Brain, Oesophagus, Liver, Ovary, Kidney	-	Present
237858619	PMFBP1	polyamine-modulated factor 1-binding protein 1 isoform a	10157	Transcription factor	Regulation of nucleobase, nucleoside, nucleotide and nucleic acid metabolism	Transcription factor activity	Nucleus	Kinetochore	-	CC	Present
157168362	PNP	purine nucleoside phosphorylase	1247	Enzyme: Phosphorylase	Metabolism,Energy pathways	Phosphorylase activity	Cytoplasm	-	Semen, Ubiquitous, Urine, Saliva, Leukocyte, Plasma, Neutrophil	-	Present
7705344	POLK	DNA polymerase kappa	9291	DNA binding protein	Regulation of nucleobase, nucleoside, nucleotide and nucleic acid metabolism	DNA repair protein	Nucleus	-	Colon, Testis, Prostate, Ovary, Spleen	CC, NLS, HHH, ZnF_C2HC	Present
112420958	POLN	DNA polymerase nu	17876	DNA polymerase	Regulation of nucleobase, nucleoside, nucleotide and nucleic acid metabolism	DNA-directed DNA polymerase activity	Nucleus	-	Heart, Testis, Spleen, Skeletal muscle, Brain, Small intestine, Colon, Liver, Prostate, Kidney, Pancreas	CC	Not_present
19923106	PON1	serum paraoxonase/arylesterase 1	1351	Enzyme: Esterase	Metabolism,Energy pathways	Hydrolase activity	Plasma membrane	Extracellular	Serum, Plasma, Liver, Blood	SP	Present
29788996	PON3	serum paraoxonase/lactonase 3	4098	Enzyme: Esterase	Metabolism,Energy pathways	Hydrolase activity	Extracellular	-	Fetus, Brain, Islets of Langerhans, Lung, Liver, Plasma	SP	Present
209863034	POSTN	periostin isoform 4	12295	Adhesion molecule	Cell communication,Signal transduction	Cell adhesion molecule activity	-	-	Pancreas, Testis, Leukocyte, Adrenal gland, Thyroid gland, Salivary gland, Oesophagus, Ventricle, Lymph node, Mammary gland, Stomach, Skeletal muscle, Urinary bladder, Jejunum, Liver, Ileum, Lung, Rectum, Prostate, Ventricular septum, Placenta, Spleen, Bone marrow, Uterus, Vermiform appendix, Ovary, Heart, Fetus, Aorta, Trachea, Colon, Atrium, Duodenum, Kidney	SP	Present
134133226	POTEE	POTE ankyrin domain family member E	12329	Unclassified	Biological_process unknown,Apoptosis	Molecular function unknown,ATP binding	Plasma membrane	-	Prostate	CC, ACTIN, ANK	Present
223029457	PPAPDC3	probable lipid phosphate phosphatase PPAPDC3	12972	Enzyme: Hydrolase	Metabolism,Energy pathways	Hydrolase activity	Integral to membrane	-	-	AcidPPc, TM	Not_present
10863927	PPIA	peptidyl-prolyl cis-trans isomerase A	457	Enzyme: Isomerase	Peptide metabolism,Protein folding	Isomerase activity	Cytoplasm	Mitochondrion, Nucleolus	Saliva, Fetus, Urine, Bronchoalveolar fluid, Lymphocyte, Monocyte, Plasma, Brain, Islets of Langerhans, Platelet, Blood, Leukocyte, Ovary, Neutrophil	-	Present
4758950	PPIB	peptidyl-prolyl cis-trans isomerase B	458	Chaperone	Protein metabolism	Chaperone activity	Endoplasmic reticulum	Nucleolus, Golgi apparatus, Cytosol, Nucleus, Mitochondrion, Extracellular, Plasma membrane	Saliva, Semen, Leukocyte, Urine, Neutrophil, Lymphocyte, Monocyte, Islets of Langerhans, Platelet, Blood, Plasma	SP	Present
151101459	PPP6R1	serine/threonine-protein phosphatase 6 regulatory subunit 1	17207	Unclassified	Biological_process unknown	Molecular function unknown	Cytoplasm	-	Cerebellum, Heart, Testis, Hippocampus, Substantia nigra, Spleen, Subthalamic nucleus, Skeletal muscle, Amygdala, Brain, Corpus callosum, Lung, Liver, Spinal cord, Fetus, Ovary, Thalamus, Caudate nucleus, Kidney, Pancreas	-	Present
302318952	PRAM1	PML-RARA-regulated adapter molecule 1	5926	Adapter molecule	Cell communication,Signal transduction	Receptor signaling complex scaffold activity	Nucleus	Cytoplasm	Granulocyte, Leukocyte, Bone marrow, Lymphocyte, Monocyte, Lung	SH3	Not_present
4826940	PRCP	lysosomal Pro-X carboxypeptidase isoform 1 preproprotein	8352	Carboxypeptidase	Protein metabolism	Carboxypeptidase activity	Lysosome	Extracellular matrix	Placenta, Heart, Leukocyte, Semen, Urine, Skeletal muscle, Alveolar macrophage, Umbilical vein, Brain, Lung, Liver, Kidney, Pancreas	SP	Present
32189392	PRDX2	peroxiredoxin-2 isoform a	2763	Enzyme: Peroxidase	Metabolism,Energy pathways	Peroxidase activity	Cytoplasm	Plasma membrane	Saliva, Semen, Leukocyte, Urine, Red blood cell, Monocyte, Brain, Ovarian follicle, Plasma, Bronchoalveolar fluid	-	Present
4758638	PRDX6	peroxiredoxin-6	3817	Enzyme: Peroxidase	Metabolism,Energy pathways	Peroxidase activity	Lysosome	Cytoplasm	Semen, Leukocyte, Decidua, Tear, Urine, Saliva, Monocyte, Plasma, Lung, Lacrimal gland, Frontal cortex, Ovary, Bronchoalveolar fluid, Neutrophil	-	Present
41349456	PREP	prolyl endopeptidase	2673	Serine protease	Protein metabolism	Serine-type peptidase activity	Cytoplasm	Mitochondrion, Nucleus	Cerebellum, Heart, Brain, Hippocampus, Spleen, Red blood cell, Lymphocyte, T Cell, Urine, Placenta, Parietal cortex, Skeletal muscle, Occipital cortex, Hypothalamus, Lung, Liver, Frontal cortex, Fetus, Amygdala, Kidney	-	Present
67190163	PRG4	proteoglycan 4 isoform A	5047	Cell junction protein	Cell growth and/or maintenance	Cell adhesion molecule activity	Nucleus, Extracellular	-	Heart, Urine, Lung, Liver, Serum, Bone	HX, SP, SOM	Present
4885563	PRKCE	protein kinase C epsilon type	1500	Serine/threonine kinase	Cell communication,Signal transduction	Protein serine/threonine kinase activity	Cytoplasm	Golgi apparatus	-	S_T_kinase, C2, C1	Present
28557781	PRKCH	protein kinase C eta type	5669	Serine/threonine kinase	Cell communication,Signal transduction	Protein serine/threonine kinase activity	Cytoplasm	-	Intestine, Lung, Skin	S_T_kinase, C2, C1	Present
4506115	PROC	vitamin K-dependent protein C preproprotein	1466	Coagulation factor	Protein metabolism	Peptidase activity	Extracellular	-	Blood vessel, Muscle, Plasma, Liver, Blood	GLA, TRYPSIN, SP, EGF	Present
34335272	PROCR	endothelial protein C receptor	2801	Immunoglobulin	Immune response	Antigen binding	Plasma membrane	Centrosome	Semen, Coronary artery, Aorta, Endocardium, Urine, Monocyte, Artery, Plasma, Vein	SP, TM	Present
224994199	PROM1	prominin-1 isoform 4	5079	Integral membrane protein	Cell communication,Signal transduction	Molecular function unknown	Plasma membrane	Nucleus	Placenta, Mammary gland, Hematopoietic stem cell, Tear, Bone marrow, Urine, Lacrimal gland, Pancreas, Kidney, Liver	CC, TM, SP	Present
192447438	PROS1	vitamin K-dependent protein S preproprotein	1473	Coagulation factor	Protein metabolism	Protease inhibitor activity	Extracellular	-	Hepatocyte, Semen, Neutrophil, Osteoblast, Megakaryocyte, Platelet, Liver, Plasma, Serum, Bone	SP, LAMG, EGFCA	Present
4506123	PRPF18	pre-mRNA-splicing factor 18	5407	Unclassified	Regulation of nucleobase, nucleoside, nucleotide and nucleic acid metabolism	Spliceosomal catalysis	Nucleus	-	-	-	Present
91208426	PRPF8	pre-mRNA-processing-splicing factor 8	6295	RNA binding protein	Regulation of nucleobase, nucleoside, nucleotide and nucleic acid metabolism	RNA binding	Nucleus	Cytoplasm, Nucleolus	Placenta, Heart, Leukocyte, Retina, Cerebellum, Brain, Lung, Liver, Spinal cord, Kidney	JAB	Present
4506147	PRSS2	trypsin-2 preproprotein	3335	Serine protease	Protein metabolism	Serine-type peptidase activity	Extracellular	-	Testis, Intestine, Plasma, Islets of Langerhans, Salivary gland, Colon, Prostate, Pancreas	TRYPSIN, SP	Present
308193325	PRSS3	trypsin-3 isoform 4 preproprotein	6685	Serine protease	Protein metabolism	Serine-type peptidase activity	Secreted	-	Brain, Serum, Pancreas	TRYPSIN, SP	Present
71361688	PRTN3	myeloblastin	1512	Serine protease	Protein metabolism	Serine-type peptidase activity	Lysosome	Cytoplasm, Plasma membrane	Granulocyte, Leukocyte, Tear, Saliva, Monocyte, Umbilical vein, Lung, Lacrimal gland, Neutrophil	TRYPSIN, SP	Present
4506179	PSMA1	proteasome subunit alpha type-1 isoform 2	4170	Protease	Protein metabolism	Peptidase activity	Cytoplasm	Nucleus	Placenta, Semen, Leukocyte, Tear, T Cell, Lacrimal gland, Spermatozoa, Plasma, Kidney	TM	Present
4506181	PSMA2	proteasome subunit alpha type-2	8907	Ubiquitin proteasome system protein	Protein metabolism	Ubiquitin-specific protease activity	Cytoplasm	Nucleus	Semen, Tear, Urine, Liver, Muscle, Lacrimal gland	-	Present
23110939	PSMA3	proteasome subunit alpha type-3 isoform 2	1463	Ubiquitin proteasome system protein	Protein metabolism	Ubiquitin-specific protease activity	Cytoplasm	Nucleus	Semen, Tear, Lymphocyte, Brain, Liver, Lacrimal gland	-	Present
156713442	PSMA4	proteasome subunit alpha type-4 isoform 1	10168	Ubiquitin proteasome system protein	Protein metabolism	Ubiquitin-specific protease activity	Cytoplasm	Nucleus, Endoplasmic reticulum	Tear, Semen, Leukocyte, Plasma, Lacrimal gland	CC	Present
23110942	PSMA5	proteasome subunit alpha type-5 isoform 1	1464	Ubiquitin proteasome system protein	Protein metabolism	Ubiquitin-specific protease activity	Cytoplasm	Nucleus	Semen, Leukocyte, Tear, Monocyte, Saliva, Lacrimal gland, Neutrophil	-	Present
23110944	PSMA6	proteasome subunit alpha type-6	4171	Ubiquitin proteasome system protein	Protein metabolism	Ubiquitin-specific protease activity	Cytoplasm	Ribosome, Nucleus	Semen, Fetus, Tear, Lymphocyte, Urine, Natural killer cell, Lacrimal gland, Leukocyte, Plasma	-	Present
4506189	PSMA7	proteasome subunit alpha type-7	5967	Ubiquitin proteasome system protein	Protein metabolism	Ubiquitin-specific protease activity	Cytoplasm	Nucleolus, Nucleus	Semen, Leukocyte, Tear, Lymphocyte, Urine, Lacrimal gland	-	Present
68303565	PSMA8	proteasome subunit alpha type-7-like isoform 3	11322	Ubiquitin proteasome system protein	Protein metabolism	Ubiquitin-specific protease activity	-	-	-	-	Present
4506193	PSMB1	proteasome subunit beta type-1	3603	Ubiquitin proteasome system protein	Protein metabolism	Ubiquitin-specific protease activity	Nucleus, Plasma membrane	-	Semen, Plasma, Urine, Leukocyte	-	Present
4506191	PSMB10	proteasome subunit beta type-10	1465	Ubiquitin proteasome system protein	Protein metabolism	Ubiquitin-specific protease activity	Cytoplasm	-	Semen	-	Present
4506195	PSMB2	proteasome subunit beta type-2 isoform 1	3708	Ubiquitin proteasome system protein	Protein metabolism	Ubiquitin-specific protease activity	Cytoplasm	-	Semen, Ovary, Plasma, Leukocyte	-	Present
22538465	PSMB3	proteasome subunit beta type-3	3709	Ubiquitin proteasome system protein	Protein metabolism	Ubiquitin-specific protease activity	Cytoplasm	Nucleus	Semen, Plasma, Urine	-	Present
22538467	PSMB4	proteasome subunit beta type-4	3710	Ubiquitin proteasome system protein	Protein metabolism	Ubiquitin-specific protease activity	Cytoplasm	-	Semen, Leukocyte, Saliva, Urine	-	Present
222144262	PSMB5	proteasome subunit beta type-5 isoform 3	2629	Ubiquitin proteasome system protein	Proteolysis and peptidolysis,Protein metabolism	Ubiquitin-specific protease activity	Cytoplasm	Cytosol, Nucleus	Semen	-	Present
23110925	PSMB6	proteasome subunit beta type-6	2630	Ubiquitin proteasome system protein	Protein metabolism	Ubiquitin-specific protease activity	Cytoplasm	-	Red blood cell, Plasma, Semen	-	Present
4506203	PSMB7	proteasome subunit beta type-7 proprotein	4940	Ubiquitin proteasome system protein	Protein metabolism	Ubiquitin-specific protease activity	Cytoplasm	Nucleus	Placenta, Semen, Leukocyte	-	Present
4758970	PSMB8	proteasome subunit beta type-8 isoform E1 proprotein	1515	Ubiquitin proteasome system protein	Protein metabolism	Ubiquitin-specific protease activity	Cytoplasm	Nucleus, Endoplasmic reticulum	Placenta, Semen, Leukocyte, Umbilical vein endothelial cell, Red blood cell, Islets of Langerhans, Brain, Thyroid gland, Neutrophil	-	Present
4506205	PSMB9	proteasome subunit beta type-9 proprotein	1514	Transcription regulatory protein	Cell cycle	Transcription regulator activity	Nucleus	-	Lymph node, Leukocyte, Lung, Liver, Spleen	-	Present
28872725	PSMD11	26S proteasome non-ATPase regulatory subunit 11	5119	Ubiquitin proteasome system protein	Protein metabolism	Ubiquitin-specific protease activity	Cytoplasm	Nucleus	Tear, Leukocyte, Blood, Lacrimal gland	PINT	Present
25777602	PSMD2	26S proteasome non-ATPase regulatory subunit 2	5870	Ubiquitin proteasome system protein	Protein metabolism	Ubiquitin-specific protease activity	Cytoplasm	Cytosol	Placenta, Heart, Leukocyte, Semen, Tear, Skeletal muscle, Lacrimal gland, Brain, Lung, Liver, Kidney, Pancreas	CC	Present
5453990	PSME1	proteasome activator complex subunit 1 isoform 1	2803	Ubiquitin proteasome system protein	Protein metabolism	Ubiquitin-specific protease activity	Nucleus	Cytoplasm	Tear, Leukocyte, Urine, Lacrimal gland	CC	Present
30410792	PSME2	proteasome activator complex subunit 2	3697	Ubiquitin proteasome system protein	Protein metabolism	Ubiquitin-specific protease activity	Cytoplasm	Nucleolus, Nucleus, Endoplasmic reticulum	Leukocyte, Tear, Red blood cell, Saliva, Lacrimal gland, Monocyte	-	Present
32171249	PTGDS	prostaglandin-H2 D-isomerase	8904	Enzyme: Ligase	Metabolism,Energy pathways	Ligase activity	Endoplasmic reticulum	Extracellular	Semen, Hematopoietic stem cell, Cerebrospinal fluid, Urine, Brain, Plasma, Serum	SP	Present
151101404	PTMA	prothymosin alpha isoform 2	1778	Unclassified	Cell proliferation	Molecular function unknown	Nucleus	Cytoplasm, Perinuclear region	Testis, Leukocyte, Tonsil, Lymph node, Ubiquitous, Monocyte, Skeletal muscle, Small intestine, Blood, Colon, Prostate, Pancreas, Placenta, Liver, Spleen, T Cell, Uterus, Heart, Bronchoalveolar fluid, Adrenal cortex, Brain, Lung, Kidney	CC, NLS	Present
46276863	PTMS	parathymosin	1344	DNA binding protein	Regulation of nucleobase, nucleoside, nucleotide and nucleic acid metabolism	DNA binding	Nucleus	-	Bronchoalveolar fluid, Leukocyte, Kidney	CC, NLS	Not_present
18104989	PTPN6	tyrosine-protein phosphatase non-receptor type 6 isoform 1	1475	Tyrosine phosphatase	Cell communication,Signal transduction	Protein tyrosine phosphatase activity	Cytoplasm	Mitochondrion	Lymph node, Leukocyte, Hematopoietic stem cell, Spleen, Bone marrow, Tonsil, Monocyte, Fetus	SH2, Tyr_Phos	Present
109633039	PTPRF	receptor-type tyrosine-protein phosphatase F isoform 2	1552	Receptor tyrosine phosphatase	Cell communication,Signal transduction	Receptor signaling protein tyrosine phosphatase activity	Plasma membrane	Extracellular	Placenta, Heart, Mammary gland, Semen, Tear, Cornea, Urine, Skeletal muscle, Lacrimal gland, Brain, Lung, Liver, Plasma, Kidney, Pancreas	FN3, Tyr_Phos, CC, SP, IGC2, TM	Present
194097398	PTPRG	receptor-type tyrosine-protein phosphatase gamma	1478	Receptor tyrosine phosphatase	Cell communication,Signal transduction	Receptor signaling protein tyrosine phosphatase activity	Plasma membrane	-	Cervix, Mammary gland, Urine, Brain, Lung, Skin, Colon, Ovary, Plasma, Kidney	SP, FN3, TM, Tyr_Phos	Present
148728160	PTPRJ	receptor-type tyrosine-protein phosphatase eta isoform 2	2955	Receptor tyrosine phosphatase	Cell communication,Signal transduction	Receptor signaling protein tyrosine phosphatase activity	Plasma membrane	-	B Cell, Semen, Leukocyte, Neutrophil, Urine, T Cell, Eosinophil, Dendritic cell, Plasma, Macrophage	TM, FN3, SP, Tyr_Phos	Present
157419150	PTPRM	receptor-type tyrosine-protein phosphatase mu isoform 2	1479	Receptor tyrosine phosphatase	Cell communication,Signal transduction	Receptor signaling protein tyrosine phosphatase activity	Plasma membrane	-	Urine, Umbilical cord	FN3, Tyr_Phos, SP, TM, MAM, IG	Present
104487297	PTPRS	receptor-type tyrosine-protein phosphatase S isoform 2	3344	Receptor tyrosine phosphatase	Cell communication,Signal transduction	Receptor signaling protein tyrosine phosphatase activity	Plasma membrane	-	Heart, Blood vessel, Fetus, Semen, Tear, Urine, Skeletal muscle, Adipose tissue, Brain, Lung, Liver, Lacrimal gland, Plasma, Kidney, Pancreas	IGC2, TM, FN3, SP, Tyr_Phos	Present
209413730	PVR	poliovirus receptor isoform gamma	1434	Cell surface receptor	Cell communication,Signal transduction	Receptor activity	Plasma membrane	Extracellular	Placenta, Peyer's patches, Leukocyte, Follicular dendritic cell, Tonsil, Brain, B Cell, Lung, Liver	IGV, SP, TM, IG, Ig_LIKE	Present
42560237	PVRL1	poliovirus receptor-related protein 1 isoform 1	7200	Adhesion molecule,Immunoglobulin	Cell adhesion,Immune response	Cell adhesion molecule activity	Cell junction	-	Placenta, Leukocyte, Trachea, Brain, Thyroid gland, Lung, Skin, Ubiquitous, Kidney, Pancreas	IGV, SP, TM, Ig_LIKE	Present
22035620	PYCARD	apoptosis-associated speck-like protein containing a CARD isoform b	6020	Adapter molecule	Apoptosis	Caspase activator activity	Cytoplasm	Perinuclear region	Placenta, Heart, Leukocyte, Spleen, Brain, Lung, Liver, Intestine, Neutrophil, Kidney	CARD	Not_present
255653002	PYGL	glycogen phosphorylase, liver form isoform 2	1987	Enzyme: Phosphorylase	Metabolism,Energy pathways	Phosphorylase activity	-	-	Leukocyte, Tear, Saliva, Liver, Neutrophil, Lacrimal gland	-	Present
162809334	PZP	pregnancy zone protein	7178	Protease inhibitor	Protein metabolism	Protease inhibitor activity	Extracellular	-	Saliva, Plasma, Bronchoalveolar fluid	SP, A2M	Present
208973246	QDPR	dihydropteridine reductase	2025	Enzyme: Reductase	Metabolism,Energy pathways	Catalytic activity	Extracellular	-	Red blood cell, Lymphocyte, Urine, T Cell, Brain, Liver, Plasma, Serum, Skin fibroblast	-	Present
13325075	QSOX1	sulfhydryl oxidase 1 isoform a	6785	Enzyme: Oxidoreductase,Cell cycle control protein	Regulation of cell cycle	Molecular function unknown,Oxidoreductase activity	Extracellular	Secretory vesicle, Endoplasmic reticulum, Golgi apparatus, Extracellular matrix	Testis, Leukocyte, Plasma cell, Apocrine gland, Syncytiotrophoblast, Plasma, Mammary gland, Lung fibroblast, Parotid gland, Skeletal muscle, Liver, Prostate, Lung epithelium, Pancreas, Placenta, Melanocyte, Saliva, Embryo, Heart, Fetus, Urine, Endometrium, Brain, Islets of Langerhans, Lung, Serum, Kidney	TM, SP	Present
34147513	RAB7A	ras-related protein Rab-7a	3805	GTPase	Cell communication,Signal transduction	GTPase activity	Endosome	Mitochondrion, Lysosome	Placenta, Heart, Leukocyte, Umbilical vein endothelial cell, Spleen, Urine, Saliva, Skeletal muscle, Semen, Brain, Small intestine, Colon, Liver, Lung, Plasma, Kidney, Neutrophil	RAB	Present
4506381	RAC2	ras-related C3 botulinum toxin substrate 2	3628	GTPase	Cell communication,Signal transduction	GTPase activity	Plasma membrane	-	Placenta, Leukocyte, Plasma, Neutrophil	RHO	Present
256818821	RAD18	E3 ubiquitin-protein ligase RAD18	9242	DNA binding protein	Regulation of nucleobase, nucleoside, nucleotide and nucleic acid metabolism	DNA repair protein	Nucleus, Chromosome	-	Placenta, Heart, Testis, Leukocyte, Spleen, Skeletal muscle, Brain, Small intestine, Colon, Liver, Lung, Ovary, Prostate, Kidney, Pancreas	RING, SAP	Present
4506427	RARRES2	retinoic acid receptor responder protein 2	3577	Cell surface receptor	Regulation of nucleobase, nucleoside, nucleotide and nucleic acid metabolism	Receptor activity	Extracellular matrix	-	Bone marrow, Urine, Skeletal muscle, Colon, Prostate, Plasma	SP	Present
5032027	RBBP4	histone-binding protein RBBP4 isoform a	4232	Transcription regulatory protein	Regulation of nucleobase, nucleoside, nucleotide and nucleic acid metabolism	Transcription regulator activity	Nucleus	Mitochondrion, Nucleolus	Placenta, Leukocyte	WD40	Present
217035154	RCSD1	capZ-interacting protein	10077	Unclassified	Regulation of nucleobase, nucleoside, nucleotide and nucleic acid metabolism	Molecular function unknown	-	-	Placenta, Lymph node, Cardiac muscle, Leukocyte, Spleen, Bone marrow, Thymus, Skeletal muscle, Peripheral blood cell, Brain, Lung, Liver, Kidney, Pancreas	-	Not_present
14591904	RECQL	ATP-dependent DNA helicase Q1	2762	DNA helicase	Regulation of nucleobase, nucleoside, nucleotide and nucleic acid metabolism	DNA repair protein	Nucleus	Mitochondrion	Placenta, Heart, Leukocyte, Lymphocyte, Skeletal muscle, Lung, Liver, Kidney, Pancreas	CC, DEXDc, HELIC	Present
10835248	REG1B	lithostathine-1-beta	1339	Secreted polypeptide	Regulation of nucleobase, nucleoside, nucleotide and nucleic acid metabolism	Molecular function unknown	Extracellular	-	Pituitary gland, Jejunum, Colon, Fetus, Pancreas	SP, LECTIN_C	Not_present
46249393	RHOG	rho-related GTP-binding protein RhoG	1537	GTPase	Regulation of nucleobase, nucleoside, nucleotide and nucleic acid metabolism	GTPase activity	Nucleus	Plasma membrane	Placenta, Leukocyte, Lung, Neutrophil, Monocyte	RHO	Present
4506547	RNASE1	ribonuclease pancreatic	1591	RNA binding protein,Ribonuclease	Regulation of nucleobase, nucleoside, nucleotide and nucleic acid metabolism	RNA binding,Ribonuclease activity	Extracellular	-	Semen, Umbilical vein endothelial cell, Vascular endothelial cell, Urine, Plasma, Pancreas	RNase, SP	Present
4506549	RNASE2	non-secretory ribonuclease	577	Ribonuclease	Regulation of nucleobase, nucleoside, nucleotide and nucleic acid metabolism	Ribonuclease activity	Extracellular	Cytoplasm, Plasma membrane	Neutrophil, Leukocyte, Eosinophil, Urine, Basophil	RNase, SP	Present
4506557	RNASE4	ribonuclease 4	3018	Ribonuclease	Regulation of nucleobase, nucleoside, nucleotide and nucleic acid metabolism	Ribonuclease activity	Extracellular	Secretory granule	Heart, Semen, Monocyte, Skeletal muscle, Lung, Liver, Plasma, Kidney, Pancreas	RNase, SP	Present
153252081	RNASE7	ribonuclease 7	17981	Ribonuclease	Regulation of nucleobase, nucleoside, nucleotide and nucleic acid metabolism	Ribonuclease activity	Extracellular	-	Heart, Keratinocyte, Tonsil, Stomach, Pharynx, Bone marrow, Trachea, Salivary gland, Skeletal muscle, Bronchial epithelial cell, Nasal tissue epithelial cell, Larynx, Small intestine, Colon, Liver, Skin, Uterus, Stratum corneum, Tongue, Kidney	RNase, SP	Not_present
5231228	RNASET2	ribonuclease T2	10197	Ribonuclease	Regulation of nucleobase, nucleoside, nucleotide and nucleic acid metabolism	Ribonuclease activity	Cytoplasm	Extracellular	Placenta, Heart, Ubiquitous, Semen, Skeletal muscle, Brain, Lung, Liver, Neutrophil, Kidney, Pancreas	SP	Present
21361547	RNH1	ribonuclease inhibitor	1412	Translation regulatory protein	Regulation of nucleobase, nucleoside, nucleotide and nucleic acid metabolism	Translation regulator activity	Cytoplasm	-	Placenta, Semen, Leukocyte, Tear, Monocyte, Urine, Lacrimal gland, Neutrophil, Pancreas	LRR	Present
40316915	RNPEP	aminopeptidase B	4055	Aminopeptidase	Regulation of nucleobase, nucleoside, nucleotide and nucleic acid metabolism	Aminopeptidase activity	Golgi apparatus	Nucleus, Extracellular, Plasma membrane	Leukocyte, Ubiquitous, Neutrophil	-	Present
224994173	ROBO1	roundabout homolog 1 isoform d	3890	Adhesion molecule	Regulation of nucleobase, nucleoside, nucleotide and nucleic acid metabolism	Cell adhesion molecule activity	Cytoplasm, Nucleus, Plasma membrane	-	Placenta, Heart, Umbilical vein endothelial cell, Skeletal muscle, Brain, Lung, Prostate, Pancreas	Ig_LIKE, IGC2, FN3, 35EXO, IGV	Present
17511435	ROBO4	roundabout homolog 4	9604	Adhesion molecule	Regulation of nucleobase, nucleoside, nucleotide and nucleic acid metabolism	Cell adhesion molecule activity	Plasma membrane	-	Placenta, Heart, Stomach, Choroid, Urine, Liver, Sclera, Ovary, Prostate, Umbilical cord, Cerebrum	IGC2, SP, FN3	Present
94536842	RPIA	ribose-5-phosphate isomerase	1589	Enzyme: Isomerase	Regulation of nucleobase, nucleoside, nucleotide and nucleic acid metabolism	Isomerase activity	Endoplasmic reticulum	-	Red blood cell, Lymphocyte	-	Present
341604768	RPL13	60S ribosomal protein L13 isoform 2	6428	Ribonucleoprotein	Regulation of nucleobase, nucleoside, nucleotide and nucleic acid metabolism	RNA binding	Ribosome	Mitochondrion, Nucleolus, Nucleus	Monocyte	-	Present
4506629	RPL29	60S ribosomal protein L29	3495	Ribosomal subunit	Regulation of nucleobase, nucleoside, nucleotide and nucleic acid metabolism	Structural constituent of ribosome	Plasma membrane	Mitochondrion, Cytoplasm, Nucleolus, Nucleus	Uterine epithelium, Mammary epithelium, Umbilical vein endothelial cell, Uterine stromal cell, Endometrium	-	Present
4506671	RPLP2	60S acidic ribosomal protein P2	1612	Ribosomal subunit	Regulation of nucleobase, nucleoside, nucleotide and nucleic acid metabolism	Structural constituent of ribosome	Cytoplasm	Nucleolus	Saliva, Leukocyte, Pituitary gland	-	Present
4506687	RPS15	40S ribosomal protein S15	1613	Ribosomal subunit	Regulation of nucleobase, nucleoside, nucleotide and nucleic acid metabolism	Structural constituent of ribosome	Ribosome	-	-	-	Not_present
110611218	RRBP1	ribosome-binding protein 1	11796	Integral membrane protein	Regulation of nucleobase, nucleoside, nucleotide and nucleic acid metabolism	Transmembrane receptor activity	Cytoplasm, Nucleus, Endoplasmic reticulum	Cytoplasm, Nucleus	Cerebellum, Heart, Testis, Fetus, Substantia nigra, Spleen, Subthalamic nucleus, Skeletal muscle, Amygdala, Semen, Brain, Corpus callosum, Lung, Liver, Spinal cord, Hippocampus, Ovary, Thalamus, Caudate nucleus, Kidney, Pancreas	CC, TM	Present
30425563	RTN4RL2	reticulon-4 receptor-like 2	11524	Cell surface receptor	Regulation of nucleobase, nucleoside, nucleotide and nucleic acid metabolism	Receptor activity	Plasma membrane	-	Placenta, Pituitary gland, Paracentral gyrus, Parietal lobe, Cerebral cortex, Thalamus, Temporal lobe, Nucleus accumbens, Hippocampus, Skeletal muscle, Liver, Amygdala, Cerebellum, Substantia nigra, Spleen, Occipital lobe, Frontal lobe, Corpus callosum, Fetus, Urine, Brain, Lung, Spinal cord, Kidney, Putamen	LRR, SP	Present
5032057	S100A11	protein S100-A11	4385	Calcium binding protein	Regulation of nucleobase, nucleoside, nucleotide and nucleic acid metabolism	Calcium ion binding	Cytoplasm	Endosome, Nucleus, Plasma membrane	Semen, Testis, Leukocyte, Hepatocyte, Thyroid gland, Mammary gland, Stomach, Spleen, Skeletal muscle, Bronchial epithelial cell, Small intestine, Liver, Colon, Prostate, Pancreas, Placenta, Epidermis, Tear, Renal tubule, Saliva, Lacrimal gland, Uterus, Lactiferous duct, Ovary, Heart, Fetus, Urine, Lung, Kidney	EF	Present
7657532	S100A6	protein S100-A6	237	Calcium binding protein	Regulation of nucleobase, nucleoside, nucleotide and nucleic acid metabolism	Calcium ion binding	Cytoplasm	Nucleus	Ubiquitous, Tear, Saliva, Lacrimal gland, Leukocyte, Plasma	EF, S_100	Present
115298657	S100A7	protein S100-A7	2645	Calcium binding protein	Regulation of nucleobase, nucleoside, nucleotide and nucleic acid metabolism	Calcium ion binding	Cytoplasm	Nucleus, Plasma membrane, Endoplasmic reticulum, Extracellular	Semen, Fetus, Urine, Mammary epithelium, Saliva, Plasma	EF, S_100	Present
21614544	S100A8	protein S100-A8	471	Calcium binding protein	Regulation of nucleobase, nucleoside, nucleotide and nucleic acid metabolism	Calcium ion binding	Cytoplasm	Extracellular, Plasma membrane	Semen, Hair follicle, Keratinocyte, Myeloid stem cell, Leukocyte, Oesophagus epithelium, Epidermis, Tear, Monocyte, Urine, Tongue epithelium, Saliva, Granulocyte, Lacrimal gland, Brain, Plasma, Buccal epithelium, Neutrophil, Macrophage	EF	Present
4506773	S100A9	protein S100-A9	472	Calcium binding protein	Regulation of nucleobase, nucleoside, nucleotide and nucleic acid metabolism	Calcium ion binding	Cytoplasm	Extracellular, Plasma membrane	Semen, Hair follicle, Keratinocyte, Myeloid stem cell, Leukocyte, Urine, Epidermis, Tear, Saliva, Monocyte, Granulocyte, Brain, Plasma, Mammary gland, Colon, Lacrimal gland, Neutrophil, Serum	EF	Present
5174663	S100P	protein S100-P	2792	Calcium binding protein	Regulation of nucleobase, nucleoside, nucleotide and nucleic acid metabolism	Calcium ion binding	Cytoplasm	Plasma membrane	Placenta, Lymph node, Leukocyte, Spleen, Tear, Bone marrow, Tonsil, Urine, Skeletal muscle, Lacrimal gland, Bronchoalveolar fluid, Lung, Fetus, Heart, Colon, Ovary, Neutrophil, Prostate, Kidney, Liver	EF	Present
315075333	SAA4	serum amyloid A-4 protein	99	Transport/cargo protein	Regulation of nucleobase, nucleoside, nucleotide and nucleic acid metabolism	Transporter activity	Extracellular	-	Pituitary gland, Tonsil, Thyroid gland, Oesophagus, Plasma, Mammary gland, Stomach, Blood, Monocyte, Small intestine, Liver, Large intestine, Prostate, Pancreas, Placenta, Spleen, Adipocyte, Aorta, Brain, Lung, Kidney, Skin, Smooth muscle	SAA, SP	Present
260436922	SBSN	suprabasin isoform 1	18498	Unclassified	Regulation of nucleobase, nucleoside, nucleotide and nucleic acid metabolism	Molecular function unknown	-	-	Uterus, Keratinocyte, Oesophagus, Skin	SP	Present
111378393	SCN7A	sodium channel protein type 7 subunit alpha	8355	Voltage gated channel	Regulation of nucleobase, nucleoside, nucleotide and nucleic acid metabolism	Voltage-gated ion channel activity	Plasma membrane	-	Uterus, Ventricle, Bronchoalveolar fluid, Brain	TM	Present
29568086	SDC1	syndecan-1	1718	Cell surface receptor	Regulation of nucleobase, nucleoside, nucleotide and nucleic acid metabolism	Receptor activity	Plasma membrane	-	Placenta, Semen, Syncytiotrophoblast, Prostate, Urine	SP, TM, Band 4.1	Present
55749515	SDCBP	syntenin-1 isoform 3	3741	Adapter molecule	Regulation of nucleobase, nucleoside, nucleotide and nucleic acid metabolism	Receptor signaling complex scaffold activity	Plasma membrane	Intracellular vesicle, Golgi apparatus, Cytosol, Cytoplasm, Microsome, Endoplasmic reticulum, Nucleus, Synaptic vesicle, Cell junction	Semen, Leukocyte, Cervix, Mammary gland, Skeletal muscle, Liver, Colon, Rectum, Prostate, Pancreas, Placenta, Spleen, Tear, Lacrimal gland, Uterus, Ovary, Heart, Fetus, Urine, Brain, Lung, Kidney, Putamen	PDZ	Present
7706573	SDF4	45 kDa calcium-binding protein isoform 1	13113	Calcium binding protein	Regulation of nucleobase, nucleoside, nucleotide and nucleic acid metabolism	Calcium ion binding	Golgi lumen	-	Placenta, Heart, Semen, Tear, Lymphocyte, Skeletal muscle, Lacrimal gland, Brain, Lung, Liver, Kidney, Pancreas	EF, SP	Present
119220552	SDK1	protein sidekick-1 isoform 1	7388	Adhesion molecule	Regulation of nucleobase, nucleoside, nucleotide and nucleic acid metabolism	Cell adhesion molecule activity	Plasma membrane	-	-	IGC2, FN3, TM, IG	Not_present
222352127	SDK2	protein sidekick-2	6239	Adhesion molecule	Regulation of nucleobase, nucleoside, nucleotide and nucleic acid metabolism	Cell adhesion molecule activity	Plasma membrane	-	Semen, Nervous system	IGC2, FN3, TM	Not_present
154689719	SEL1L3	protein sel-1 homolog 3	11105	Integral membrane protein	Regulation of nucleobase, nucleoside, nucleotide and nucleic acid metabolism	Molecular function unknown	-	-	Placenta, Heart, Testis, Spleen, Skeletal muscle, Brain, Lung, Liver, Ovary, Kidney, Pancreas	TM, SEL1	Not_present
262206315	SELL	L-selectin	7034	Adhesion molecule	Regulation of nucleobase, nucleoside, nucleotide and nucleic acid metabolism	Cell adhesion molecule activity	Plasma membrane	-	Plasma, Lymphocyte, Neutrophil, Serum, Monocyte	TM, SUSHI, EGF, LECTIN_C	Present
300863076	SEMA4A	semaphorin-4A isoform 2	9528	Cell surface receptor	Regulation of nucleobase, nucleoside, nucleotide and nucleic acid metabolism	Receptor activity	Plasma membrane	-	B Cell, Embryo, Testis, Spleen, Dendritic cell, Brain, Lung, T Cell, Kidney	PSI, SP, TM, SEMA	Not_present
62530391	SEPP1	selenoprotein P isoform 1	3286	Enzyme: Peroxidase	Regulation of nucleobase, nucleoside, nucleotide and nucleic acid metabolism	Peroxidase activity	Extracellular	-	Semen, Heart, Liver, Plasma, Serum, Kidney	SP	Present
66346685	SERBP1	plasminogen activator inhibitor 1 RNA-binding protein isoform 4	9570	RNA binding protein	Regulation of nucleobase, nucleoside, nucleotide and nucleic acid metabolism	RNA binding	Cytoplasm, Nucleus	Nucleus	Placenta, Heart, Fetus, Skeletal muscle, Lung, Liver, Leukocyte, Kidney	NLS	Present
189163538	SERPINA1	alpha-1-antitrypsin	2463	Protease inhibitor	Regulation of nucleobase, nucleoside, nucleotide and nucleic acid metabolism	Protease inhibitor activity	Extracellular	Cytoplasm, Endoplasmic reticulum, Lysosome	Placenta, Semen, Ovarian follicular fluid, Mammary gland, Leukocyte, Urine, Tear, Plasma, Monocyte, Alveolar macrophage, Milk, Bronchial epithelial cell, Saliva, Eosinophil, Liver, Lacrimal gland, Ovary, Neutrophil, Serum, Corneal stromal cell, Macrophage	SP, SERPIN	Present
7705879	SERPINA10	protein Z-dependent protease inhibitor	9245	Protease inhibitor	Regulation of nucleobase, nucleoside, nucleotide and nucleic acid metabolism	Protease inhibitor activity	Extracellular	-	Plasma, Liver	SP, SERPIN	Present
27777657	SERPINA12	serpin A12	18038	Protease inhibitor	Regulation of nucleobase, nucleoside, nucleotide and nucleic acid metabolism	Protease inhibitor activity	-	-	-	SP, SERPIN	Not_present
50659080	SERPINA3	alpha-1-antichymotrypsin	120	Protease inhibitor	Regulation of nucleobase, nucleoside, nucleotide and nucleic acid metabolism	Protease inhibitor activity	Extracellular	Cytoplasm, Nucleus	Placenta, Semen, Blood vessel, Mammary gland, Hematopoietic stem cell, Serum, Tear, Cornea, Urine, Lacrimal gland, Urinary bladder, Lung, Liver, Uterus, Muscle, Plasma, Milk, Kidney, Pancreas	SP, SERPIN	Present
21361302	SERPINA4	kallistatin	1004	Protease inhibitor	Regulation of nucleobase, nucleoside, nucleotide and nucleic acid metabolism	Protease inhibitor activity	Extracellular	-	Semen, Testis, Collecting duct, Vitreous Humor, Salivary gland, Ciliary body, Ventricle, Plasma, Stomach, Choroid, Lymphocyte, Retina, Monocyte, Pancreatic acinus, Liver, Prostate, Pancreas, Loop of Henle, Renal tubule, Intestinal epithelium, Zona fasciculata, Aorta, Neutrophil, Cornea, Urine, Vascular endothelium, Platelet, Lung, Atrium, Serum, Kidney	SP, SERPIN	Present
194018472	SERPINA5	plasma serine protease inhibitor	3503	Protease inhibitor	Regulation of nucleobase, nucleoside, nucleotide and nucleic acid metabolism	Protease inhibitor activity	Extracellular	Nucleus, Plasma membrane	Semen, Testis, Epidermis, Plasma, Urine, Keratinocyte, Epididymis, Megakaryocyte, Platelet, Liver, Bone marrow, Prostate, Kidney	SP, SERPIN	Present
73858564	SERPINA6	corticosteroid-binding globulin	419	Transport/cargo protein	Regulation of nucleobase, nucleoside, nucleotide and nucleic acid metabolism	Transporter activity	Extracellular	-	Placenta, Semen, Testis, Urine, Plasma, Saliva, Endometrium, Adipose tissue, Serum, Syncytiotrophoblast, Lung, Liver, Ovary, Corpus luteum, Bronchoalveolar fluid, Amniotic fluid, Kidney, Milk	SP, SERPIN	Present
205277441	SERPINA7	thyroxine-binding globulin	2438	Protease inhibitor	Regulation of nucleobase, nucleoside, nucleotide and nucleic acid metabolism	Protease inhibitor activity	Extracellular	-	Semen, Plasma, Urine, Liver, Blood	SP, SERPIN	Present
13489087	SERPINB1	leukocyte elastase inhibitor	555	Protease inhibitor	Regulation of nucleobase, nucleoside, nucleotide and nucleic acid metabolism	Protease inhibitor activity	Cytoplasm	-	Leukocyte, Urine, Monocyte, Saliva, Plasma, Islets of Langerhans, Neutrophil, Macrophage	SERPIN	Present
4826902	SERPINB10	serpin B10	3635	Protease inhibitor	Regulation of nucleobase, nucleoside, nucleotide and nucleic acid metabolism	Protease inhibitor activity	Nucleus	Cytoplasm	Bone marrow, Leukocyte, Neutrophil	SERPIN	Present
5902072	SERPINB3	serpin B3	2745	Protease inhibitor	Regulation of nucleobase, nucleoside, nucleotide and nucleic acid metabolism	Protease inhibitor activity	Cytoplasm	Extracellular	Cervix, Semen, Neutrophil, Tonsil, Saliva, Vagina, Lung, Oesophagus, Tongue, Plasma, Serum	SERPIN	Present
28076869	SERPINB4	serpin B4	2746	Protease inhibitor	Regulation of nucleobase, nucleoside, nucleotide and nucleic acid metabolism	Protease inhibitor activity	Cytoplasm	-	Placenta, Cervix, Urine, Tonsil, Saliva, Vagina, Oesophagus, Lung, Tongue, Plasma	SERPIN	Present
41152086	SERPINB6	serpin B6	1413	Protease inhibitor	Regulation of nucleobase, nucleoside, nucleotide and nucleic acid metabolism	Protease inhibitor activity	Cytoplasm	-	Placenta, Heart, Keratinocyte, Epidermis, Cardiac muscle, Plasma, Skeletal muscle, Lacrimal gland, Semen, Brain, Platelet, Lung, Liver, Skin, Tear, Kidney, Pancreas	SERPIN	Present
73858566	SERPIND1	heparin cofactor 2	795	Protease inhibitor	Regulation of nucleobase, nucleoside, nucleotide and nucleic acid metabolism	Protease inhibitor activity	Extracellular	-	Placenta, Heart, Leukocyte, Lung, Blood, Skin, Plasma, Serum, Kidney, Liver	SP, SERPIN	Present
39725934	SERPINF1	pigment epithelium-derived factor	1408	Serine protease	Regulation of nucleobase, nucleoside, nucleotide and nucleic acid metabolism	Serine-type peptidase activity	Extracellular	-	Semen, Testis, Leukocyte, Corneal epithelial cell, Hypothalamus, Vitreous Humor, Plasma, Pineal gland, Temporal lobe, Lymph node, Vermiform appendix, Medulla oblongata, Cerebral cortex, Retina, Tear, Subthalamic nucleus, Liver, Colon, Prostate, Caudate nucleus, Amygdala, Blood, Placenta, Substantia nigra, Spleen, Occipital lobe, Bone marrow, Frontal lobe, Corpus callosum, Lacrimal gland, Stomach,…	SP, SERPIN	Present
115583663	SERPINF2	alpha-2-antiplasmin isoform a	2029	Protease inhibitor	Regulation of nucleobase, nucleoside, nucleotide and nucleic acid metabolism	Protease inhibitor activity	Extracellular	-	Semen, Aorta, Bone marrow, Urine, Liver, Amniotic fluid, Plasma, Serum, Kidney	SP, SERPIN	Present
73858568	SERPING1	plasma protease C1 inhibitor	6033	Protease inhibitor	Regulation of nucleobase, nucleoside, nucleotide and nucleic acid metabolism	Protease inhibitor activity	Extracellular matrix	Extracellular	Semen, Umbilical vein endothelial cell, Tear, Urine, Monocyte, Skin fibroblast, Hepatocyte, Mononuclear phagocyte, Liver, Plasma, Serum, Lacrimal gland	SP, SERPIN	Present
113722133	SETX	probable helicase senataxin	7622	DNA helicase	Regulation of nucleobase, nucleoside, nucleotide and nucleic acid metabolism	Molecular function unknown	Cytoplasm, Nucleus	-	Placenta, Heart, Skeletal muscle, Lung, Liver, Serum, Kidney	CC	Present
4506925	SH3BGRL	SH3 domain-binding glutamic acid-rich-like protein	2178	Unclassified	Regulation of nucleobase, nucleoside, nucleotide and nucleic acid metabolism	Molecular function unknown	-	-	Placenta, Heart, Leukocyte, Neutrophil, Plasma, Saliva, Skeletal muscle, Brain, Lung, Liver, Ovary, Bronchoalveolar fluid, Kidney, Pancreas	-	Present
13775198	SH3BGRL3	SH3 domain-binding glutamic acid-rich-like protein 3	15332	Unclassified	Regulation of nucleobase, nucleoside, nucleotide and nucleic acid metabolism	Molecular function unknown	Cytoplasm	Nucleus, Plasma membrane	Placenta, Heart, Leukocyte, Neutrophil, Tear, Saliva, Urine, Skeletal muscle, Lacrimal gland, Brain, Lung, Liver, Plasma, Kidney, Pancreas	-	Present
242117948	SH3D21	SH3 domain-containing protein 21 isoform 2	8011	Unclassified	Regulation of nucleobase, nucleoside, nucleotide and nucleic acid metabolism	Molecular function unknown	-	-	-	CC	Not_present
7382460	SHBG	sex hormone-binding globulin isoform 1	1646	Transport/cargo protein	Regulation of nucleobase, nucleoside, nucleotide and nucleic acid metabolism	Transporter activity	Extracellular	-	Placenta, Testis, Brain, Liver, Uterus, Plasma, Serum	SP, LAMG	Present
194239668	SHC1	SHC-transforming protein 1 isoform 4	2780	Adapter molecule	Regulation of nucleobase, nucleoside, nucleotide and nucleic acid metabolism	Protein binding	Cytoplasm	Endoplasmic reticulum membrane, Plasma membrane	Ubiquitous	SH2, PTB	Present
118600967	SHROOM4	protein Shroom4	17209	Unclassified	Regulation of nucleobase, nucleoside, nucleotide and nucleic acid metabolism	Molecular function unknown	-	-	Cerebellum, Heart, Testis, Hippocampus, Substantia nigra, Spleen, Subthalamic nucleus, Skeletal muscle, Amygdala, Brain, Corpus callosum, Lung, Liver, Spinal cord, Fetus, Ovary, Thalamus, Caudate nucleus, Kidney, Pancreas	CC, PDZ	Not_present
148762980	SIGLEC14	sialic acid-binding Ig-like lectin 14	19304	Cell surface receptor	Regulation of nucleobase, nucleoside, nucleotide and nucleic acid metabolism	Glycosaminoglycan binding	Integral to membrane	-	Bone marrow, Testis, Fetus, Lung, Spleen	Ig_LIKE, SP, TM	Present
23943856	SIGLEC9	sialic acid-binding Ig-like lectin 9 isoform 2	16133	Adhesion molecule	Regulation of nucleobase, nucleoside, nucleotide and nucleic acid metabolism	Cell adhesion molecule activity	Integral to membrane	-	Cerebellum, Testis, Adrenal gland, Mammary gland, Stomach, Monocyte, Skeletal muscle, Small intestine, Liver, Colon, Prostate, Placenta, Spleen, B Cell, Bone marrow, T Cell, Natural killer cell, Granulocyte, Fetus, Neutrophil, Trachea, Brain, Lung, Spinal cord	Ig_LIKE, SP, TM	Present
91105764	SIRPA	tyrosine-protein phosphatase non-receptor type substrate 1	3912	Cell surface receptor	Regulation of nucleobase, nucleoside, nucleotide and nucleic acid metabolism	Receptor activity	Plasma membrane	-	Placenta, Heart, Testis, Leukocyte, Umbilical cord, Lymph node, Spleen, Neutrophil, Thymus, Skeletal muscle, Brain, Small intestine, Lung, Liver, Colon, Ovary, Prostate, Kidney, Pancreas	Ig_LIKE, SP, IGC, TM	Present
144953876	SIRPB1	signal-regulatory protein beta-1 isoform 1	4866	Cell surface receptor	Regulation of nucleobase, nucleoside, nucleotide and nucleic acid metabolism	Receptor activity	Plasma membrane	-	Urine, Leukocyte, Monocyte, Dendritic cell	SP, IGC, TM, IG	Present
259155317	SLC25A11	mitochondrial 2-oxoglutarate/malate carrier protein isoform 3	5003	Membrane transport protein	Regulation of nucleobase, nucleoside, nucleotide and nucleic acid metabolism	Auxiliary transport protein activity	Mitochondrion	-	-	TM	Present
13775208	SLC25A31	ADP/ATP translocase 4	13160	Membrane transport protein	Regulation of nucleobase, nucleoside, nucleotide and nucleic acid metabolism	Antiporter activity	Mitochondrion	-	Brain, Testis, Liver	TM	Not_present
100913030	SLC26A2	sulfate transporter	5990	Transport/cargo protein	Regulation of nucleobase, nucleoside, nucleotide and nucleic acid metabolism	Transporter activity	Plasma membrane	-	Placenta, Lung, Sweat gland, Colon, Pancreas	TM	Present
83921602	SLC38A10	putative sodium-coupled neutral amino acid transporter 10 isoform a	17506	Integral membrane protein	Regulation of nucleobase, nucleoside, nucleotide and nucleic acid metabolism	Ion transporter activity	Integral to membrane	-	-	CC, TM, SP	Present
61744483	SLC3A2	4F2 cell-surface antigen heavy chain isoform f	1148	Membrane transport protein	Regulation of nucleobase, nucleoside, nucleotide and nucleic acid metabolism	Auxiliary transport protein activity	Cytoplasm, Nucleus, Plasma membrane	Mitochondrion, Extracellular	Placenta, Semen, Chorionic villus, Intestine, Trophoblast, Urine, Lymphocyte, Monocyte, T Cell, Umbilical vein, Placental membrane, Plasma, Kidney	AMY, TM	Present
122937193	SLC45A1	proton-associated sugar transporter A	19078	Membrane transport protein	Regulation of nucleobase, nucleoside, nucleotide and nucleic acid metabolism	Transporter activity	Integral to membrane	-	-	TM	Present
4759140	SLC9A3R1	Na(+)/H(+) exchange regulatory cofactor NHE-RF1	5406	Membrane bound ligand	Regulation of nucleobase, nucleoside, nucleotide and nucleic acid metabolism	Receptor binding	Cytoplasm, Membrane fraction	-	Placenta, Heart, Testis, Intestine, Spleen, Urine, Skeletal muscle, Brain, Colon, Liver, Lung, Ovary, Prostate, Kidney, Pancreas	PDZ	Present
41872703	SLC9A8	sodium/hydrogen exchanger 8	18062	Membrane transport protein	Regulation of nucleobase, nucleoside, nucleotide and nucleic acid metabolism	Auxiliary transport protein activity	Golgi apparatus	Apical membrane, Plasma membrane	Placenta, Testis, Leukocyte, Thalamus, Hippocampus, Skeletal muscle, Subthalamic nucleus, Liver, Ileum, Colon, Caudate nucleus, Amygdala, Pancreas, Cerebellum, Substantia nigra, Spleen, Corpus callosum, Ovary, Small intestine, Heart, Brain, Lung, Spinal cord, Serum, Kidney	TM	Present
4507065	SLPI	antileukoproteinase	121	Protease inhibitor	Regulation of nucleobase, nucleoside, nucleotide and nucleic acid metabolism	Protease inhibitor activity	Extracellular	-	Semen, Keratinocyte, Fallopian tube, Mast cell, Urine, Parotid gland, Saliva, Endometrium, Gastrointestinal Tract, Uterus, Islets of Langerhans, Colon, Nasal mucosa, Cervical mucus, Tear, Milk, Kidney	SP, WAP	Present
9966907	SLURP1	secreted Ly-6/uPAR-related protein 1	5836	Unclassified	Regulation of nucleobase, nucleoside, nucleotide and nucleic acid metabolism	Molecular function unknown	-	-	-	LU, SP	Present
39930397	SMEK2	serine/threonine-protein phosphatase 4 regulatory subunit 3B isoform 2	13854	Unclassified	Regulation of nucleobase, nucleoside, nucleotide and nucleic acid metabolism	Molecular function unknown	-	-	Cerebellum, Heart, Testis, Hippocampus, Substantia nigra, Spleen, Subthalamic nucleus, Skeletal muscle, Amygdala, Brain, Corpus callosum, Lung, Liver, Spinal cord, Fetus, Ovary, Thalamus, Caudate nucleus, Kidney, Pancreas	-	Not_present
89242152	SNAPC3	snRNA-activating protein complex subunit 3	3826	Transcription factor	Regulation of nucleobase, nucleoside, nucleotide and nucleic acid metabolism	Transcription factor activity	Nucleus	-	-	-	Present
122937283	SNED1	sushi, nidogen and EGF-like domain-containing protein 1	19075	Secreted polypeptide	Regulation of nucleobase, nucleoside, nucleotide and nucleic acid metabolism	Calcium ion binding,Molecular function unknown	Secreted	-	-	SUSHI, FN3, SP, NIDO, EGFCA, EGFL, FOLN, EGF	Not_present
40217847	SNRNP200	U5 small nuclear ribonucleoprotein 200 kDa helicase	3391	Ribonucleoprotein	Regulation of nucleobase, nucleoside, nucleotide and nucleic acid metabolism	Ribonucleoprotein	Nucleus	Mitochondrion, Nucleolus	Heart, Testis, Leukocyte, Spleen, Skeletal muscle, Brain, Lung, Liver, Ovary, Kidney, Pancreas	DEXDc, HELIC	Present
4759160	SNRPD3	small nuclear ribonucleoprotein Sm D3	3039	RNA binding protein	Regulation of nucleobase, nucleoside, nucleotide and nucleic acid metabolism	RNA binding	Nucleus	Nucleolus	Leukocyte	SM	Present
23111032	SNX1	sorting nexin-1 isoform b	3171	Transport/cargo protein	Regulation of nucleobase, nucleoside, nucleotide and nucleic acid metabolism	Transporter activity	Endosome, Plasma membrane	Cytoplasm, Golgi apparatus, Plasma membrane	Testis, Pituitary gland, Adrenal gland, Thyroid gland, Salivary gland, Leukocyte, Stomach, Medulla oblongata, Skeletal muscle, Small intestine, Liver, Lung, Prostate, Pancreas, Placenta, CNS, Spleen, Uterus, Ubiquitous, Ovary, Muscle, Heart, Fetus, Bronchoalveolar fluid, Brain, Colon, Spinal cord, Skin, Kidney	CC, PX	Present
4507149	SOD1	superoxide dismutase [Cu-Zn]	937	Enzyme: Superoxide dismutase	Regulation of nucleobase, nucleoside, nucleotide and nucleic acid metabolism	Superoxide dismutase activity	Cytoplasm	Nucleus, Extracellular, Peroxisome	Semen, Ubiquitous, Urine, Saliva, Islets of Langerhans, Leukocyte, Plasma	-	Present
118582275	SOD3	extracellular superoxide dismutase [Cu-Zn]	1708	Enzyme: Superoxide dismutase	Regulation of nucleobase, nucleoside, nucleotide and nucleic acid metabolism	Superoxide dismutase activity	Extracellular	-	Semen, Saliva, Lung, Muscle, Plasma, Kidney, Macrophage	SP	Present
30179903	SOX8	transcription factor SOX-8	16175	Transcription factor	Regulation of nucleobase, nucleoside, nucleotide and nucleic acid metabolism	Transcription factor activity	Nucleus	-	Heart, Testis, Fetus, CNS, PNS, Skeletal muscle, Brain, Colon, Prostate, Pancreas	HMG	Present
190194423	SPARCL1	SPARC-like protein 1	6919	Secreted polypeptide	Regulation of nucleobase, nucleoside, nucleotide and nucleic acid metabolism	Calcium ion binding	Extracellular	-	Testis, Adrenal gland, Thyroid gland, Plasma, Lymph node, Stomach, Skeletal muscle, Small intestine, Liver, Colon, Prostate, Pancreas, Placenta, High endothelial venule endothelial cell, Spleen, Tear, Bone marrow, Saliva, Lacrimal gland, Ovary, Heart, Trachea, Urine, Brain, Lung, Spinal cord, Kidney	CC, SP, KAZAL, FOLN, EF	Present
14790190	SPEN	msx2-interacting protein	10230	Transcription regulatory protein	Regulation of nucleobase, nucleoside, nucleotide and nucleic acid metabolism	Transcription regulator activity	Nucleus	Cytoplasm	Cerebellum, Heart, Testis, Pituitary gland, Substantia nigra, Spleen, Subthalamic nucleus, Skeletal muscle, Amygdala, Corpus callosum, Lung, Liver, Spinal cord, Hippocampus, Ovary, Fetus, Thalamus, Caudate nucleus, Kidney, Pancreas	CC, RRM	Present
217416352	SPHKAP	A-kinase anchor protein SPHKAP isoform 2	18052	Unclassified	Regulation of nucleobase, nucleoside, nucleotide and nucleic acid metabolism	Molecular function unknown	Cytoplasm	-	Cerebellum, Heart, Hippocampus, Substantia nigra, Spleen, Thalamus, Brain, Corpus callosum, Lung, Subthalamic nucleus, Spinal cord, Fetus, Ovary, Caudate nucleus, Amygdala	-	Not_present
189163504	SPINK5	serine protease inhibitor Kazal-type 5 isoform c	5423	Protease inhibitor	Regulation of nucleobase, nucleoside, nucleotide and nucleic acid metabolism	Protease inhibitor activity	Extracellular	-	Tonsil, Parathyroid	CC, SP, KAZAL	Present
4759166	SPP1	osteopontin isoform b	1325	Adhesion molecule	Regulation of nucleobase, nucleoside, nucleotide and nucleic acid metabolism	Cell adhesion molecule activity	Extracellular	-	Leukocyte, Decidua, Aorta, Urine, Smooth muscle, Endometrium, Tooth, Cerebrospinal fluid, Bone, Skin, Pituitary gland, Ovary, Milk, Kidney	SP	Present
5902118	SPP2	secreted phosphoprotein 24	4029	Protease inhibitor	Regulation of nucleobase, nucleoside, nucleotide and nucleic acid metabolism	Protease inhibitor activity	Extracellular	-	Plasma	-	Present
306966132	SPTAN1	spectrin alpha chain, brain isoform 3	1684	Structural protein,Cytoskeletal protein	Regulation of nucleobase, nucleoside, nucleotide and nucleic acid metabolism	Structural constituent of cytoskeleton	Cytoplasm, Nucleus	Cytosol, Nucleus, Plasma membrane	Leukocyte, Tear, Red blood cell, Urine, Brain, Lacrimal gland	CC, SPECTRIN	Present
112382250	SPTBN1	spectrin beta chain, brain 1 isoform 1	1683	Cytoskeletal protein	Regulation of nucleobase, nucleoside, nucleotide and nucleic acid metabolism	Structural constituent of cytoskeleton	Cytoskeleton	Cytoplasm, Nucleus, Plasma membrane	Keratinocyte, Leukocyte, Saliva, Lens, Brain, Lymphoid stem cell	CC, SPECTRIN, CH, PH	Present
10835067	SSB	lupus La protein	168	RNA binding protein	Regulation of nucleobase, nucleoside, nucleotide and nucleic acid metabolism	RNA binding	Nucleus	Cytoplasm, Plasma membrane	Tear, Salivary gland, Leukocyte, Lacrimal gland	CC, RRM	Not_present
222352122	SSC5D	soluble scavenger receptor cysteine-rich domain-containing protein SSC5D isoform 1	11444	Unclassified	Regulation of nucleobase, nucleoside, nucleotide and nucleic acid metabolism	Molecular function unknown	-	-	-	-	Present
239047414	SSH1	protein phosphatase Slingshot homolog 1 isoform 1	9486	Dual specificity phosphatase	Regulation of nucleobase, nucleoside, nucleotide and nucleic acid metabolism	Protein tyrosine/serine/threonine phosphatase activity	Cytoplasm	Actin filament	-	DSPC	Present
291219924	STAT2	signal transducer and activator of transcription 2 isoform 2	2778	Transcription factor	Regulation of nucleobase, nucleoside, nucleotide and nucleic acid metabolism	Transcription factor activity	Cytoplasm	Nucleus	Skin	CC, SH2	Present
4507261	STATH	statherin isoform a	1696	Structural protein,Calcium binding protein	Regulation of nucleobase, nucleoside, nucleotide and nucleic acid metabolism	Structural molecule activity	Extracellular	Nucleus	Enamel pellicle, Parotid gland, Saliva, Submandibular gland, Sublingual gland, Plasma, Bronchus	SP	Present
5803181	STIP1	stress-induced-phosphoprotein 1	5454	Adapter molecule	Regulation of nucleobase, nucleoside, nucleotide and nucleic acid metabolism	Receptor signaling complex scaffold activity	Nucleus	Cytoplasm, Golgi apparatus	Leukocyte, Bronchoalveolar fluid	NLS, TPR, STI1	Present
5031851	STMN1	stathmin isoform a	1047	Structural protein	Regulation of nucleobase, nucleoside, nucleotide and nucleic acid metabolism	Signal transducer activity,Structural molecule activity	Cytoplasm	-	Placenta, Testis, Leukocyte, Adrenal gland, Thyroid gland, Salivary gland, Ubiquitous, Bone cell, Skeletal muscle, Small intestine, Liver, Prostate, Pancreas, Cerebellum, Spleen, Saliva, Uterus, Ovary, Fetus, Trachea, Brain, Colon, Spinal cord, Kidney	CC	Present
26787993	STON1	stonin-1	16100	Membrane transport protein	Regulation of nucleobase, nucleoside, nucleotide and nucleic acid metabolism	Auxiliary transport protein activity	Cytoplasm	Plasma membrane	Placenta, Heart, Testis, Ubiquitous, Spleen, Lung, Intestine, Ovary, Prostate, Colon, Kidney	-	Present
312261227	STRA6	stimulated by retinoic acid gene 6 protein homolog isoform f	18122	Integral membrane protein	Regulation of nucleobase, nucleoside, nucleotide and nucleic acid metabolism	Molecular function unknown	Integral to membrane	-	-	TM	Not_present
54792071	SUMO2	small ubiquitin-related modifier 2 isoform b	4332	Unclassified	Regulation of nucleobase, nucleoside, nucleotide and nucleic acid metabolism	Molecular function unknown	Nucleus	Cytoplasm, Nuclear membrane	Placenta, Heart, Testis, Leukocyte, Spleen, Skeletal muscle, Brain, Small intestine, Colon, Liver, Lung, Ovary, Muscle, Prostate, Kidney, Pancreas	UBQ	Not_present
50659082	SUV420H1	histone-lysine N-methyltransferase SUV420H1 isoform 1	11616	Unclassified	Regulation of nucleobase, nucleoside, nucleotide and nucleic acid metabolism	Molecular function unknown	Nucleus	-	-	SET	Present
150417971	SVIL	supervillin isoform 1	4992	Cytoskeletal associated protein	Regulation of nucleobase, nucleoside, nucleotide and nucleic acid metabolism	Cytoskeletal protein binding	Plasma membrane	Cytoplasm, Nucleus	Testis, Leukocyte, Adrenal gland, Thyroid gland, Salivary gland, Pituitary gland, Lymph node, Mammary gland, Vermiform appendix, Skeletal muscle, Small intestine, Liver, Colon, Prostate, Pancreas, Placenta, Cardiac muscle, Spleen, Bone marrow, Uterus, Stomach, Ovary, Heart, Aorta, Trachea, Brain, Lung, Spinal cord, Kidney	VHP, GEL	Present
23097308	SYNE1	nesprin-1 isoform 2	9762	Unclassified	Regulation of nucleobase, nucleoside, nucleotide and nucleic acid metabolism	Protein binding,Cytoskeletal protein binding	Nucleus	Cytoplasm, Cytoskeleton, Sarcoplasmic reticulum, Nucleolus, Golgi apparatus	Placenta, Testis, Leukocyte, Paracentral gyrus, Parietal lobe, Vermiform appendix, Adrenal gland, Thyroid gland, Salivary gland, Oesophagus, Ventricular septum, Ventricle, Cerebral cortex, Thalamus, Temporal lobe, Lymph node, Nucleus accumbens, Mammary gland, Hippocampus, Medulla oblongata, Jejunum, Descending colon, Skeletal muscle, Urinary bladder, Subthalamic nucleus, Liver, Ileum, Rectum, Pro…	CC, SPECTRIN, CH, TM, NLS	Present
335353804	SZT2	protein SZT2	11085	Unclassified	Regulation of nucleobase, nucleoside, nucleotide and nucleic acid metabolism	Molecular function unknown	-	-	-	-	Not_present
4507357	TAGLN2	transgelin-2	6864	Unclassified	Regulation of nucleobase, nucleoside, nucleotide and nucleic acid metabolism	Molecular function unknown	-	-	Semen, Testis, Leukocyte, Plasma, Skeletal muscle, Small intestine, Liver, Lung, Neutrophil, Pancreas, Placenta, Spleen, Tear, Saliva, Lacrimal gland, Ovary, Heart, Prostate, Urine, Brain, Colon, Kidney	CH	Present
5803187	TALDO1	transaldolase	3640	Enzyme: Transaldolase	Regulation of nucleobase, nucleoside, nucleotide and nucleic acid metabolism	Transferase activity, transferring aldehyde or ketonic groups	Nucleus	-	Semen, Leukocyte, Tear, Saliva, Urine, Lacrimal gland, Oligodendrocyte, Nervous system, Plasma, Neutrophil	-	Present
21071008	TCN1	transcobalamin-1	1795	Transport/cargo protein	Regulation of nucleobase, nucleoside, nucleotide and nucleic acid metabolism	Transporter activity	Extracellular	-	Granulocyte, Leukocyte, Tear, Saliva, Lacrimal gland, Neutrophil	SP	Present
189458817	TFRC	transferrin receptor protein 1	1812	Membrane transport protein	Regulation of nucleobase, nucleoside, nucleotide and nucleic acid metabolism	Auxiliary transport protein activity	Plasma membrane	Mitochondrion, Endosome, Nucleus, Extracellular, Integral to membrane	Spermatocyte, Semen, Spermatid, Hematopoietic stem cell, Placenta, T Cell, Brain, Renal tubular epithelium, Serum	TM	Present
4507467	TGFBI	transforming growth factor-beta-induced protein ig-h3	3409	Ligand	Regulation of nucleobase, nucleoside, nucleotide and nucleic acid metabolism	Receptor binding	Extracellular	Cytoplasm, Nucleus	Mammary gland, Eye, Hematopoietic stem cell, Cornea, Skin, Plasma	SP	Present
189458821	TGM3	protein-glutamine gamma-glutamyltransferase E	2584	Enzyme: Aminotransferase	Regulation of nucleobase, nucleoside, nucleotide and nucleic acid metabolism	Transaminase activity	Cytoplasm	Extracellular	Hair follicle, Keratinocyte, Epidermis, Saliva, Frontal cortex, Plasma, Serum	TGC, TRANSGLUT	Present
332205961	TGOLN2	trans-Golgi network integral membrane protein 2 isoform 4	4343	Membrane transport protein	Regulation of nucleobase, nucleoside, nucleotide and nucleic acid metabolism	Auxiliary transport protein activity	Golgi apparatus	Endosome, Nucleus, Plasma membrane	Placenta, Fetus, Urine, Liver, Ubiquitous, Leukocyte, Kidney	SP, TM	Present
40317626	THBS1	thrombospondin-1	1765	Extracellular matrix protein	Regulation of nucleobase, nucleoside, nucleotide and nucleic acid metabolism	Extracellular matrix structural constituent	Extracellular	-	Semen, Blood vessel, Leukocyte, Tear, Urine, Monocyte, Megakaryocyte, Platelet, Lacrimal gland, Plasma, Serum	TSP1, TSPN, CC, SP, EGFCA, EGF, VWC	Present
40317628	THBS2	thrombospondin-2	1766	Extracellular matrix protein	Regulation of nucleobase, nucleoside, nucleotide and nucleic acid metabolism	Extracellular matrix structural constituent	Extracellular	-	Placenta, Testis, Pituitary gland, Semen, Vermiform appendix, Thyroid gland, Salivary gland, Nervous system, Cerebral cortex, Thalamus, Temporal lobe, Lymph node, Mammary gland, Hippocampus, Medulla oblongata, Skin fibroblast, Subthalamic nucleus, Liver, Lung, Prostate, Caudate nucleus, Amygdala, Pancreas, Cerebellum, Substantia nigra, Occipital lobe, Bone marrow, Frontal lobe, Uterus, Stomach, S…	TSP3, TSP1, EGF, TSPN, VWC	Present
357933596	THBS3	thrombospondin-3 isoform 3	1767	Extracellular matrix protein	Regulation of nucleobase, nucleoside, nucleotide and nucleic acid metabolism	Extracellular matrix structural constituent	Extracellular	-	Testis, Pituitary gland, Retina, Lung, Uterus, Muscle, Kidney	TSP3, EGFL, SP, TSPN, EGFCA	Present
31543806	THBS4	thrombospondin-4	2836	Extracellular matrix protein	Regulation of nucleobase, nucleoside, nucleotide and nucleic acid metabolism	Extracellular matrix structural constituent	Extracellular	-	Semen, Muscle, Plasma, Retina, Urine, Brain, Lung, Nervous system, Prostate, Bone, Pancreas	TSP3, EGFL, SP, TSPN, EGFCA	Present
149193323	THNSL2	threonine synthase-like 2 isoform 1	7715	Unclassified	Regulation of nucleobase, nucleoside, nucleotide and nucleic acid metabolism	Molecular function unknown	-	-	-	-	Not_present
50959085	THOC5	THO complex subunit 5 homolog	16650	Unclassified	Regulation of nucleobase, nucleoside, nucleotide and nucleic acid metabolism	Molecular function unknown	Nucleus	Cytoplasm	-	WW, NLS, LZ	Present
226498466	TIMD4	T-cell immunoglobulin and mucin domain-containing protein 4 isoform 2	15508	Unclassified	Regulation of nucleobase, nucleoside, nucleotide and nucleic acid metabolism	Molecular function unknown	-	-	-	TM, SP, IG	Present
4507509	TIMP1	metalloproteinase inhibitor 1	2371	Extracellular matrix protein	Regulation of nucleobase, nucleoside, nucleotide and nucleic acid metabolism	Extracellular matrix structural constituent	Extracellular	Cell surface	Semen, Hematopoietic stem cell, Tear, Bone marrow, Saliva, Lacrimal gland, Plasma, Bone	SP, C345C	Present
4507511	TIMP2	metalloproteinase inhibitor 2	1784	Extracellular matrix protein	Regulation of nucleobase, nucleoside, nucleotide and nucleic acid metabolism	Extracellular matrix structural constituent	Extracellular	-	Placenta, Lymph node, Fetus, Semen, Retina, Urine, Platelet, Liver, Plasma, Serum	SP, C345C	Present
4507521	TKT	transketolase	6001	Enzyme: Transketolase	Regulation of nucleobase, nucleoside, nucleotide and nucleic acid metabolism	Transferase activity, transferring aldehyde or ketonic groups	Cytoplasm	-	Semen, Leukocyte, Urine, Neutrophil, Tear, Red blood cell, Cornea, Saliva, Brain, Islets of Langerhans, Liver, Bronchoalveolar fluid, Lacrimal gland	-	Present
223029410	TLN1	talin-1	1726	Cytoskeletal associated protein	Regulation of nucleobase, nucleoside, nucleotide and nucleic acid metabolism	Cytoskeletal protein binding	Extracellular	Cytoplasm, Nucleus, Plasma membrane	Placenta, Heart, Intestine, Spleen, Tear, Urine, Saliva, Neutrophil, Brain, Plasma, Colon, Liver, Monocyte, Lung, Leukocyte, Muscle, Bronchoalveolar fluid, Kidney, Lacrimal gland	CC, B41	Present
10863895	TMSB10	thymosin beta-10	1779	Cytoskeletal associated protein	Regulation of nucleobase, nucleoside, nucleotide and nucleic acid metabolism	Cytoskeletal protein binding	Cytoplasm	Nucleus	Embryo, Mammary gland, Urine, Monocyte, Islets of Langerhans, Proximal convoluted tubule, Nervous system, Kidney, Distal convoluted tubule	-	Present
11056061	TMSB4X	thymosin beta-4	2153	Cytoskeletal associated protein	Regulation of nucleobase, nucleoside, nucleotide and nucleic acid metabolism	Cytoskeletal protein binding	Cytoplasm	-	Saliva, Plasma, Ubiquitous	-	Present
153946395	TNC	tenascin	1756	Adhesion molecule	Regulation of nucleobase, nucleoside, nucleotide and nucleic acid metabolism	Cell adhesion molecule activity	Extracellular	Plasma membrane	Brain, Urine, Heart, Cartilage	FBG, RGD, SP, FN3, EGF	Present
26051243	TNFAIP6	tumor necrosis factor-inducible gene 6 protein	2680	Extracellular matrix protein	Regulation of nucleobase, nucleoside, nucleotide and nucleic acid metabolism	Extracellular matrix structural constituent	Extracellular	-	Plasma	SP, LINK, CUB	Present
4507577	TNFRSF1B	tumor necrosis factor receptor superfamily member 1B	1862	Cell surface receptor	Regulation of nucleobase, nucleoside, nucleotide and nucleic acid metabolism	Receptor activity	Plasma membrane	-	Lymph node, Heart, Monocyte, T Cell, Brain, Lung, Dendritic cell, Uterus, Milk	TM, SP, TNFR	Present
188528648	TNXB	tenascin-X isoform 1	2993	Extracellular matrix protein	Regulation of nucleobase, nucleoside, nucleotide and nucleic acid metabolism	Extracellular matrix structural constituent	Extracellular	-	Placenta, Kidney, Cardiac muscle, Fetus, Urine, Testis, Skeletal muscle, Adrenal gland, Brain, Lung, Liver, Smooth muscle	CC, FBG, SP, FN3	Present
156564398	TOE1	target of EGR1 protein 1	18212	DNA binding protein	Regulation of nucleobase, nucleoside, nucleotide and nucleic acid metabolism	DNA binding	Nucleolus	Nucleus	Placenta, Heart, Leukocyte, Spleen, Skeletal muscle, Brain, Small intestine, Colon, Liver, Lung, Kidney	ZnF_C3H1	Not_present
4507645	TPI1	triosephosphate isomerase isoform 1	1833	Enzyme: Isomerase	Regulation of nucleobase, nucleoside, nucleotide and nucleic acid metabolism	Isomerase activity	Cytoplasm	-	Semen, Ubiquitous, Tear, Islets of Langerhans, Lacrimal gland, Pituitary gland, Ovary, Neutrophil, Leukocyte	-	Present
63252904	TPM1	tropomyosin alpha-1 chain isoform 6	1839	Cytoskeletal associated protein	Regulation of nucleobase, nucleoside, nucleotide and nucleic acid metabolism	Cytoskeletal protein binding	Actin cytoskeleton	Cytoplasm, Perinuclear region	Heart, Stomach, Myoepithelial cell, Neutrophil, Urothelium, Skeletal muscle, Myofibroblast, Bronchoalveolar fluid, Kidney	CC	Present
114155144	TPM3	tropomyosin alpha-3 chain isoform 4	1840	Cytoskeletal associated protein,Structural protein	Regulation of nucleobase, nucleoside, nucleotide and nucleic acid metabolism	Cytoskeletal protein binding	Cytoplasm	Cytosol, Extracellular	Leukocyte, Placental tissue, Urine, Skeletal muscle, Plasma, Bronchoalveolar fluid	CC	Present
4507651	TPM4	tropomyosin alpha-4 chain isoform 2	11734	Cytoskeletal protein	Regulation of nucleobase, nucleoside, nucleotide and nucleic acid metabolism	Structural constituent of cytoskeleton	Cytoskeleton	-	Bronchoalveolar fluid, Leukocyte, Saliva, Skeletal muscle, Endometrium	CC	Present
155722983	TRAP1	heat shock protein 75 kDa, mitochondrial	5868	Heat shock protein	Regulation of nucleobase, nucleoside, nucleotide and nucleic acid metabolism	Heat shock protein activity	Mitochondrion	-	Placenta, Heart, Skeletal muscle, Brain, Lung, Liver, Bronchoalveolar fluid, Kidney, Pancreas	-	Present
7019561	TRHDE	thyrotropin-releasing hormone-degrading ectoenzyme	9506	Aminopeptidase	Regulation of nucleobase, nucleoside, nucleotide and nucleic acid metabolism	Aminopeptidase activity	Extracellular	Plasma membrane	Heart, Urine, Skeletal muscle, Brain, Lung, Liver	TM	Present
225903455	TRIM77	putative tripartite motif-containing protein 77	-	-	Regulation of nucleobase, nucleoside, nucleotide and nucleic acid metabolism	-	-	-	-	-	Not_present
21735483	TRPV3	transient receptor potential cation channel subfamily V member 3	6141	Membrane transport protein	Regulation of nucleobase, nucleoside, nucleotide and nucleic acid metabolism	Auxiliary transport protein activity	Plasma membrane	-	Brain, Tongue, Nervous system, Skin	TM, ANK	Not_present
4759270	TSN	translin	8993	DNA binding protein	Regulation of nucleobase, nucleoside, nucleotide and nucleic acid metabolism	DNA binding	Nucleus	Cytoplasm	Semen, Leukocyte	-	Present
39780588	TSR1	pre-rRNA-processing protein TSR1 homolog	7681	Unclassified	Regulation of nucleobase, nucleoside, nucleotide and nucleic acid metabolism	Molecular function unknown	Nucleus	-	-	-	Not_present
14042966	TSSK6	testis-specific serine/threonine-protein kinase 6	15441	Serine/threonine kinase	Regulation of nucleobase, nucleoside, nucleotide and nucleic acid metabolism	Protein serine/threonine kinase activity	Acrosome	Perinuclear region	Testis, Leukocyte, Medulla oblongata, Spleen, Skeletal muscle, Small intestine, Colon, Liver, Spinal cord, Ovary, Prostate, Kidney, Pancreas	S_T_kinase	Not_present
262399361	TTK	dual specificity protein kinase TTK isoform 2	4973	Dual specificity kinase	Regulation of nucleobase, nucleoside, nucleotide and nucleic acid metabolism	Protein threonine/tyrosine kinase activity	Centrosome	-	Testis	CC	Present
291045225	TTN	titin isoform N2-A	1787	Structural protein,Enzyme: Phosphotransferase	Regulation of nucleobase, nucleoside, nucleotide and nucleic acid metabolism	Kinase activity,Structural molecule activity	Cytoplasm	Sarcoplasmic reticulum, Nucleus	Myocardium, Heart, Plasma, Skeletal muscle, Serum	IGV, FN3, FN2, HINT, CC, IGC2, S_T_kinase, ERM, IG	Present
4507725	TTR	transthyretin	1447	Transport/cargo protein	Regulation of nucleobase, nucleoside, nucleotide and nucleic acid metabolism	Transporter activity	Extracellular	-	Heart, Cerebrospinal fluid, Semen, Tear, Saliva, Urine, Lacrimal gland, Brain, Blood, Ovary, Plasma, Serum, Kidney, Liver	SP, TRANSTHYR	Present
17986283	TUBA1A	tubulin alpha-1A chain	3959	Cytoskeletal protein	Regulation of nucleobase, nucleoside, nucleotide and nucleic acid metabolism	Structural constituent of cytoskeleton	Cytoplasm	Microtubule, Nucleolus, Nucleus	Tear, Brain, Islets of Langerhans, Monocyte, Lacrimal gland	TUBULIN	Present
13562114	TUBB1	tubulin beta-1 chain	18243	Cytoskeletal protein	Regulation of nucleobase, nucleoside, nucleotide and nucleic acid metabolism	Structural constituent of cytoskeleton	Nucleolus	Microtubule	Semen, Leukocyte, Plasma, Monocyte	CC, TUBULIN	Present
50592994	TXN	thioredoxin isoform 1	1761	Enzyme: Reductase	Regulation of nucleobase, nucleoside, nucleotide and nucleic acid metabolism	Catalytic activity	Cytoplasm	Nucleus, Extracellular	Cervix, Ubiquitous, Decidua, Semen, Tear, Urine, Saliva, Endometrium, Lung, Lacrimal gland, Leukocyte, Plasma, Neutrophil	CAAX	Present
14249348	TXNDC17	thioredoxin domain-containing protein 17	11656	Enzyme: Oxidoreductase	Regulation of nucleobase, nucleoside, nucleotide and nucleic acid metabolism	Oxidoreductase activity	Cytoplasm	-	Saliva, Plasma, Ubiquitous, Urine	-	Present
224493972	TXNDC5	thioredoxin domain-containing protein 5 isoform 3	18249	Enzyme: Oxidoreductase	Regulation of nucleobase, nucleoside, nucleotide and nucleic acid metabolism	Oxidoreductase activity	Endoplasmic reticulum	Plasma membrane, Golgi apparatus	Pancreas, Testis, Leukocyte, Cervix, Urine, Thyroid gland, Oesophagus, Ventricle, Lymph node, Stomach, Spleen, Skeletal muscle, Jejunum, Liver, Ileum, Rectum, Prostate, Ventricular septum, Placenta, Descending colon, Bone marrow, Ascending colon, Uterus, Vermiform appendix, Heart, Aorta, Trachea, Transverse colon, Lung, Atrium, Duodenum, Kidney	SP	Present
166158922	TYMP	thymidine phosphorylase	8833	Growth factor	Regulation of nucleobase, nucleoside, nucleotide and nucleic acid metabolism	Growth factor activity	Extracellular	Cytoplasm, Nucleus	Placenta, Keratinocyte, Leukocyte, Tear, Urine, Endometrium, Platelet, Liver, Neutrophil, Lacrimal gland	-	Present
23510340	UBA1	ubiquitin-like modifier-activating enzyme 1	2440	Ubiquitin proteasome system protein	Regulation of nucleobase, nucleoside, nucleotide and nucleic acid metabolism	Ubiquitin-specific protease activity	Nucleus	Cytosol, Cytoplasm	Placenta, Semen, Stomach, Tear, Saliva, Skeletal muscle, Colon, Liver, Lung, Leukocyte, Lacrimal gland	-	Present
11024714	UBB	polyubiquitin-B	6771	Ubiquitin proteasome system protein	Regulation of nucleobase, nucleoside, nucleotide and nucleic acid metabolism	Ubiquitin-specific protease activity	Nucleus	Nucleolus	Brain, Hippocampus, Liver, Pancreas	UBQ	Not_present
4507793	UBE2N	ubiquitin-conjugating enzyme E2 N	4725	Ubiquitin proteasome system protein	Regulation of nucleobase, nucleoside, nucleotide and nucleic acid metabolism	Ubiquitin-specific protease activity	Nucleus	Cytosol, Plasma membrane	Placenta, Heart, Testis, Leukocyte, Semen, Saliva, Muscle, Plasma	UBC	Present
118572601	UBN1	ubinuclein-1	11660	Transcription regulatory protein	Regulation of nucleobase, nucleoside, nucleotide and nucleic acid metabolism	Transcription regulator activity	Nucleus	Cytoplasm, Nucleolus	Placenta, Heart, Testis, Ubiquitous, Spleen, Fetus, Leukocyte, Skeletal muscle, Brain, Small intestine, Lung, Liver, Colon, Ovary, Prostate, Kidney, Pancreas	-	Not_present
16753207	UBQLN2	ubiquilin-2	2224	Ubiquitin proteasome system protein	Regulation of nucleobase, nucleoside, nucleotide and nucleic acid metabolism	Ubiquitin-specific protease activity	Cytoplasm	Nucleus	Urine, Lung	UBA, UBQ, STI1	Present
48255968	UGP2	UTP--glucose-1-phosphate uridylyltransferase isoform b	8934	Enzyme: Nucleotidyltransferase	Regulation of nucleobase, nucleoside, nucleotide and nucleic acid metabolism	Nucleotidyltransferase activity	Cytoplasm	-	Placenta, Heart, Leukocyte, Skeletal muscle, Brain, Lung, Liver, Ovary, Kidney, Pancreas	-	Present
46195765	UNC13D	protein unc-13 homolog D	10598	Unclassified	Regulation of nucleobase, nucleoside, nucleotide and nucleic acid metabolism	Molecular function unknown	Cytoplasm	Plasma membrane	Placenta, Heart, Leukocyte, Spleen, B Cell, Lung, Monocyte, Skeletal muscle, Brain, Small intestine, Colon, Liver, Bone marrow, Platelet, Fetus, Ovary, Pancreas, Prostate, CD8+ cell, Kidney, CD4+ cell	C2	Present
71480164	USH1C	harmonin isoform a	9241	Unclassified	Regulation of nucleobase, nucleoside, nucleotide and nucleic acid metabolism	Protein binding	Cytoplasm	-	Testis, Fetus, Medulla oblongata, Brain, Small intestine, Colon, Spinal cord, Kidney, Duodenum	CC, PDZ	Present
88702793	VASN	vasorin	10587	Integral membrane protein	Regulation of nucleobase, nucleoside, nucleotide and nucleic acid metabolism	Growth factor binding	Plasma membrane	Extracellular	Placenta, Heart, Fetus, Aorta, Spleen, Urine, Skeletal muscle, Semen, Brain, Small intestine, Lung, Liver, Serum, Kidney	SP, LRR, FN3, EGF, TM	Present
4507869	VASP	vasodilator-stimulated phosphoprotein	3415	Cytoskeletal associated protein	Regulation of nucleobase, nucleoside, nucleotide and nucleic acid metabolism	Cytoskeletal protein binding	Cytoplasm	Focal adhesion, Extracellular matrix	Placenta, Ubiquitous, Bronchoalveolar fluid, Basal plate extravillous trophoblast cell, Platelet, Leukocyte, Neutrophil, Lymphocyte	CC, WH1	Present
18379349	VAT1	synaptic vesicle membrane protein VAT-1 homolog	5220	Transport/cargo protein	Regulation of nucleobase, nucleoside, nucleotide and nucleic acid metabolism	Transporter activity	Cytoplasmic vesicle	-	Semen, Leukocyte, Urine, Neutrophil	-	Present
18201909	VCAM1	vascular cell adhesion protein 1 isoform b	1888	Adhesion molecule	Regulation of nucleobase, nucleoside, nucleotide and nucleic acid metabolism	Cell adhesion molecule activity	Plasma membrane	Perinuclear region, Extracellular	Heart, Retina, Umbilical vein endothelial cell, Mast cell, Choroid, Vascular endothelial cell, Urine, Endometrium, Brain, Lung, Skin, Plasma, Renal cortex	Ig_LIKE, IGC2, SP, TM	Present
187607300	VCAN	versican core protein isoform 2	340	Extracellular matrix protein	Regulation of nucleobase, nucleoside, nucleotide and nucleic acid metabolism	Extracellular matrix structural constituent	Extracellular	-	Epidermis, Tunica adventitia, PNS, Urine, Neuropil, Liver, Cartilage, Uterus, Artery, Vein, Prostate, Smooth muscle	SP, SUSHI, LECTIN_C, EGFL, LINK, EGFCA, EGF, IG	Present
4507877	VCL	vinculin isoform VCL	1900	Cytoskeletal associated protein	Regulation of nucleobase, nucleoside, nucleotide and nucleic acid metabolism	Cytoskeletal protein binding	Cytoplasm	Actin filament, Nucleus, Plasma membrane	Semen, Heart, Fetus, Umbilical vein endothelial cell, Melanocyte, Tear, Neutrophil, Cornea, Seminiferous tubule, Skin fibroblast, Leydig cell, Sertoli cell, Platelet, Smooth muscle, Lacrimal gland, Uterus, Leukocyte, Plasma, Kidney, Liver	CC	Present
6005942	VCP	transitional endoplasmic reticulum ATPase	3013	ATPase	Regulation of nucleobase, nucleoside, nucleotide and nucleic acid metabolism	ATPase activity	Cytoplasm, Perinuclear region, Nucleolus, Nucleus	Mitochondrion, Golgi apparatus, Endoplasmic reticulum	Semen, Leukocyte, Tear, Urine, Saliva, Islets of Langerhans, Lacrimal gland, Spermatozoa, Ovary	AAA	Present
62414289	VIM	vimentin	1899	Cytoskeletal protein	Regulation of nucleobase, nucleoside, nucleotide and nucleic acid metabolism	Structural constituent of cytoskeleton	Intermediate filament	Nucleolus, Golgi apparatus, Cytoplasm, Membrane fraction, Endoplasmic reticulum, Perinuclear region, Nucleus, Mitochondrion, Cytoskeleton, Extracellular	Testis, Leukocyte, Tear, Saliva, Urine, T Cell, Lacrimal gland, Monocyte, Uterus, Ovary, Muscle, Plasma	CC	Present
223633991	VNN1	pantetheinase	4651	Enzyme: Hydrolase	Regulation of nucleobase, nucleoside, nucleotide and nucleic acid metabolism	Hydrolase activity	Plasma membrane	-	Leukocyte, Spleen, Plasma, Urine, Small intestine, Bronchoalveolar fluid	SP	Present
78482614	VPS26A	vacuolar protein sorting-associated protein 26A isoform 2	8385	Transport/cargo protein	Regulation of nucleobase, nucleoside, nucleotide and nucleic acid metabolism	Transporter activity	Cytoplasm	Endoplasmic reticulum, Integral to membrane	Placenta, Heart, Leukocyte, Spleen, Skeletal muscle, Brain, Small intestine, Colon, Kidney, Lung, Ubiquitous, Umbilical cord, Liver	-	Present
7706441	VPS29	vacuolar protein sorting-associated protein 29 isoform 1	9499	Enzyme: Hydrolase,Transport/cargo protein	Regulation of nucleobase, nucleoside, nucleotide and nucleic acid metabolism	Hydrolase activity,Protein binding	Endosome	Golgi apparatus	Placenta, Heart, Leukocyte, Spleen, Skeletal muscle, Brain, Lung, Liver, Intestine, Colon, Kidney	-	Present
4507903	VRK1	serine/threonine-protein kinase VRK1	3701	Serine/threonine kinase	Regulation of nucleobase, nucleoside, nucleotide and nucleic acid metabolism	Protein serine/threonine kinase activity	Nucleus	Nucleolus	Testis, Fetus	S_T_kinase	Present
296434251	VSIG4	V-set and immunoglobulin domain-containing protein 4 isoform 4	2286	Complement receptor	Regulation of nucleobase, nucleoside, nucleotide and nucleic acid metabolism	Receptor activity	Plasma membrane	Endosome	Leukocyte, Adrenal gland, Thyroid gland, Lymph node, Mammary gland, Stomach, Skeletal muscle, Small intestine, Liver, Colon, Prostate, Pancreas, Placenta, Spleen, Bone marrow, Uterus, Gall bladder, Heart, Fetus, Trachea, Urine, Brain, Lung, Spinal cord, Macrophage, Kidney	IGC2, SP, TM, IG, IGV	Present
21361741	VTA1	vacuolar protein sorting-associated protein VTA1 homolog	9855	Unclassified	Regulation of nucleobase, nucleoside, nucleotide and nucleic acid metabolism	Molecular function unknown	-	-	Urine	-	Present
88853069	VTN	vitronectin	1902	Extracellular matrix protein	Regulation of nucleobase, nucleoside, nucleotide and nucleic acid metabolism	Extracellular matrix structural constituent	Extracellular	-	Semen, Retinal pigmented epithelial cell, Umbilical vein endothelial cell, Pituitary gland, Plasma, Spermatocyte, Retina, Liver, Artery, Spermatozoa, Cerebellum, Lymph node, Substantia nigra, Spleen, Tear, Saliva, Temporal cortex, Astrocyte, Spermatid, Fetus, Purkinje cell, Urine, Seminiferous tubule, Vessel wall, Lung, Skin, Serum, Kidney	HX, SP, SOM	Present
38348304	VWA2	von Willebrand factor A domain-containing protein 2	16481	Extracellular matrix protein	Regulation of nucleobase, nucleoside, nucleotide and nucleic acid metabolism	Extracellular matrix structural constituent	Extracellular	-	Placenta, Prostate, Stomach, Colon epithelium, Colon mucosa	SP, VWA, EGF	Not_present
89191868	VWF	von Willebrand factor preproprotein	1906	Coagulation factor	Regulation of nucleobase, nucleoside, nucleotide and nucleic acid metabolism	Protein binding	Extracellular	Cytoplasm, Secretory granule, Golgi apparatus, Endoplasmic reticulum	Semen, Blood vessel, Eye, Umbilical vein endothelial cell, Choroid, Bone marrow, Retina, Urine, Bronchoalveolar fluid, Platelet, Lung, Skin, Muscle, Plasma, Kidney, Pancreas	VWD, CT, SP, VWA, VWC	Present
47419918	WARS	tryptophan--tRNA ligase, cytoplasmic isoform b	1845	Enzyme: Ligase	Regulation of nucleobase, nucleoside, nucleotide and nucleic acid metabolism	Ligase activity	Cytoplasm	Mitochondrion	Leukocyte, Skin fibroblast, Macrophage	-	Present
4507909	WAS	wiskott-Aldrich syndrome protein	2314	Cytoskeletal associated protein	Regulation of nucleobase, nucleoside, nucleotide and nucleic acid metabolism	Cytoskeletal protein binding	Cytoplasm	Nucleus, Plasma membrane	Leukocyte, Hematopoietic stem cell	PBD, WH1, WH2	Present
9257257	WDR1	WD repeat-containing protein 1 isoform 1	9199	Unclassified	Regulation of nucleobase, nucleoside, nucleotide and nucleic acid metabolism	Protein binding,Molecular function unknown	Cytoplasm	-	Leukocyte, Tear, Neutrophil, Lacrimal gland, Ovary, Bronchoalveolar fluid	WD40	Present
56699495	WFDC2	WAP four-disulfide core domain protein 2	11684	Secreted polypeptide	Regulation of nucleobase, nucleoside, nucleotide and nucleic acid metabolism	Enzyme inhibitor activity,Molecular function unknown	Extracellular	-	Saliva, Semen, Mammary gland, Fetus, Vas deferens, Bronchoalveolar fluid, Trachea, Urine, Epididymis, Nasal tissue epithelial cell, Thyroid gland, Salivary gland, Lung, Uterus, Pituitary gland, Ovary, Prostate, Spermatozoa, Kidney	SP, TM, WAP	Present
10863945	XRCC5	X-ray repair cross-complementing protein 5	8935	DNA binding protein	Regulation of nucleobase, nucleoside, nucleotide and nucleic acid metabolism	DNA repair protein	Nucleus	Mitochondrion, Cytoplasm, Nucleolus	Lymph node, Mammary gland, Cerebral cortex, Liver, Spleen, Monocyte, Neutrophil, Tonsil, Leukocyte, Seminiferous tubule, Endometrium, Brain, Small intestine, Colon, Dendritic cell, Skin, Pituitary gland, Ovary, Prostate, Kidney, Pancreas	VWA, Ku78	Present
21328448	YWHAB	14-3-3 protein beta/alpha	3184	Adapter molecule	Regulation of nucleobase, nucleoside, nucleotide and nucleic acid metabolism	Receptor signaling complex scaffold activity	Cytoplasm	Mitochondrion, Nucleoplasm, Perinuclear region	Semen, Mammary gland, Leukocyte, Tear, Urine, Saliva, Leydig cell, Sertoli cell, Lacrimal gland, Monocyte, Plasma	CC	Present
5803225	YWHAE	14-3-3 protein epsilon	5457	Adapter molecule	Regulation of nucleobase, nucleoside, nucleotide and nucleic acid metabolism	Receptor signaling complex scaffold activity	Cytoplasm	Mitochondrion, Nucleolus, Nucleus, Golgi apparatus	Semen, Leukocyte, Tear, Monocyte, Saliva, Endometrium, Lacrimal gland, Plasma	-	Present
21464101	YWHAG	14-3-3 protein gamma	5639	Adapter molecule	Regulation of nucleobase, nucleoside, nucleotide and nucleic acid metabolism	Receptor signaling complex scaffold activity	Cytoplasm	Nucleus, Golgi apparatus, Endoplasmic reticulum	Semen, Plasma, Urine, Leukocyte	-	Present
4507951	YWHAH	14-3-3 protein eta	215	Adapter molecule	Regulation of nucleobase, nucleoside, nucleotide and nucleic acid metabolism	Receptor signaling complex scaffold activity	Cytoplasm	Nucleus	Leukocyte, Substantia nigra, Tear, Brain, Lacrimal gland, Plasma	-	Present
5803227	YWHAQ	14-3-3 protein theta	886	Adapter molecule	Regulation of nucleobase, nucleoside, nucleotide and nucleic acid metabolism	Receptor signaling complex scaffold activity	Cytoplasm	Cytosol, Nucleus	Tear, Semen, Leukocyte, Urine, Lacrimal gland	-	Present
4507953	YWHAZ	14-3-3 protein zeta/delta	3183	Adapter molecule	Regulation of nucleobase, nucleoside, nucleotide and nucleic acid metabolism	Receptor signaling complex scaffold activity	Cytoplasm	Cytosol, Plasma membrane	Semen, Mammary gland, Leukocyte, Tear, Monocyte, Saliva, Brain, Lacrimal gland, Plasma, Neutrophil	CC	Present
13376150	ZDHHC11	probable palmitoyltransferase ZDHHC11	15708	Integral membrane protein	Regulation of nucleobase, nucleoside, nucleotide and nucleic acid metabolism	Molecular function unknown	Integral to membrane	-	-	TM	Present
109715827	ZNF35	zinc finger protein 35	1920	DNA binding protein	Regulation of nucleobase, nucleoside, nucleotide and nucleic acid metabolism	DNA binding	Nucleus	-	-	ZNFC2	Present
122937422	ZNF823	zinc finger protein 823	19208	Transcription factor	Regulation of nucleobase, nucleoside, nucleotide and nucleic acid metabolism	Transcription factor activity	-	-	-	ZNFC2, KRAB	Present
109715825	ZSCAN29	zinc finger and SCAN domain-containing protein 29	8766	Transcription regulatory protein	Regulation of nucleobase, nucleoside, nucleotide and nucleic acid metabolism	Transcription regulator activity	Nucleus	-	-	LER, ZNFC2	Present
4508047	ZYX	zyxin	3592	Adhesion molecule	Regulation of nucleobase, nucleoside, nucleotide and nucleic acid metabolism	Cell adhesion molecule activity	Cytoplasm, Plasma membrane	Nucleus	Placenta, Heart, Testis, Leukocyte, Spleen, Blood, Keratinocyte, Skeletal muscle, Brain, Plasma, Small intestine, Lung, Liver, Colon, Ovary, Prostate, Kidney, Pancreas	LIM	Present
